# Supplementary material for: Molecular Characterization, Gene Evolution, and Expression Analysis of the Fructose-1, 6-bisphosphate Aldolase (FBA) Gene Family in Wheat (Triticum aestivum L.)
Source: Front Plant Sci. 2017 Jun 14;8:1030. doi: 10.3389/fpls.2017.01030 (PMC5470051; doi:10.3389/fpls.2017.01030)
Supplement: Table S4 — Annotation of transposable elements on TaFBA genes. [file Table4.XLSX]

## Sheet: Sheet1
Table S4. Annotation of transposable elements on TaFBA genes
Gene	ref range	expect value/similarity	annotation
TaFBA3	4746-4906	E-value = 3e-54	DTT_Null_Thalos_consensus-1 Triticeae species DNA-transposon, TIR, Mariner Stowaway MITE, consensus sequence Length=158
	4751-4906	E-value = 1e-56	DTT_Taes_Thalos_BQ246402-1 Triticum aestivum DNA-transposon, TIR, Mariner Stowaway MITE, complete element Length=159
	4746-4906	E-value = 5e-60	DTT_Taes_Thalos_BJ274652-1 Triticum aestivum DNA-transposon, TIR, Mariner Stowaway MITE, complete element Length=162
	4760-4910	E-value = 7e-31	DTC_Atau_Jorge_D_3D-339 Aegilops tauschii DNA-transposon, TIR, CACTA complete element Length=22357
TaFBA5	908-985	E-value = 4e-41	DTT_Tdur_Icarus_294D11-3 Triticum durum DNA-transposon, TIR, Mariner Stowaway MITE, fragment Length=121
	909-987	E-value = 1e-40	DTT_Taes_Icarus_BJ276129-1 Triticum aestivum DNA-transposon, TIR, Mariner Stowaway MITE, complete element Length=123
	875-987	E-value = 1e-33	DTT_Null_Icarus_consensus-1 Triticeae species DNA-transposon, TIR, Mariner Stowaway MITE, consensus sequence Length=108
TaFBA6	451-535	E-value = 1e-33	DTT_Null_Icarus_consensus-1 Triticeae species DNA-transposon, TIR, Mariner Stowaway MITE, consensus sequence Length=108
	454-571	E-value = 4e-41	DTT_Tdur_Icarus_294D11-3 Triticum durum DNA-transposon, TIR, Mariner Stowaway MITE, fragment Length=121
	451-573	E-value = 1e-40	DTT_Taes_Icarus_BJ276129-1 Triticum aestivum DNA-transposon, TIR, Mariner Stowaway MITE, complete element Length=123
TaFBA7	783-1005	E-value = 8e-63	RLC_Taes_Adan_3BctgD-199 Triticum aestivum Retrotransposon, LTR, Copia fragment Length=1142
	1-1209	E-value = 0.0	RLC_Taes_Ada_42j2-1 Triticum aestivum Retrotransposon, LTR, Copia fragment Length=2879
	1-1209	E-value = 0.0	RLC_Taes_Ada_3BctgD-82 Triticum aestivum Retrotransposon, LTR, Copia complete element Length=6112
TaFBA11	2-402	E-value = 2e-58	RLX_Tdur_Veju_294D11-1 Triticum durum Retrotransposon, LTR, unknown 3' fragment Length=1119
	1-402	E-value = 1e-83	RLX_Tmon_Veju_116F2-1 Triticum monococcum Retrotransposon, LTR, unknown complete element Length=2520
	1-402	E-value = 3e-99	RLX_Taes_Veju_consensus-1 Triticum aestivum Retrotransposon, LTR, unknown consensus sequence Length=2755
TaFBA13	1-168	E-value = 0.0	traes3bPseudomoleculeV1:640773164..640774485, TE
	1-570	E-value = 0.0	traes3bPseudomoleculeV1:640774486..640774887, TE
	1172-1302	E-value = 0.0	traes3bPseudomoleculeV1:640775489..640775619, TE
	2288-2426	E-value = 2e-46	DTH_Taes_Xenon_consensus-1 Triticum aestivum DNA-transposon, TIR, Harbinger consensus sequence Length=312
	2288-2426	E-value = 9e-50	>DTH_Taes_Xenon_464G14-1 Triticum aestivum DNA-transposon, TIR, Harbinger Tourist MITE, complete element Length=305
	2284-3029	E-value = 0.0	traes3bPseudomoleculeV1:640776601..640777346, TE
TaFBA19	2281-3106	E-value = 0.0	RIX_Taes_Stasy_EF540321-1 Triticum aestivum Retrotransposon, non-LTR (SINE), unknown fragment Length=2915
	2307-3108	E-value = 0.0	RIX_Tdur_Stasy_294D11-1 Triticum durum Retrotransposon, non-LTR (SINE), unknown complete element Length=3276
	2290-3108	E-value = 0.0	RIX_Taes_Stasy_consensus-1 Triticum aestivum Retrotransposon, non-LTR (SINE), unknown consensus sequence Length=3320
	7256-9145	E-value = 0.0	RLX_Tmon_Eway_115G1-1 Triticum monococcum Retrotransposon, LTR, unknown complete element Length=1986
	5'-LTR: 7257-7496, Len: 240	LTR region similarity: 0.959	LTR_FINDER
	3'-LTR: 8902-9142, Len: 241
TaFBA20	10058-10215	E-value = 3e-54	DTT_Null_Thalos_consensus-1 Triticeae species DNA-transposon, TIR, Mariner Stowaway MITE, consensus sequence Length=158
	13420-13516	E-value = 7e-31	DTT_Null_Hades_consensus-1 Triticeae species DNA-transposon, TIR, Mariner Stowaway MITE, consensus sequence Length=96
	13416-13516	E-value = 5e-27	DTT_Hvul_Marimom_HvMx145H06-1 Hordeum vulgare DNA-transposon, TIR, Mariner complete element Length=2132
	15281-17148	E-value = 0.0	RLG_Tdur_HORGY_103H9-1 Triticum durum Retrotransposon, LTR, Gypsy truncated Length=2167
	15348-17149	E-value = 0.0	RLG_Taes_HORGY_B_RND3B-1 Triticum aestivum Retrotransposon, LTR, Gypsy fragment, subfamily B Length=2721
	15348-17203	E-value = 0.0	RLG_Hvul_HORGY_AF427791-1 Hordeum vulgare Retrotransposon, LTR, Gypsy degenerated Length=4354
	5'-LTR: 15126-15360, Len: 235	LTR region similarity: 0.991	LTR_FINDER
	3'-LTR: 20565-20798, Len: 234
Note: Most transposable elements of TaFBA gene were predicted on TREP (http://botserv2.uzh.ch/kelldata/trep-db/blast/blastTREP.html), some transposable elements were predicted on LTR_FINDER (http://tlife.fudan.edu.cn/ltr_finder/)
