# Supplementary material for: Molecular Characterization, Gene Evolution, and Expression Analysis of the Fructose-1, 6-bisphosphate Aldolase (FBA) Gene Family in Wheat (Triticum aestivum L.)
Source: Front Plant Sci. 2017 Jun 14;8:1030. doi: 10.3389/fpls.2017.01030 (PMC5470051; doi:10.3389/fpls.2017.01030)
Supplement: Table S6 — Annotation of cis-regulatory elements involved in phytohormone and abiotic stress response of plants. [file Table6.XLSX]

## Sheet: Sheet1
Table S6. Annotation of cis-regulatory elements involved in phytohormone and abiotic stress response of plants.
Class	Name	Sequence	Species	Annotation
ABA-responsive elements	ABRE	CACGTG	Arabidopsis thaliana	potential cis-acting element involved in the abscisic acid (ABA) and drought responsiveness of cor15a
(ABRE)	ABRE	CGTACGTGCA	Hordeum vulgare	cis-acting regulatory element involved in ABA responsiveness (low effect)
	ABRE	CCTACGTGGC	Hordeum vulgare	cis-acting regulatory element involved in ABA responsiveness (strong effect)
	ABRE	AGTACGTGGC	Oryza sativa	motif I; cis-acting element involved in ABA responsiveness; Motif I and III are required for ABA induction; each can substitute for the other.
	ABRE	ACGTGGC	Arabidopsis thaliana	cis-acting element involved in the abscisic acid (ABA) responsiveness on the rd29B gene
	ABRE	TACGTG	Arabidopsis thaliana	cis-acting element involved in the abscisic acid (ABA) responsiveness on the rd29A gene
	ABRE	TACGGTC	Arabidopsis thaliana	cis-acting element involved in the abscisic acid (ABA) responsiveness on the rd29B gene
	ABRE	GGACACGTGGC	Triticum aestivum	cis-acting element involved in the abscisic acid responsiveness
	ABRE	GACACGTGGC	Triticum aestivum	cis-acting element involved in the abscisic acid responsiveness
	ABRE	GCCGCGTGGC	Oryza sativa	motif III; cis-acting element involved in ABA responsiveness. Motif I and III are required for ABA induction; each can substitute for the other.
	ABRE	CCGCGTAGGC	Hordeum vulgare	cis-acting regulatory element not involved in ABA responsiveness of that gene
	CE3	GACGCGTGTC	Oryza sativa	cis-acting element involved in ABA and VP1 responsiveness
Auxin-responsive elements	TGA-element	AACGAC	Brassica oleracea	auxin-responsive element
(ARE)	AuxRR-core	GGTCCAT	Nicotiana tabacum	involved in auxin response du to stress
GA-responsive elements	GARE-motif	AAACAGA	Brassica oleracea	gibberellin-responsive element
	GARE-motif	TCTGTTG	Brassica oleracea	gibberellin-responsive element
(GARE)	P-box	GACCAAACTCGT	Pisum sativum	cis-element required for elicitor-mediated gene activation in a number of phenylpropanoid genes site called Box II associated to Box I and G-box
	P-box	CCTTTTG	Oryza sativa	gibberellin responsive element
	P-box	TTCCAACAAACCCC	Petroselinum crispum	gibberellin-responsive element and part of a light responsive element; cis-acting regulatory element associated with A- and L-box involved in induced transcriptional activity but not sufficient to confer responsiveness to
	TATC-box	TATCCCA	Oryza sativa	cis-acting element involved in gibberellin-responsiveness but not involved in the expression of GluB-1
Low-temperature responsive elements	LTR	CCGAAA	Hordeum vulgare	involved in the low-temperature response
(LTRE)
Light-regulated elements	ACE	AAAACGTTTA	Petroselinum crispum	cis-acting element in promoter and enhancer; involved in light responsiveness
(LRE)	ACE	ACTACGTTGG	Petroselinum crispum	cis-acting element in promoter and enhancer; involved in light responsiveness
	ACE	ACGTGGA	Petroselinum hortense	cis-acting element involved in light responsiveness
	ACE	CTAACGTATT	Petroselinum crispum	cis-acting element in promoter and enhancer; involved in light responsiveness
	AE-box	AGAAACAA	Arabidopsis thaliana	part of a system composed of 3 to 4 Gap-boxes and 2 AE-boxes; conferring light responsiveness
	AE-box	AGAAACAT	Arabidopsis thaliana	part of a system composed of 3 to 4 Gap-boxes and 2 AE-boxes; conferring light responsiveness
	Box I	TTTCAAA	Pisum sativum	light responsive element
	CATT-motif	GCATTC	Zea mays	part of the ppdk conserved DNA module array (ppdk-CMA1) involved with light responsiveness
	G-Box	CACGTG	Pisum sativum/Arabidopsis thaliana	involved in light responsiveness
	G-Box	CACGTA	Antirrhinum majus	part of the chs conserved DNA module array (chs-CMA3) involved with light responsiveness
	G-box	CACGTC	Zea mays	cis-acting regulatory element involved in light responsiveness
	G-Box	CACGTT	Pisum sativum/Zea mays	involved in light responsiveness
	G-box	CACATGG	Solanum tuberosum	light responsive element
	G-box	CACGAC	Zea mays	cis-acting regulatory element involved in Bz2 gene activation by R and C1 factors; associated with a MBS (Myb Binding Site) homologous site
	G-box	GCCACGTGGCA	Spinacia oleracea	part of the rbcA conserved DNA module array (rbcA-CMA1) involved in the light responsiveness
	G-box	TACGTG	Daucus carota	involved in light responsiveness
	G-box	GTACGTG	Oryza sativa	cis-acting element with the AACA; GCN4 and Skn-1 motifs conferring endosperm-specific expression of glutelin
	G-box	GACACGTAGT	Larix laricina	part of the LRE rbcS-(I-G) Unit in a rbcS gene
	G-box	TAAACGTG	Brassica oleracea	cis-acting regulatory element
	GA-motif	AAAGATGA	Helianthus annuus	part of the LRE rbcS-(I-G) Unit in a rbcS gene
	GA-motif	AAGGAAGA	Glycine max	part of the LRE rbcS-(I-G) Unit in a rbcS gene
	GAG-motif	AGAGATG	Spinacia oleracea	part of the rbcA conserved DNA module array (rbcA-CMA1) involved in light responsiveness
	GAG-motif	AGAGAGT	Arabidopsis thaliana	part of the rbcA conserved DNA module array (rbcA-CMA1) involved in light responsiveness
	GAG-motif	GGAGATG	Hordeum vulgare	part of the rbcA conserved DNA module array (rbcA-CMA1) involved with light responsiveness
	GATA-motif	GATAGGG	Pisum sativum	part of the fed conserved DNA module array (fed-CMA1) involved in light responsiveness
	GATA-motif	GATAGGA	Arabidopsis thaliana	part of the fed conserved DNA module array (fed-CMA1) involved in light responsiveness
	GATA-motif	AAGGATAAGG	Solanum tuberosum	light responsive element
	Gap-box	CAAATGAA(A/G)A	Arabidopsis thaliana	part of the gapAB conserved DNA module array (gapAB-CMA2) involved with light responsiveness
	Gap-box	AAATGGAGA	Arabidopsis thaliana	part of the gapAB conserved DNA module array (gapAB-CMA2) involved with light responsiveness
	I-box	GATAGGG	Zea mays	part of the ppdk conserved DNA module array (ppdk-CMA1) involved with light responsiveness
	I-box	gGATAAGGTG	Zea mays	part of the ppdk conserved DNA module array (ppdk-CMA1) involved with light responsiveness
	I-box	GATATGG	Flaveria trinervia	part of the ppdk conserved DNA module array (ppdk-CMA2) involved in light responsiveness
	I-box	TGATAATGT	Solanum tuberosum	part of the Ls conserved DNA module array (Ls-CMA1) involved with light responsiveness
	I-box	GATAAGATA	Glycine max	part of the LRE rbcS-(I-G) Unit in a rbcS gene
	I-box	AGATAAGG	Triticum aestivum	part of the rbcS conserved DNA module array (rbcS-CMA6) involved with light responsiveness
	I-box	GTATAAGGCC	Larix laricina	part of the LRE rbcS-(I-G) Unit in a rbcS gene
	I-box	ATGATATGA	Pisum sativum	part of the cab conserved DNA module array (cab-CMA2) involved with light responsiveness
	I-box	ccttatcct	Arabidopsis thaliana	part of the gapAB conserved DNA module array (gapAB-CMA1) involved with light responsiveness
	I-box	CTCTTATGCT	Nicotiana plumbaginifolia	part of the cab conserved DNA module array (cab-CMA3) involved with light responsiveness
	LAMP-element	CCTTATCCA	Spinacia oleracea	part of the atpCD conserved DNA module array (AtpCD-CMA) involved with light responsiveness
	LAMP-element	CTTTATCA	Pisum sativum	part of the Pc conserved DNA module array (Pc-CMA1) involved with light responsiveness
	Sp1	CC(G/A)CCC	Zea mays	light responsive element
	Sp1	GGGCGG	Oryza sativa	involved in light responsiveness
	Box 4	ATTAAT	Petroselinum crispum	part of the pal conserved DNA module array (pal-CMA1) involved with light responsiveness
	chs-CMA1a	TTACTTAA	Daucus carota	part of the chs conserved DNA module array (chs-CMA2) involved with light responsiveness
	rbcS-CMA7a	GGCGATAAGG	Zea mays	part of the rbcS conserved module array (rbcS-CMA7) involved in light responsiveness.
	rbcS-CMA7a	GTCGATAAGG	Lemna gibba	part of the conserved DNA module array (rbcS-CMA7) involved in light responsiveness
	TCT-motif	TCTTAC	Arabidopsis thaliana	part of the gapB conserved DNA module array (gapB-CMA1) involved with light responsiveness
	ATC-motif	GCCAATCC	Arabidopsis thaliana	part of the rbcA conserved DNA module array (rbcA-CMA1) involved in light responsiveness
	ATCC-motif	CAATCCTC	Pisum sativum	part of the Pc conserved DNA module array (Pc-CMA1) involved with light responsiveness
	GTGGC-motif	GATTCTGTGGC	Spinacia oleracea	part of the rbcA conserved DNA module array (rbcA-CMA1) involved with light responsiveness
	GTGGC-motif	CATCGTGTGGC	Arabidopsis thaliana	part of the rbcA conserved DNA module array (rbcA-CMA1) involved in light responsiveness
	MNF1	GTGCCC(A/T)(A/T)	Zea mays	light responsive element
	GT1-motif	AATCCACA	Solanum tuberosum	part of the Ls conserved DNA module array (Ls-CMA1) involved with light responsiveness
	ATCT-motif	AATCTGATCG	Zea mays	part of the gapA conserved DNA module array (gapA-CMA1) involved with light responsiveness
	ATCT-motif	AATCTAATCT	Arabidopsis thaliana	part of the gapA conserved DNA module array (gapA-CMA1) involved in light responsiveness
	P-box	TTCCAACAAACCCC	Petroselinum crispum	gibberellin-responsive element and part of a light responsive element; cis-acting regulatory element associated with A- and L-box involved in induced transcriptional activity but not sufficient to confer responsiveness to
	P-box	CTCCAACCATCCAA	Petroselinum crispum	cis-acting regulatory element associated with A- and L-box involved in induced transcriptional activity but not sufficient to confer responsiveness to
	TGG-motif	GGTTGCCA	Gossypium hirsutum	part of the rbcS-CMA4 involved in light responsiveness
	chs-CMA2a	GCAATTCC	Hordeum vulgare	part of the chs conserved DNA module array (chs-CMA2) involved with light responsiveness
	3-AF1 binding site	AAGAGATATTT	Solanum tuberosum	light responsive element
	MRE	AACCTAA	Petroselinum crispum	light-regulatory element and MYB recognition element recognized in vitro and in vivo by different types of MYB-like proteins (PcMYB1 and MYB305)
	GT1-motif	GGTTAA	Arabidopsis thaliana	light response element; binding site for GT1 nuclear protein factor
	L-box	AAATTAACCAAC	Lycopersicon esculentum	common cis-acting element in promoter and enhancer regions; involved in light responsiveness
	chs-Unit 1 m1	ACCTACCACAC	Arabidopsis thaliana	part of the chs-Unit 1 motif involved with light responsiveness
	Pc-CMA2a	CAACCAATGAAAA	Spinacia oleracea	part of the Pc conserved DNA module array (Pc-CMA2) involved with light responsiveness
	TCCC-motif	TCTCCCT	Spinacia oleracea	part of the AtpCD conserved DNA module array (AtpCD-CMA) involved with light responsiveness
	CG-motif	CCATGGGG	Lemna gibba	part of the rbcS conserved DNA module array (rbcS-CMA7) involved in light responsiveness
	as-2-box	GATAatGATG	Nicotiana tabacum	light-responsive promoters and implicated in shoot-specific expression
Drought-induced elements	MBS	TAACTG	Arabidopsis thaliana	Myb binding site on the rd29B gene; MYB binding site involved in drought-inducibility
(DIRE)	MBS	CAACTG	Arabidopsis thaliana	Myb binding site on the rd29B gene; MYB binding site involved in drought-inducibility
Ethylene-responsive elements	ERE	ATTTCAAA	Dianthus caryophyllus	ethylene-responsive element probably involved in petal senescence
(ERE)	EIRE	TTCGACC	Nicotiana tabacum	required for elicitor responsiveness
Fungal-elicitor responsive elements	Box-W1	TTGACC	Petroselinum crispum	fungal elicitor responsive element. WRKY1 (U48831) protein binding site
(FERE)	box E	ACCCATCAAG	Petroselinum crispum	Cis-element for induction upon fungal elicitation
SA-responsive elements	TCA-element	CAGAAAAGGA	Brassica oleracea	salicylic acid response element
(SARE)	TCA-element	TCAGAAGAGG	Brassica oleracea	salicylic acid response element
	TCA-element	GAGAAGAATA	Brassica oleracea	salicylic acid response element
	TCA-element	CCATCTTTTT	Nicotiana tabacum	one TCA-element does not confer salicylic acid responsiveness; more than one TCA-element might do it.
	SARE	TTCGACCTCCTT	Nicotiana tabacum	might confer salicylic acid responsiveness
MeJA-responsive elements	CGTCA-motif	CGTCA	Hordeum vulgare	cis-acting regulatory element involved in the MeJA-responsiveness; associated with its complementary sequence TGACG 15bp downstream (palindrome).
(MeJARE)	TGACG-motif	TGACG	Hordeum vulgare	cis-acting regulatory element involved in the MeJA-responsiveness (binding site of Arabidopsis bZIP protein TGA1a); associated with its complementary
Anaerobically-induced elements	ARE	TGGTTT	Zea mays	cis-acting regulatory element; essential for the anaerobic induction
(AIRE)	GC-motif	GCCCCGG	Zea mays	enhancer-like element; involved in anoxic specific inducibility
	GC-motif	CCCCCG	Zea mays	enhancer-like element; involved in anoxic specific inducibility
Heat-stress responsive elements	HSE	AAAAAATTTC	Brassica oleracea	heat shock element
	HSE	AGAAAATTCG	Brassica oleracea	heat shock element
(HSRE)	HSE	CNNGAANNTTCNNG	Lycopersicon esculentum	cis-acting element involved in heat stress responsiveness
Sugar-repression responsive elements	TATCCAT/C-motif	TATCCAT	Oryza sativa	cis-acting regulatory element; associated with G-box like motif; involved in sugar repression responsiveness
(SSRE)
Wounding-and pathogen-responsive elements	W box	TTGACC	Arabidopsis thaliana	elicitation; wounding and pathogen responsievness. Binds WRKY type transcription factors
(WPRE)	box S	AGCCACC	Arabidopsis thaliana	elicitation; wounding and pathogen responsievness
	GCC box	AGCCGCC	Arabidopsis thaliana	elicitation; wounding and pathogen responsievness
	WUN-motif	AAATTTCCT	Brassica oleracea	wound-responsive element
Defense- and stress-responsive elements	TC-rich repeats	ATTTTCTTCA	Nicotiana tabacum	stress-inducible; defense-related
(DSRE)	TC-rich repeats	GTTTTCTTAC	Nicotiana tabacum	stress-inducible; defense-related
	TC-rich repeats	ATTCTCTAAC	Nicotiana tabacum	stress-inducible; defense-related
Note. The cis-elements with the same sequences were named as different names in different database. The multiple abiotic stresses responsive elements would be counted repeatly as single stress factor.
