# Supplementary material for: Molecular Characterization, Gene Evolution, and Expression Analysis of the Fructose-1, 6-bisphosphate Aldolase (FBA) Gene Family in Wheat (Triticum aestivum L.)
Source: Front Plant Sci. 2017 Jun 14;8:1030. doi: 10.3389/fpls.2017.01030 (PMC5470051; doi:10.3389/fpls.2017.01030)
Supplement: Table S7 — BLAST results of FBA genes from PLEXdb. [file Table7.XLSX]

## Sheet: Sheet1
Table S7. BLAST results of TaFBA genes from PLEXdb.
query id	ref_id	array design	qry len	ref len	qry range	ref range	expect value	match len	subj len	iden percent	Ref desc
TaFBA1	Ta.5596.1.S1_at	Wheat	1164	1644	125..1164	280..1321	0	1040	1042	96.4	gb|CK194194
TaFBA1	Ta.5596.1.S1_at	Wheat	1164	1644	1..28	156..183	6e-07	28	28	100	gb|CK194194
TaFBA2	Ta.5596.1.S1_at	Wheat	1158	1644	119..1158	280..1321	0	1040	1042	95.9	gb|CK194194
TaFBA2	Ta.5596.1.S1_at	Wheat	1158	1644	1..28	156..183	6e-07	28	28	100	gb|CK194194
TaFBA3	Ta.5596.1.S1_at	Wheat	1164	1644	125..1164	280..1321	0	1040	1042	96.1	gb|CK194194
TaFBA3	Ta.5596.1.S1_at	Wheat	1164	1644	1..28	156..183	0.0002	28	28	96.4	gb|CK194194
TaFBA4	Ta.506.1.S1_a_at	Wheat	1167	1678	1..1167	164..1336	0	1167	1173	96.8	gb|BJ265323
TaFBA5	Ta.506.1.S1_a_at	Wheat	1167	1678	1..1167	164..1336	0	1167	1173	96	gb|BJ265323
TaFBA6	Ta.506.1.S1_a_at	Wheat	1167	1678	1..1167	164..1336	0	1167	1173	96.8	gb|BJ265323
TaFBA7	Ta.20429.2.S1_at	Wheat	1158	1603	1..1158	53..1215	0	1158	1163	98.3	gb|BE430528
TaFBA8	Ta.20429.2.S1_at	Wheat	1158	1603	1..1158	53..1215	0	1158	1163	98.5	gb|BE430528
TaFBA9	Ta.20429.2.S1_at	Wheat	1158	1603	1..1158	53..1215	0	1158	1163	98.6	gb|BE430528
TaFBA10	Ta.304.2.S1_a_at	Wheat	1077	1674	1..1077	225..1303	0	1077	1079	97.1	gb|BJ282675
TaFBA11	Ta.304.3.S1_x_at	Wheat	1077	1585	1..1077	103..1181	0	1077	1079	96.5	gb|BJ306946
TaFBA12	Ta.304.2.S1_a_at	Wheat	1077	1674	1..1077	225..1303	0	1077	1079	97.1	gb|BJ282675
TaFBA13	Ta.304.4.S1_at	Wheat	1077	1564	1..1077	97..1173	0	1077	1077	99.6	gb|BJ294010
TaFBA14	Ta.304.1.S1_at	Wheat	1077	1711	1..1077	207..1284	0	1077	1078	97.1	gb|CK171609
TaFBA15	Ta.304.1.S1_at	Wheat	1077	1711	1..1077	207..1284	0	1077	1078	99.9	gb|CK171609
TaFBA16	Ta.304.3.S1_x_at	Wheat	1077	1585	1..1077	103..1181	0	1077	1079	96.5	gb|BJ306946
TaFBA17	Ta.304.1.S1_at	Wheat	735	1711	244..710	807..1274	0	467	468	94.7	gb|CK171609
TaFBA17	Ta.304.1.S1_at	Wheat	735	1711	5..242	469..701	1e-101	238	233	94.5	gb|CK171609
TaFBA18	Ta.304.2.S1_a_at	Wheat	1560	1674	852..1316	779..1253	0	465	475	92.6	gb|BJ282675
TaFBA18	Ta.304.2.S1_a_at	Wheat	1560	1674	562..852	468..758	1e-138	291	291	95.9	gb|BJ282675
TaFBA18	Ta.304.2.S1_a_at	Wheat	1560	1674	428..554	253..379	2e-57	127	127	96.9	gb|BJ282675
TaFBA19	Ta.2708.1.S1_at	Wheat	4152	1921	2579..4152	11..1584	0	1574	1574	96.9	gb|BE213365
TaFBA20	Ta.2708.1.S1_at	Wheat	4152	1921	2579..4152	11..1584	0	1574	1574	97.1	gb|BE213365
TaFBA21	Ta.2708.1.S1_at	Wheat	4152	1921	2579..4152	11..1584	0	1574	1574	96.3	gb|BE213365
Target-array=Wheat, program=blastn, expect=1, matrix=BLOSUM62
