# Supplementary material for: Molecular Characterization, Gene Evolution, and Expression Analysis of the Fructose-1, 6-bisphosphate Aldolase (FBA) Gene Family in Wheat (Triticum aestivum L.)
Source: Front Plant Sci. 2017 Jun 14;8:1030. doi: 10.3389/fpls.2017.01030 (PMC5470051; doi:10.3389/fpls.2017.01030)
Supplement: DOC1 — Promoter sequences of TaFBA genes. [file DataSheet1.zip]

Archive with 8 entries (7 files):
- Data sheet/DOC1-Promoter sequences of TaFBA genes.docx
- Data sheet/TXT1-The TaFBA cDNA sequences.txt
- Data sheet/TXT2-The TaFBA gDNA sequences.txt
- Data sheet/TXT3-The TaFBA protein sequences.txt
- Data sheet/TXT4-The FBA cDNA sequences of wheat relatives.txt
- Data sheet/TXT5-The FBA gDNA sequences of wheat relatives.txt
- Data sheet/TXT6-The FBA protein sequences of other species.txt
- Data sheet/
