# Supplementary material for: Molecular Characterization, Gene Evolution, and Expression Analysis of the Fructose-1, 6-bisphosphate Aldolase (FBA) Gene Family in Wheat (Triticum aestivum L.)
Source: Front Plant Sci. 2017 Jun 14;8:1030. doi: 10.3389/fpls.2017.01030 (PMC5470051; doi:10.3389/fpls.2017.01030)
Supplement: DOC1 — Promoter sequences of TaFBA genes. [file DataSheet1.zip › Data sheet/TXT1-The TaFBA cDNA sequences.txt]

>TaFBA1
ATGGCGATGGTGACCGCGAAGCTCAGCTCCCCGGCCACCGCCCGGCTCGCCCCCGTCCGGTCCGCGCAGCCCGCCCGCCGCGCCTCGCTCGTCCGCGTCCGCGCCTCCGGCGGCTCCTACGCCGACGAGCTCGTCTCCACCGCGAAAACTGTTGCTTCCCCTGGCCGTGGGATCCTTGCGATCGACGAGTCGAGTGCAACATGTGGAAAGAGATTGGCATCCATTGGTTTGGACAACACGGAAGTTAACCGCCAGGCTTACAGGCAGCTTTTGCTGACCACTGCTGGTCTTGGTGAATATATCTCTGGTGCTATTCTTTTTGAGGAAACTCTCTATCAGTCCACTACAGATGGCAAGACCTTTGTTGACGTCTTGAAGGACCAGAATATCATGCCTGGTATCAAGGTTGACAAGGGTTTGGTTCCATTGCCCGGATCCAACAATGAATCCTGGTGCCAAGGTCTTGATGGTTTGGCCTCAAGGTGCGCTGAGTACTACAAGCAGGGTGCACGCTTCGCAAAGTGGCGAACTGTTGTTAGCATCCCCTGTGGTCCTACTGCATTAGCTGTCAAGGAAGCGGCATGGGGACTTGCTCGCTATGCTGCTATTGCTCAGGACAATGGTTTAGTGCCAATTGTGGAGCCAGAGATCCTTCTTGACGGTGACCATGGCATTGAGAGAACTCTCGAGGTGGCAGAGAAGGTGTGGTCAGAGGTGTTCTTCTACCTGGCCGAAAACAACGTTCTGTTTGAGGGCATCCTGCTGAAGCCCAGCATGGTTACCCCTGGTGCTGAGCACAAGGAGAAGGCTTCTCCAGAAGCCATTGCGAAGAACACCCTCACAATGCTGAGGAGGAGAGTACCACCTGCTGTCCCTGGAATCATGTTCCTCTCCGGCGGACAGTCCGAGCTGGAGGCAACCATGAACCTGAACGCGATGAACCAGTCCGCCAACCCGTGGCACGTGTCCTTCTCCTACGCCCGGGCACTCCAGAACTCGGTGCTGAAGACGTGGGAGGGGCAGCCCGAGAACATCGAGGCGGCGCAGAAGGCCCTGCTGGTCCGCGCCAAGGCCAACTCCTTGGCGCAGCTCGGCAGCTACACTGGCGAGGGTGAGAGCGACGAGGCCAAGAAGGGCATGTTCCAGAAGGGATACACCTACTGA

>TaFBA2
ATGGCGATGGTGACCGCGAAGCTCAGCTCCCCGGCCGCCGCCCGGCTCGCGCCCTCCGCCGGGAGCGCCCGCCGCGCCTCGCGCGTCCGCGTTCGCGCCTCCGGCGGCTCCTACGCCGACGAGCTCGTCTCCACCGCGAAAACTGTTGCTTCCCCTGGCCGTGGGATCCTTGCGATCGACGAGTCGAGTGCAACATGTGGAAAGAGATTGGCATCCATTGGGTTGGACAACACCGAAGTTAACCGCCAGGCTTACAGGCAGCTGTTGCTGACCACTGCTGGTCTTGGTGAATATATCTCTGGTGCTATTCTCTTTGAGGAAACTCTCTACCAGTCCACTACAGATGGCAAGACCTTTGTTGATGTCTTGAAGGACCAGAATATCATGCCTGGTATCAAGGTTGACAAGGGTTTGGTTCCATTGCCCGGATCCAACAATGAATCCTGGTGCCAAGGTCTTGATGGTTTGGCCTCAAGGTGTGCTGAGTACTACAAGCAGGGTGCACGCTTCGCAAAGTGGCGGACTGTTGTTAGCATCCCTTGTGGTCCTACTGCATTAGCTGTCAAGGAAGCGGCATGGGGACTTGCTCGCTATGCTGCTATTGCTCAGGACAATGGTTTAGTGCCAATTGTGGAGCCAGAGATCCTCCTCGACGGTGACCATGGCATCGAGAGAACTCTTGAGGTCGCCGAGAAGGTGTGGTCCGAGGTGTTCTTCTACCTGGCCGAAAACAATGTTCTTTTTGAGGGCATCCTGCTGAAGCCCAGCATGGTTACCCCTGGTGCTGAGCACAAGGAGAAGGCTTCTCCAGAAGCCATTGCGAAGAACACCCTCACAATGCTGAGGAGGAGAGTACCGCCCGCTGTCCCTGGAATCATGTTCCTTTCTGGCGGGCAGTCCGAACTGGAGGCGACGATGAACCTGAACGCGATGAACCAGTCCGCCAACCCGTGGCACGTGTCCTTCTCGTACGCCCGGGCCCTCCAGAACTCGGTGCTGAAGACATGGCAGGGGCAGCCCGAGAACATCGAGGCGGCGCAGAAGGCCCTGCTGGTCCGCGCCAAGGCCAACTCGTTGGCGCAGCTCGGCAGCTACACGGGCGAGGGCGAGAGCGACGAGGCCAAGAAGGGCATGTTCCAGAAGGGCTACACCTACTGA

>TaFBA3
ATGGCGATGGTGACGGCGAAGCTCAGCTCCCCGGCCGCCGCCCGGCTCGCCCCCGTCCGGTCCGCGCAGCCCGCCCGCCGCGCCTCGCTCGTCCGCGTCCGCGCCTCCGGCGGCTCCTACGCCGACGAGCTCGTCTCCACCGCGAAAACTGTTGCTTCCCCTGGCCGTGGGATCCTTGCGATCGACGAGTCGAGTGCAACATGTGGAAAGAGATTGGCATCCATTGGTTTGGACAACACGGAAGTTAACCGCCAGGCTTACAGGCAGCTGTTGCTGACCACTGCTGGTCTTGGTGAATATATCTCTGGTGCTATTCTTTTTGAGGAAACTCTCTACCAGTCCACTACAGATGGCAAGACCTTTGTGGACGTCTTGAAGGACCAGAATATCATGCCTGGTATCAAGGTTGACAAGGGTTTGGTTCCATTGCCCGGATCCAACAATGAATCCTGGTGCCAAGGTCTTGATGGTTTGGCCTCAAGGTGTGCTGAGTACTACAAGCAGGGTGCACGCTTCGCGAAGTGGCGGACTGTTGTTAGCATCCCTTGTGGTCCTACTGCATTAGCTGTCAAGGAAGCGGCATGGGGACTTGCTCGCTATGCTGCTATTGCTCAGGACAATGGTTTAGTGCCAATTGTGGAGCCAGAGATCCTTCTGGACGGTGACCATGGCATCGAGAGAACTCTTGAGGTGGCAGAGAAGGTGTGGTCAGAGGTGTTCTTCTACCTGGCCGAAAACAATGTTCTGTTTGAGGGCATCCTGCTGAAACCCAGCATGGTTACCCCTGGTGCTGAGCACAAGGAGAAGGCTTCTCCAGAAGCCATTGCGAAGAACACCCTCACAATGCTGAGGAGGAGAGTACCGCCCGCGGTCCCTGGAATCATGTTCCTTTCCGGCGGACAGTCCGAGCTGGAGGCAACCATGAACCTGAACGCGATGAACCAGTCCGCCAACCCGTGGCACGTGTCCTTCTCGTACGCCCGGGCCCTCCAGAACTCGGTGCTGAAGACGTGGCAGGGGCAGCCCGAGAACATCGAGGCGGCGCAGAAGGCCCTGCTGGTCCGCGCCAAGGCCAACTCGTTGGCGCAGCTCGGCAGCTACACCGGCGAGGGCGAGAGCGACGAGGCCAAGAAGGGCATGTTCCAGAAGGGCTACACCTACTGA

>TaFBA4
ATGGCGTCTGCTACTCTCCTCAAATCGTCTTTCCTTCCCAAGAAGGCCGAATGGGGCACCACGCGCCAGGCCGCCGCCCCCAAGCCGGTGACCGTCTCCATGGTTGTCCGTGCCAGCGCATACGCCGATGAGCTTGTCAAAACCGCGAAAACCATCGCATCGCCAGGCAGGGGTATCCTTGCCATGGATGAGTCGAATGCCACCTGTGGCAAGAGACTTGCCTCGATTGGCCTTGAGAACACCGAGGCTAACCGCCAGGCTTACCGGACCCTTCTTGTCACTCCACCAGGCTTGGGAAACTACATCTCTGGTGCTATCCTCTTTGAGGAGACGCTCTACCAGTCGACTGTTGATGGAAAGAAGATTGTTGACATCCTTGTCGAGCAGGGAATCGTTCCCGGTATCAAGGTTGACAAGGGTCTTGTGCCACTTGTTGGTTCCAATGATGAGTCGTGGTGCCAAGGTCTCGATGGCCTTGCCTCCCGTGAAGCAGCATACTACCAGCAAGGCGCTCGCTTCGCCAAGTGGCGCACTGTTGTCAGCATTCCTAACGGCCCATCTGAGCTTGCTGTCAAGGAAGCTGCCTGGGGTCTTGCCCGTTACGCGGCCATCTCACAGGACAATGGGCTGGTGCCGATTGTGGAGCCTGAGATCATGCTCGACGGTGAGCACGGCATCGAGAGGACCTTCGAGGTCGCACAGAAGGTGTGGGCGGAGACCTTCTACTACATGGCTCAGAACAACGTCATGTTTGAGGGCATCCTCCTGAAGCCAAGCATGGTGACCCCTGGTGCTGAGTGCAAGGACAGGGCCACCCCTGAGGAAGTAGCCAGCTACACCCTCAAGCTCCTCCAGAGAAGGATCCCCCCTTCCGTCCCCGGCATCATGTTCTTGTCTGGCGGTCAGTCGGAGGTTGAGGCAACGCTGAACCTCAACGCGATGAACCAGGCGCCGAACCCGTGGCACGTGTCCTTCTCCTACGCGCGGGCGCTGCAGAACACCTGCCTCAAGACGTGGGGCGGGCGGCCGGAGAACGTGGCCGCGGCGCAGGAGGCGCTGCTGCTGCGCGCCAAGGCCAACTCCCTGGCGCAGCTCGGCAAGTACACCAGCGACGGCGAGGCCGCGGAAGCCAGCGAGAACATGTTCGTCAAGAACTACAGCTACTGA

>TaFBA5
ATGGCGTCTGCTGCTCTCCTCAAATCGTCTTTCCTTCCCAAGAAGGCCGAATGGGGTGCCACGCGCCAGGCCGCCGCCGCCAAGCCGGTGACCGTCTCCATGGTTGTCCGTGCCAGCGCGTACGCCGATGAGCTTGTCAAAACCGCGAAAACTATCGCATCGCCAGGAAGGGGTATCCTTGCCATGGATGAGTCGAATGCCACTTGTGGCAAGAGACTTGCATCGATTGGCCTTGAGAACACTGAGGCTAACCGCCAGGCTTACCGGACCCTCCTTGTCACTCCACCAGGCTTGGGAAACTACATCTCTGGTGCTATCCTCTTTGAGGAGACCCTCTACCAGTCGACTGTTGATGGCAAGAAGATTGTTGACATCCTTGTCGAGCAGGGAATCGTTCCCGGTATCAAGGTTGACAAGGGTCTTGTGCCACTTGTTGGTTCCAACGATGAGTCATGGTGCCAAGGTCTAGATGGCCTTGCCTCCCGTGAAGCAGCATACTACCAGCAAGGCGCCCGCTTCGCCAAGTGGCGCACTGTTGTCAGCATTCCTAACGGCCCATCTGAGCTTGCTGTCAAGGAAGCTGCCTGGGGTCTTGCCCGTTACGCGGCCATCTCACAGGACAATGGGCTGGTGCCGATTGTGGAGCCTGAGATCATGCTCGACGGTGAGCACGGCATCGAGAGGACCTTCGAGGTCGCACAGAAGGTGTGGGCGGAGACCTTCTACTATATGGCCCAGAACAACGTCATGTTTGAGGGCATCCTCTTGAAGCCAAGCATGGTGACCCCTGGTGCCGAGTGCAAGGACAGGGCCACCCCTGAGGAAGTAGCCAGCTACACCCTCAAGCTTCTCCAGAGAAGGATCCCCCCTTCCGTCCCCGGCATCATGTTCTTGTCTGGTGGTCAGTCGGAGGTGGAGGCGACGCTGAACCTGAACGCGATGAACCAGGCGCCGAACCCATGGCACGTGTCCTTCTCCTACGCGCGGGCGCTGCAGAACACCTGCCTCAAGACGTGGGGCGGCCGGCCGGAGAACGTGGCCGCGGCACAGGAGGCGCTGCTGCTGCGCGCCAAGGCCAACTCCCTGGCGCAGCTCGGCAAGTACACCAGCGACGGCGAGGCCGCGGCCGCCAAAGAGAACATGTTCGTCAAGAACTACAGCTACTGA

>TaFBA6
ATGGCGTCTGCTACTCTCCTCAAGTCGTCTTTCCTTCCCAAGAAGGCCGAATGGGGCGCCACGCGCCAGGCTGCCGCCCCCAAGCCGATGACCGTCTCCATGGTTGTCCGTGCCAGCGCGTACGCCGATGAGCTTGTCAAAACCGCGAAAACCATCGCATCGCCAGGCAGGGGTATCCTTGCCATGGATGAGTCGAATGCCACCTGTGGCAAGAGACTCGCCTCGATTGGCCTTGAGAACACTGAGGCTAACCGCCAGGCTTACCGGACCCTCCTTGTCACTCCACCAGGATTGGGAAACTACATCTCTGGTGCTATCCTCTTTGAGGAGACCCTCTACCAGTCGACTGTTGATGGCAAGAAGATTGTTGACATCCTTGTCGAGCAGGGAATCGTTCCCGGTATCAAGGTTGACAAGGGTCTTGTGCCACTTGTTGGTTCCAACGATGAGTCATGGTGCCAAGGTCTCGATGGCCTTGCCTCCCGTGAAGCAGCATACTACCAGCAAGGCGCCCGCTTCGCCAAGTGGCGCACTGTTGTCAGCATTCCTAATGGCCCATCTGAGCTTGCTGTCAAGGAAGCTGCCTGGGGTCTTGCCCGTTACGCGGCCATCTCACAGGACAATGGGCTGGTGCCGATTGTGGAGCCTGAGATCATGCTCGACGGTGAGCACGGCATCGAGAGGACCTTCGAGGTCGCGCAGAAGGTGTGGGCGGAGACCTTCTACTACATGGCCCAGAACAACGTCATGTTTGAGGGCATCCTCCTGAAGCCAAGCATGGTGACCCCTGGTGCCGAGTGCAAGGACAGGGCCACCCCCGAGGAAGTGGCCAGCTACACCCTCAAGCTCCTCCAGAGAAGGATCCCCCCTTCCGTCCCCGGCATCATGTTCTTGTCTGGCGGTCAGTCGGAGGTGGAGGCGACGCTGAACCTGAACGCGATGAACCAGGCGCCGAACCCGTGGCACGTGTCCTTCTCCTACGCGCGGGCGCTCCAGAACACCTGCCTCAAGACGTGGGGTGGGCGGCCGGAGAACGTGGCCGCGGCGCAGGAGGCGCTGCTGCTGCGCGCCAAGGCCAACTCCCTGGCGCAGCTCGGCAAGTACACCAGCGACGGCGAGGCCGCGGAAGCCAGCGAGAACATGTTCGTCAAGAACTACAGCTACTGA

>TaFBA7
ATGGCATCTGCTACTCTCCTCAAGTCCTCCTTCCTCCCCAAGAAGGCCGAATGGGGCGTCGCGCGCCAGGTCGCCGCCCCGAGGGTGTCCATGGTCGTCCGCGCCGGCGCCTACGACGATGAGCTCGTCAAGACCGCGAAAACCATCGCGTCGCCGGGGCGCGGCATCCTGGCCATGGACGAGTCCAACGCCACCTGCGGGAAGCGCCTCGACTCGATCGGCCTGGAGAACACAGAGGCGAACCGGCAGGCGTTCCGCACGCTGCTGGTCTCCGTCCCTGGCCTCGGCAACCACATCTCCGGCGCCATCCTCTTCGAGGAGACGCTCTACCAGTCCACCGTCGACGGCAAGAAGATCGTCGACATCCTGGTGGAGCAGGGCATCGTGCCCGGGATCAAGGTGGACAAGGGCCTGGTGCCGCTCACCGGCTCCAACGACGAGTCTTGGTGCCAGGGTCTCGACGGCCTCGCCTCCCGGGAGGCCGCCTACTACCAGCAGGGCGCCCGCTTCGCCAAGTGGCGCACCGTGGTCAGCATCCCCAACGGCCCCTCCGAGCTGGCTGTCAAGGAGGCCGCATGGGGCCTCGCCCGCTACGCCGCCATCTCGCAGGACAACGGTCTGGTGCCCATCGTGGAGCCGGAGATCCTGCTGGACGGGGAGCACGGCATCGAGCGCACCTTCGAGGTGGCGCAGAAGGTGTGGGCCGAGACCTTCTACCAGATGGCCCAGAACAACGTCATGTTCGAGGGCATCTTGCTCAAACCCAGCATGGTCACCCCCGGCGCCGAGTGCAAGGACAGGGCCACGCCGGAGCAGGTCGCCGACTACACCCTCAAGCTCCTCAGCCGCCGCGTGCCGCCCGCCGTCCCCGGCATTATGTTCCTGTCGGGAGGGCAGTCCGAGGTGGAGGCCACGCTCAACCTCAACGCCATGAACCAGGGGCCCAACCCGTGGCACGTCTCCTTCTCCTACGCCAGGGCGCTGCAGAACACGTGCCTCAAGACGTGGGGCGGCCGGCCGGAGAACGTCAAGGCGGCGCAGGAGGCGCTGCTGCTGCGTGCCAAGGCCAACTCACTCGCGCAGCTCGGAAAGTACACCAGCGACGGCGAAGCCGCCGAGGCCAAGGAGGGCATGTTCGTCAAGAACTACAGCTACTAA

>TaFBA8
ATGGCATCTGCTACTCTCCTCAAGTCCTCCTTCCTCCCCAAGAAGGCCGAATGGGGCGTCGCGCGCCAGGTCGCCGCCCCGAGGGTGTCCATGGTCGTCCGCGCCGGCGCCTACGACGATGAGCTCGTCAAGACCGCGAAAACCATCGCGTCGCCGGGGCGCGGCATCCTGGCCATGGACGAGTCCAACGCCACCTGCGGGAAGCGCCTCGACTCGATCGGTCTGGAGAACACAGAGGCGAACCGGCAGGCGTTCCGCACGCTGCTGGTCTCCGTCCCTGGCCTCGGCAACCACATCTCCGGCGCCATCCTCTTCGAGGAGACGCTCTACCAGTCCACCGTCGACGGCAAGAAGATCGTCGACATCCTGGTGGAGCAGGGCGTCGTGCCCGGGATCAAGGTGGACAAGGGCCTGGTGCCGCTCACCGGCTCCAATGACGAGTCTTGGTGCCAGGGCCTCGACGGCCTCGCCTCCCGGGAGGCCGCCTACTACCAGCAGGGCGCCCGCTTCGCCAAGTGGCGCACCGTGGTCAGCATCCCCAACGGCCCCTCCGAGCTGGCCGTCAAGGAGGCCGCCTGGGGCCTCGCCCGCTACGCCGCCATCTCGCAGGACAACGGTCTGGTGCCCATCGTGGAGCCGGAGATCCTGCTGGACGGGGAGCACGGCATCGAGCGCACCTTCGAGGTGGCGCAGAAGGTGTGGGCCGAGACCTTCTACCAGATGGCCCAGAACAACGTCATGTTCGAGGGCATCCTGCTCAAACCCAGCATGGTCACCCCCGGCGCCGAGTGCAAGGACAGGGCCACGCCGGAGCAGGTCGCCGACTACACCCTCAAGCTCCTCAGCCGCCGCGTGCCGCCCGCCGTCCCCGGCATCATGTTCCTCTCGGGAGGGCAGTCCGAGGTGGAGGCCACGCTCAACCTCAATGCCATGAACCAGGGGCCCAACCCGTGGCACGTCTCCTTCTCCTACGCCCGGGCGCTGCAGAACACGTGCCTCAAGACGTGGGGCGGCCGGCCGGAGAACGTCAAGGCGGCGCAGGAGGCGCTGCTGCTGCGTGCCAAGGCCAACTCGCTCGCGCAGCTCGGAAAGTACACCAGCGACGGCGAAGCCGCCGAGGCCAAGGAGGGCATGTTCGTCAAGAACTACAGCTACTAA

>TaFBA9
ATGGCATCTGCTACTCTCCTCAAGTCCTCCTTCCTCCCCAAGAAGGCCGAATGGGGCGTCGCGCGCCAGGTCGCCGCCCCGAGGGTGTCCATGGTCGTCCGCGCCGGCGCCTACGACGATGAGCTCGTCAAGACCGCGAAAACCATCGCGTCGCCGGGGCGCGGCATCCTGGCCATGGACGAGTCCAACGCCACCTGCGGGAAGCGCCTCGACTCGATCGGCCTGGAGAACACAGAGGCGAACCGGCAGGCGTTCCGCACGCTGCTGGTCTCCGTCCCTGGCCTCGGCAACCACATCTCCGGCGCCATCCTCTTCGAGGAGACGCTCTACCAGTCCACCGTCGACGGCAAGAAGATCGTCGACATCCTGGTGGAGCAGGGCATCGTGCCCGGGATCAAGGTGGACAAGGGCCTGGTGCCGCTCACCGGCTCCAACGACGAGTCTTGGTGCCAGGGCCTCGACGGCCTCGCCTCCCGGGAGGCCGCCTACTACCAGCAGGGCGCCCGCTTCGCCAAGTGGCGCACCGTGGTCAGCATCCCCAACGGCCCCTCCGAGCTGGCCGTCAAGGAGGCCGCCTGGGGCCTCGCCCGCTACGCCGCCATCTCGCAGGACAACGGTCTGGTGCCCATCGTGGAGCCGGAGATCCTGCTGGACGGGGAGCACGGCATCGAGCGCACCTTCGAGGTGGCGCAGAAGGTGTGGGCCGAGACCTTCTACCAGATGGCCCAGAACAACGTCATGTTCGAGGGCATCCTGCTCAAACCCAGCATGGTCACCCCCGGCGCCGAGTGCAAGGACAGGGCCACACCGGAGCAGGTCGCCGACTACACCCTCAAGCTCCTCAGCCGCCGCGTGCCGCCCGCCGTCCCCGGCATCATGTTCCTGTCGGGAGGGCAGTCCGAGGTGGAGGCCACGCTCAACCTCAACGCCATGAACCAGGGGCCCAACCCGTGGCACGTCTCCTTCTCCTACGCCAGGGCGCTGCAGAACACGTGCCTCAAGACGTGGGGCGGCCGGCCGGAGAACGTCAAGGCGGCGCAGGAGGCGCTGCTGCTGCGTGCCAAGGCCAACTCGCTCGCGCAGCTCGGAAAGTACACAAGCGACGGCGAAGCCGCTGAGGCCAAGGAGGGCATGTTCGTTAAGAACTACAGCTACTAA

>TaFBA10
ATGTCGGCCTACTGCGGAAAGTACAAGGATGAGCTCATCAAGAACGCTGCCTACATCGGCACCCCTGGCAAGGGTATCCTCGCTGCTGATGAGTCCACCGGCACCATCGGCAAGCGCTTTGCCAGCATCAATGTTGAGAACGTTGAGGACAACCGTCGTGCCCTCCGTGAGCTCCTCTTCTGCACCCCTGGTGCCCTCCAGTACCTCAGCGGCGTGATCCTGTTTGAGGAGACCCTGTACCAGAGCACCAAGGGTGGCAAGCCCTTCGTCGACATCCTCAAGGCGGGCAATGTCCTCCCTGGCATCAAGGTGGACAAGGGTACCATTGAGCTTGCTGGAACCAACGGTGAGACCACCACCCAGGGCTTTGATGACCTTGGCAAGCGCTGCGCCAAGTACTATGAGGCTGGTGCCCGCTTCGCCAAGTGGCGTGCAGTCCTCAAGATCGGCGCCACTGAGCCATCGCAGCTCTCCATCGACCAGAACGCTCAGGGTCTGGCTCGCTATGCCATCATCTGCCAGGAGAATGGTCTGGTGCCCATTGTGGAGCCTGAGATCCTTGTTGATGGACCTCATGACATTGACCGCTGTGCTTACGTCACCGAGATCGTCCTTGCTGCCTGCTACAAGGCCCTCAACGACCAGCATGTCCTCCTCGAGGGCACTCTCCTGAAGCCCAACATGGTCACCCCTGGTTCTGACTCCAAGAAGGTGGCCCCTGAGGTGATTGCTGAGTACACCGTCCGCACCCTCCAGAGGACCGTCCCTGCTGCCGTCCCCGCCATTGTCTTCCTCTCTGGTGGACAGAGCGAGGAGGAGGCGACCCTGAACCTGAACGCCATGAACAAGCTCCAGACCAAGAAGCCCTGGAACCTGTCCTTCTCCTTCGGGCGTGCCCTCCAGCAGAGCACCCTCAAGGCCTGGTCCGGCAAGACGGAGAACGAGGAGAAGGCCAGGGCGGCGTTCCTGGTGAGGTGCAAGGCCAACTCCGAGGCCACCCTCGGCACCTACAAGGGCGACGCCACCCTCGCTGAGGGCGCCTCCGAGAGCCTCCACGTCAAGGACTACAAGTACTGA

>TaFBA11
ATGTCGGCCTACTGCGGAAAGTACAAGGATGAGCTCATCAAGAACGCTGCCTACATTGGCACCCCCGGCAAGGGTATCCTTGCTGCCGACGAGTCCACCGGCACCATCGGCAAGCGCTTTGCCAGCATCAATGTTGAGAATGTTGAGGACAACCGCCGTGCCCTCCGTGAGCTCCTCTTCTGCACCCCTGGAGCCCTCCAGTACCTCAGTGGTGTGATCCTCTTTGAGGAGACACTGTACCAGAGCACCAAGGGTGGCAAGCCCTTCGTTGACATCCTCAAGGAGGGCAACGTCCTCCCTGGCATCAAGGTGGACAAGGGTACCGTCGAGCTCGCTGGAACCAACGGTGAGACCACCACCCAGGGCTTTGATGACCTTGGCAAGCGCTGTGCCAAGTACTACGAGGCTGGTGCCCGCTTTGCCAAGTGGCGTGCCGTCCTCAAGATTGGCCCCACCGAGCCATCACAGCTTTCCATCGACCAGAATGCTCAGGGTCTGGCTCGCTATGCCATCATCTGCCAGGAGAATGGGCTGGTGCCCATTGTTGAGCCTGAGATCCTTGTTGATGGACCTCATGACATTGACCGCTGTGCTTACGTGACTGAGATGGTCCTTGCTGCGTGCTACAAGGCCCTCAACGACCAGCATGTCCTCCTTGAGGGCACCCTCCTGAAGCCCAACATGGTCACCCCTGGATCCGACGCCAAGAAGGTGGCCCCTGAGGTGATTGCTGAGTACACCGTCCGCACCCTCCAGAGGACTGTCCCTGCTGCCGTCCCAGCCATTGTCTTCCTCTCTGGTGGACAGAGCGAGGAGGAGGCGACCCTGAACCTGAACGCCATGAACAAGCTCGAGACCAAGAAGCCATGGAACCTGTCCTTCTCCTTCGGGCGTGCCCTCCAGCAGAGCACCCTCAAGGCCTGGGCTGGCAAGGTGGAGAACGAGGAGAAGGCCAGGAAGGCGTTCCTGGTGAGGTGCAAGGCCAACTCTGAGGCCACCCTCGGCACCTACAAGGGCGATGCCACCCTCGGCGAGGGGGCCTCTGAGAGCCTCCACGTCAAGGACTACAAGTACTGA

>TaFBA12
ATGTCGGCCTACTGCGGAAAGTACAAGGATGAGCTCATCAAGAACGCTGCCTACATCGGCACCCCTGGCAAGGGTATCCTCGCTGCTGATGAGTCCACCGGCACCATCGGCAAGCGCTTTGCCAGCATCAATGTTGAGAACGTTGAGGACAACCGTCGTGCCCTCCGTGAGCTCCTCTTCTGCACCCCTGGTGCCCTCCAGTACCTCAGCGGCGTGATCCTGTTTGAGGAGACCCTGTACCAGAGCACCAAGGGTGGCAAGCCCTTCGTCGACATCCTCAAGGCGGGCAATGTCCTCCCTGGCATCAAGGTGGACAAGGGTACCATTGAGCTTGCTGGAACCAACGGTGAGACCACCACCCAGGGCTTTGATGACCTTGGCAAGCGCTGCGCCAAGTACTATGAGGCTGGTGCCCGCTTCGCCAAGTGGCGTGCAGTCCTCAAGATCGGCGCCACTGAGCCATCGCAGCTCTCCATCGACCAGAACGCTCAGGGTCTGGCTCGCTATGCCATCATCTGCCAGGAGAATGGTCTGGTGCCCATTGTGGAGCCTGAGATCCTTGTTGATGGACCTCATGACATTGACCGCTGTGCTTACGTCACCGAGATCGTCCTTGCTGCCTGCTACAAGGCCCTCAACGACCAGCATGTCCTCCTCGAGGGCACTCTCCTGAAGCCCAACATGGTCACCCCTGGTTCTGACTCCAAGAAGGTGGCCCCTGAGGTGATTGCTGAGTACACCGTCCGCACCCTCCAGAGGACCGTCCCTGCTGCCGTCCCCGCCATTGTCTTCCTCTCTGGTGGACAGAGCGAGGAGGAGGCGACCCTGAACCTGAACGCCATGAACAAGCTCCAGACCAAGAAGCCCTGGAACCTGTCCTTCTCCTTCGGGCGTGCCCTCCAGCAGAGCACCCTCAAGGCCTGGTCCGGCAAGACGGAGAACGAGGAGAAGGCCAGGGCGGCGTTCCTGGTGAGGTGCAAGGCCAACTCCGAGGCCACCCTCGGCACCTACAAGGGCGACGCCACCCTCGCTGAGGGCGCCTCCGAGAGCCTCCACGTCAAGGACTACAAGTACTGA

>TaFBA13
ATGTCGGCCTACTGCGGAAAGTACAAGGATGAGCTCATCAAGAACGCTGCCTACATTGGCACCCCTGGCAAGGGTATCCTTGCTGCCGACGAGTCCACCGGCACCATCGGCAAGCGCTTCGCCAGCATCAACGTTGAGAATGTTGAGGACAACCGTCGCGCCCTCCGTGAGCTCCTCTTCTGCACCCCTGGAGCCCTCCAGTACCTCAGCGGCGTGATCCTCTTCGAGGAGACCCTGTACCAGAGCACCAAGGGTGGCAAGCCCTTCGTCGACATCCTCAAGGAGGGCAACGTCCTCCCTGGCATCAAGGTGGACAAGGGTACCGTCGAGCTCGCTGGAACCAACGGTGAGACCACTACCCAGGGCTTTGATGACCTTGGCAAGCGCTGTGCCAAGTACTATGAGGCTGGTGCCCGCTTTGCCAAGTGGCGTGCTGTCCTCAAGATTGGCCTCACCGAGCCATCACAGCTTTCCATCGACCAGAATGCTCAGGGTCTGGCTCGTTATGCCATCATCTGCCAGGAGAATGGGCTGGTGCCCATTGTTGAGCCTGAGATCCTTGTTGATGGACCTCATGACATTGACCGCTGTGCTTATGTGACCGAGATGGTCCTTGCTGCCTGCTACAAGGCTCTCAACGACCAGCATGTCCTCCTTGAGGGTACCCTCCTGAAGCCCAACATGGTTACCCCTGGTTCCGACGCCAAGAAGGTAGCCCCTGAGGTGATTGCTGAGTACACCGTCCGCACCCTCCAGAGGACCGTCCCTGCTGCCGTCCCTGCCATTGTCTTCCTCTCCGGTGGACAGAGTGAGGAGGAGGCGACCCTGAACCTGAACGCCATGAACAAGCTCCAGACCAAGAAGCCCTGGAACCTGTCCTTCTCCTTCGGGCGTGCTCTCCAGCAGAGCACCCTCAAGGCCTGGGCTGGCAAGGCGGAGAACGAGGAGAAGGCCAGGAAGGCGTTCCTGGTGAGGTGCAAGGCCAACTCCGAGGCCACCCTCGGCACCTACAAGGGCGATGCCACCCTTGGCGAGGGCGCCTCCGAGAGCCTCCACGTCAAGGACTACAAGTACTGA

>TaFBA14
ATGTCGGCCTACTGCGGAAAGTACAAGGATGAGCTCATCCAGAACGCTGCCTACATTGGCACCCCTGGCAAGGGTATCCTCGCTGCTGATGAGTCCACAGGCACCATCGGCAAGCGCTTCGCCAGCATCAATGTTGAGAACGTTGAGGACAACCGTCGTGCCCTCCGTGAGCTCCTCTTCTGCACCCCTGGTGCCCTCCAGTACCTCAGCGGTGTGATCCTCTTTGAGGAGACTCTGTACCAGAGCACCAAGGGTGGCAAGCCCTTTGTCGACATCCTCAAGGCGGGCAATGTCCTCCCCGGCATCAAGGTGGACAAGGGTACCATTGAGCTCGCTGGAACCAACGGTGAGACCACCACCCAGGGCTTTGATGACCTTGGCAAGCGCTGCGCCAAGTACTACGAGGCTGGTGCCCGCTTCGCCAAGTGGCGTGCAGTCCTCAAGATCGGCGCCACCGAGCCATCGCAGCTCTCCATCGACCAGAACGCTCAGGGTCTGGCTCGCTATGCCATCATCTGCCAGGAGAATGGTCTGGTGCCCATTGTCGAGCCCGAGATCCTTGTTGATGGACCTCATGACATTGACCGCTGTGCTTATGTCACCGAGGTCGTCCTTGCTGCCTGCTACAAGGCCCTCAACGACCAGCATGTCCTCCTCGAGGGCACCCTCCTGAAGCCCAACATGGTCACCCCTGGTTCCGACTCCAAGAAGGTGGCCCCTGAGGTGATTGCTGAGTACACTGTCCGCACCCTCCAGAGGACCGTCCCTGCTGCCGTCCCCGCCATTGTCTTCCTCTCTGGTGGACAGAGTGAGGAGGAGGCGACCCTGAACCTGAACGCCATGAACAAGCTCCAGACCAAGAAGCCATGGAACCTGTCCTTCTCCTTTGGGCGTGCCCTCCAGCAGAGCACCCTCAAGGCCTGGTCCGGCAAGACGGAGAACGAGGAGAAGGCCAGGGCGGCGTTCCTGGTGAGGTGCAAGGCCAATTCCGAGGCCACCCTCGGCACCTACAAGGGTGACGCCACCCTCGCTGAGGGCGCCTCTGAGAGCCTCCACGTCAAGGACTACAAGTACTGA

>TaFBA15
ATGTCGGCCTACTGCGGCAAGTACAAGGATGAGCTCATCAAGAACGCTGCCTACATTGGCACCCCTGGCAAGGGTATCCTTGCTGCTGATGAGTCCACCGGCACCATCGGCAAGCGCTTCGCCAGCATCAATGTTGAGAACGTTGAGGACAACCGTCGTGCCCTCCGTGAGCTCCTCTTCTGCACCCCTGGTGCCCTCCAGTACCTCAGCGGTGTGATCCTGTTTGAGGAGACCCTGTACCAGAGCACCAAGGGTGGCAAGCCCTTCGTCGACATCCTCAAGGCGGGCAATGTCCTCCCCGGCATCAAGGTGGACAAGGGCACCATCGAGCTTGCTGGAACCAACGGTGAGACCACCACCCAGGGCTTTGATGACCTTGGCAAGCGCTGTGCCAAGTACTACGAGGCTGGTGCCCGCTTCGCCAAGTGGCGTGCAGTCCTCAAGATCGGCGCCACCGAGCCATCACAGCTCTCCATCGACCAGAACGCTCAGGGTCTGGCTCGCTATGCCATCATCTGCCAGGAGAATGGTCTGGTTCCCATTGTTGAGCCAGAGATCCTTGTTGATGGACCTCATGACATTGACCGCTGTGCTTACGTCACCGAGATCGTCCTTGCTGCCTGCTACAAGGCCCTCAACGACCAGCATGTCCTCCTCGAGGGCACCCTCCTGAAGCCCAACATGGTCACCCCTGGTTCCGACTCCAAGAAGGTGGCCCCTGAGGTGATTGCTGAGTACACCGCCCGCACCCTCCAGAGGACCGTCCCTGCTGCCGTCCCCGCCATTGTCTTCCTCTCTGGTGGACAGAGCGAGGAGGAGGCGACCCTGAACCTGAACGCCATGAACAAGCTCCAGACCAAGAAGCCATGGAACCTGTCCTTCTCCTTCGGGCGTGCCCTCCAGCAGAGCACCCTCAAGGCCTGGTCCGGCAAGACGGAGAATGAGGAGAAGGCCAGGGCGGCGTTCCTGGTGAGGTGCAAGGCCAACTCTGAGGCCACCCTCGGGACCTACAAGGGCGACGCCACCCTTGCCGAGGGCGCCTCGGAGAGCCTCCATGTCAAGGACTACAAGTACTGA

>TaFBA16
ATGTCGGCCTACTGCGGAAAGTACAAGGATGAGCTCATCAAGAACGCTGCCTACATTGGCACCCCTGGCAAGGGTATCCTTGCTGCCGACGAGTCCACCGGCACCATTGGTAAGCGCTTTGCCAGCATCAATGTTGAGAATGTTGAGGACAACCGTCGCGCCCTCCGTGAGCTCCTCTTCTGCACCCCTGGAGCCCTCCAGTACCTCAGCGGTGTGATCCTCTTCGAGGAGACCTTGTACCAGAGCACCAAGGGTGGCAAGCCCTTCGTCGACATCCTCAAGGAGGGCAACGTCCTCCCTGGCATCAAGGTGGACAAGGGTACCGTCGAGCTCGCTGGAACCAACGGTGAGACCACCACCCAGGGCTTTGATGACCTTGGCAAGCGCTGCGCCAAGTACTATGAGGCTGGTGCCCGCTTTGCCAAGTGGCGTGCCGTCCTGAAGATTGGCCCTACCGAGCCATCACAGCTTTCCATCAACCAGAATGCTCAGGGTCTGGCTCGTTATGCCATCATCTGCCAGGAGAATGGTCTGGTGCCCATTGTAGAGCCTGAGATCCTTGTTGATGGACCTCATGACATTGACCGCTGTGCTTATGTGACCGAGATGGTCCTTGCTGCCTGCTACAAGGCTCTCAACGACCAGCATGTCCTCCTTGAGGGTACCCTCCTGAAGCCCAACATGGTTACCCCTGGTTCCGATGCCAAGAAGGTAGCCCCTGAGGTCATTGCTGAGTACACCGTCCGCACCCTCCAGAGGACCGTCCCTGCTGCTGTCCCTGCCATTGTCTTCCTCTCCGGTGGACAGAGCGAGGAGGAGGCGACCCTGAACCTGAACGCCATGAACAAGCTCCAGACCAAGAAGCCCTGGAACCTGTCCTTCTCCTTCGGGCGTGCCCTCCAGCAGAGCACCCTCAAGGCCTGGGCTGGTAAGGCGGAGAACGAGGAGAAGGCCAGGAAGGCGTTCCTGGTGAGGTGCAAGGCCAACTCTGAGGCCACCCTCGGCACCTACAAGGGCGATGCCACCCTCGGCGAGGGGGCCTCTGAGAGCCTCCACGTCAAGGACTACAAGTACTGA

>TaFBA17
ATGTCCTTCGTCGACATCCTCAAGGCGGGCAATGTCCTCCCTGGCATCAAGGTGGACAAGGGTACCATCGAGCTCGCTCGAACCAACGGTGAGACCACCACCCAGGGCTTTGATGACCTTGCATTGGCAAGCACTGCGCCAAGTACTACGAGGCTGGTGCCCGCTTCGCCAAGTGGCGTGCAGTCCTCAAGATCGGCGCCACTGAGCCATCGCAGCTCTCCATCGACCAGAACGCTCAGGGTGACCGAGATCGTCCTTGCTGCCTGCTACAAGGCCCTCAATGACCAGCATGTCCTCCTCGAGGGCACCCTCCTGAAGCCCAACATGGTCACCCCTGGATCCGACGCCAAGAAAGTGGCCCCTGAGGTCATTGCTGAGTACACCGTCCGCACCCTCCAGAGGACTGTCCCTGCTGCCGTCCCTGCCATTGTCTTCCTCTCTGGTGGACAGAGTGTGGAGGAGGCGACCCTGAACCTGAATGCCATGAACAAGCTCCAGACCAAGAAGCCCTGGAACCTGTCCTTCTCCTTCGGGCGTGCCCTCCAGCAGAGCACCCTGAAGACCTGGTCCGGTAAGGCAGAGAACGAGGAGAAGGCCAGGGCGGCGTTCCTGGTGAGGTGCAAGGCCAACTCCGAGGCCACCCTCGGCACCTACAAGGGCGTCGCCACCCTCGGCGAGGGCGCCTCGGAGAGCCTCCATGTCACGGACTATAGAAGCATGGTGGGACCAGTCTGA

>TaFBA18
ATGAATGCGCTGCATGCCGCCGGTGGCCTAGGCTGGCTGCCAGTCTGCCGGCATCTCGCCGAGGAGGTCAAGATGGTGGAGATCGACAAGCCTGACATCTGTCGGGGGCACTCTGTAATAGTAAAGTTTCTTCTTTCTAGAGGAGCTGATATTGATGCGCTATCTGTTTTTGGGAGACCACTCTCCCTTGCTGTTTTCAGAGGACATGCTAGCACGGTCAAGATCCTTTTGCAGCACAATGCAGATGTTGCAGGCACGGTTCTGGCAAGATTCCTTTTCTACGACTTAATTGACATACAAAGTTGTGGCAAATATAATCAACCTTCGAAAACCAACCAAACAGGCCTTGCTATAGCTATTAATGTTTTACCTCGTGGAGATGGAATTTCTGTAAAAATTGTCAGAATTATGATAGCCAATTTGTCATATGAGTTCATCAAGAACGCTGCCTACATTGGCACCCCTGGCAAGGGTATCCTCGCTGCTGATGAGTCCACCGGCACCATCGACAAGCGCTTCGCCAGCATCAATGTTGAGAACGTTGAGGACAACCGTCGCGCCAGCACCAAGGGTGGCAAGCCCTTCGTCGACATCCTCAAGGCGGGCAATGTCCTCCCTGGCATCAAGGTGGACAAGGGTACCATAGAGCTCGCTGGAACCAACGGTGAGACCACCACCCAGGGCTTTGATGACCTTGGCAAGCGCTGCGCCAAGTACTATGAAACTGGTGCCCGCTTCGCCAAGTGGCGTGCAGTCCTCAAGATCGGCGCCACTAAGCCATCGCAGCTCTCCATCGACCAGAACGCTCAGGGTCTGGCTCGCTGTGCCATCATCTGCCAGGAGAATGGTCTGATCCTTGTTGATGGTCCTCATGACATTGACCGCTGTGCTTATGTGACCGAGATCGTCCTTGCTGCCTGCTACAAGGCCCTCAACGACCAGCATGTCCTCCTCGAGGGCACCCTCCTGAAGCCCACCCCTGGATCCGACGCCAAAAAGGTGGCCCCTGAGGTCATTGCTGAGTACACCGTCCGCGCCCTCCAGAGGACTGTCCCTGCTGCCGTCCCCGCCATTGTCTTCCTCTCTGGTGGACAGAGTGAGGAGGAGGCGACCCTGAACCTGAATGCCATGAACAAGCTCCAGACCAAGAAGCCCTGGAACCTGTCCTCCTCCTTCGGGCGTGCCCTCCAGCAGAGCACCCTGAAGGCCTGGTCCGGCAAGACAGAGAACGATGAGAGGGCCAGGGCGGCGTTCCTGGTGAGGTGCAAGGCCAACTCCGAGGCCACCCTTGGCACCTACAAGGGTGGCGCCACCCTCGGAGAGGCCCAACAAGCTAGTTGTCCGTTTGGACCTTTAAGTACGGCATTACAAAAATCTTCTGTATCATGTGTGAAGCTATTGATTCAGAGTGCAGCTACTGTCGGTGGTGATAATCTTTTGGAAAAGGTTGCAGAGAAGGGCTTAACTGAAGCTATCAAGTGCTTGTTGGAAGCTGTTGCAAACCCAAACGTTCCTAACACATTTGGTAGATTGCCAATAGAGTTGGCCGCTCAACTGTGA

>TaFBA19
ATGTCGCCTTCGTCCTCGGCGGCGAAGACCGTCGCCTTCGTCGGCGCCGACGGGCTGAGCGCCGCGCTCGCCGCTTCTTTCGCCCGCTCCGGCGCGATCGTCCGCTTCTACATCGACCGCAAGGCGGATGGATCGGCGGCGACGGCGCTCGCGGAGCAGGGCGGCGGCGTCCGATGCGTGAGCCCCGCTGAAGCCACGCGAGATTCTGCGCTAGTCGTTGTGCTCAGTGACGCCGATGGTGTAGATGAGTTGTTCTTTGGAGCTCAGGGTATAGTGCAAGGATTGTGCAAAGAGGCCGTTGTATTAATTCGGTCGACGTTGGTGCCTAGCCATCTTGAGAAGTTGGGGCAGAAGCTTGCAGATGAGAAGAAGGGTATCTTCCTTCTTGATGCTTACATTTTTAGTGGTTTATCTGATGAACTGAAGCAAAATATTGTCGTTGTTGCATCTGGGAGAAAGGATGTAGCAGAAAGAGCTGGGCAATTCTTCTCCGATCTTGACAAAACCAATTACTTTGTCGAAGGTGAATTTGGCTGCAGCAGCAAAATTAGGTTGGTTAATGACTTGCTGGAGAGCATTCATTTTGTTGCTTCTACTGAAGCAATGTTTATTGGTGTTCGAGCTGGGATTCATCCATCAATTATCTACGACATAATATCAAATGCTGCAGGAAGCTCAAGGATTTTTGTGGAGGTGGTTCCAAAATTTTTGAGTGAAGATCCATTGCTTATTGATTTTCTGAAGTCACTAAAGAAACATGCAAGCTACGTGATGGATACGGCTAAAGCAGCAACGTTCCCTCTGCCACTTCTAGCTGTTGCCTATCAACAATTAATACATGGTTCTTCAGCAGTAATTGGCAATGAATCCGCTTCGCCGTTGAAGGTTTGGGAACAACTATTTGGAGTAAACATCGTAGATGCTGCCAGTCAACAAATCTATGACGCAAGCAAATTAGCTGACCAGCTTGTTATGGCCTCGAAAGCAGCAAAGAGGATCGGCTTTATTGGTCTTGGAGCTATGGGCTTTGGAATGGCATCTCATTTGCTAAAATCAGGGTTCTCCGTAACTGCTTATGATGTCTACAAGCCAACACTGGCCAGGTTTGCTGCTTTAGGTGGATTGACCAAAGATTCTCCTGAGGAAGTATCAAGAGATGTGGAAATCCTTATCATCATGGTTGCAAATGAAGTTCAAGCTGAAAGTGTCCTATATGGAAATGCTGGTGCTGTCTCAGTTTTGCCAGCGGGAACATCCATCATTCTGTCATCTACAGTTTCTCCTGGCTTTGTGACTCAACTCAAAGGAAGATTGGAAGCTGAATGCCGAGAGATAAAGTTGGTTGATGCTCCGGTATCTGGTGGTGTCAAGAGAGCAGCGGACGGGACACTAACTGTAATTGTTTCGGGAACAGATGAAGCTCTGCATTGTACGGGTAGAGTTTTGTCAGCACTAAGTGAGAAACTATATCTCATCAAAGGAGGATGCGGAGCTGCGAGTTCTGTTAAAATGGTGAACCAACTTCTTGCTGGGGTCCATATAGCCTCAGCAGCTGAAGCAATGGCATTTGGTGCTCGATTAAATTTGCGAACAAGAAGAGTTTTCGAAATTATTCAACATGCAAGAGGTTACTCGTGGATGTTTGGAAACCGTGTGCCACACATGCTTGATAATGATTATACACCTTTATCTGCGGTGGACATATTCGTCAAGGATCTTGGTATAGTATCTCGTGAAAGCTCCAACTTGAGGATCCCATTGCATGTCTCTAGTGTTGCTCATCAGCTGTTTGTTTCAGGCTCTGCTTCTGGATGGGGTCGATATGATGATAGTGCTGTTGTAAAGGTATATGAGACATTATCTGGAGTAAAAGTAGAAGGAAGACCACCCATGCTTAATAAAGAAGATGTCCTGCGTTCTCTTCCTGTTGAGTGGCCAGAAGTTCCAATGGATGATCTTGTTTCCTCTGCATCTCAAGATAGCAAAAAGGTTCTTGTAGTTTTAGATGATGATCCAACTGGAACTCAAACAGTTCATGATATAGAGGTCTTAACTGAATGGCCAGTTGAAGCCCTCACAGAGCAGTTTCTGAAACTACCAACCTGCTTTTTTATTTTGACAAACTCCCGTTCAATGATTGCTGATAAGGCCGCACTGTTAGTAAAAGATATCTGCAGAAATCTTGAAGCTGCAGCAAAGACTGTCCCTGGTATTAGTTATACAGTGGTCTTGCGAGGTGATTCCACTCTACGTGGCCATTTCCCAGAGGAAGCTGATGCAGTTGTTTCAGTATTAGGCGACATGGATGCTTGGATAATATGCCCATTCTTCCTTCAAGGTGGGCGGTACACTATTGATGATATTCATTATGTTGCAGACTCTGAAAGATTGATTCCTGCTGGTGAGACTGAGTTTGCCAAGGATGCAGCTTTTGGCTATACATCTTCCAATCTCAAACAGTGGGTTGAAGAAAAGACTAAAGGAAGGATTTTGGAGAACCAAGTTTCAACAATTTCCATAAGTCTTTTACGTAAAGAAGGACCAGATGCAGTCTGTCAGCTTCTCTGCAGCTTGGAGAAGGGCTCTGCGTGTATTGTCAACGCTGCCAGTGAAAGGGACATGAATGTCTTTGCTGCTGGAATGATCCAGGCTGAATTGCAAGGAAAGCGGTTTCTGTGTCGCACAGCTGCAAGTTTTGTGAGTGCTAGAATTGGAATCAAGCCAAAGCCACCTATCCGCCCAAATGACCTTGGATTAAAAAGAAATTTAGCGGGAGGCCTCATAGTTGTTGGTTCTTATGTGCCAAAAACTACGAAGCAGGTCGACGAGCTTCGTTCACAATGCGCACAATCCCTCAGAGTGATAGAGGTATCTGTTGAGATGATCTCACTGAAATCAACTGAGGAGAGAGACCAAGAAATCAGCAGAATTGTTGAATTGGGAAATGCTTATATACAGTCTGGGAGAGACACGCTAATCGTCACCAGCCGCCAACTCATTACCGGAAAAACTCCTGAAGAAAGCTTAGAAATTAATTACAAAGTGAGCTCAGCACTAGTAGAGATTGTGCGAAGAATTGATAGTCGACCCCGTTACATCCTTGCAAAGGGAGGAATCACTTCATCTGATCTTGCTACAAAAGCTTTGGAAGCTCGGCGTGCCAAAGTAATGGGACAAGCTTTAGCTGGTGTGCCTTTGTGGCAGCTTGGCCCTGAGAGTAGACATCCTGGTGTCCCCTACATTGTTTTTCCTGGTAATGTTGGTGATAACAGTGCTCTTGCAGAAGTGGTCCAGAATTGGGCTTGCCCTTCTAGAAGTTCAACAAAAGAACTTCTCCTTGACGCGGAGAAGAGTGGCTATGCAGTTGGTGCTTTCAATGTATATAATCTTGAGGGAATTGAAGCTGTAATTGCAGCTGCCGAGGCTGAAGAAAGTCCTGCTATCCTGCAGGTTCATCCCAGTTCCCTGAAGCAAGGTGGAGTTCCGTTGGTAGCATGCTGCATTGCTGCAGCAGAACGAGCCAGCGTACCTATCACTGTCCATTATGATCACGGGGCTGACAAGCATGATTTGCTTGGAGCTCTTGAAATGGGATTTGATTCAGTCATGGTGGATGGTTCCCATCTAACTTTAGAAAAGAACATCTTATACACAAAGAACATATCTTCCCTGGCTCATGCTAAAGGCATGCTTGTGGAAGCTGAACTTGGGAGACTATCAGGCACTGAAGATGGCCTGACAGTTGAAGAATATGAAGCGAGATTTACTGATATTGCTCAGGCTGAGCAGTTTATTGATGAAACTGGTATTGATGCATTAGCAGTATGCATTGGGAATGTTCACGGAAAATATCCTCCCAGTGGACCGAACCTGAGACTTGACTTGCTAAAGGAACTTCGCGCATTAACTATGAAGAAAGGAGTTAGCTTGGTACTTCATGGAGCATCTGGCCTCCCTCATGAACTTGTAAAGGAGTGCATAGATTTGGGGGTGAGGAAATTCAACGTGAACACGGAGGTCCGCAACAGCTACCTGCAGTCACTCAAGAAGCCAGAAAAGGACCTGGTTCAGGTCATGGAGTCTGCCAAGGAAGCAATGAAAGCTGTTGTAGCAGAGAAGATGCGCCTCTTCGGATCCGCAGGCAAAGCCTGA

>TaFBA20
ATGTCGCCGTCGTCCTCGGCGGCGAAGGTCGTCGCCTTCGTCGGCGCCGACGGGCTGAGCGCCGCGCTCGCCGCTTCTTTCACCCGCTCTGGCGCGATCGTCCGCTTCTACATCGACCCCAAGGCGGATGGATCCGCGGCGACGGCGCTCGCGGAGCAGGGCGGCGGCGTCCGATGCGCCAGCCCTGCCGAAGCCACGCGAGATTCTGCGCTAGTCGTTGTGCTCAGTGACGCCGATGGTGTAGATGAGTTGTTCTTCGGAGCTCAGGGTATAGTGAAAGGATTGTGCAAAGAGGCCATTGTATTAATTCGATCGACGTTGGTGCCTAGTCATCTTGAGAAGTTGGGGCAGAAGCTTGCAGATGAGAAGAAGGGTATCTTCCTTCTTGATGCTTACATTTTTAGTGGTTTATCTGATGAACTGAAGCAAAATATTGTCGTTGTTGCATCTGGGAGAAAGGATGTAGCAGAAAGAGCTGGGCAATTCTTCTCCGGTCTTGACAAAACCATTTACTTAGTCGAAGGTGAATTTGGCTGCAGCAGCAAAATTAGGTTGGTTAACGATTTGCTGGAGAGCATTCATTTTGTTGCTTCTACTGAAGCAATGTTTATTGGTGTTCGAGCTGGGATTCATCCATCAATTATCTACGACATAATATCAAATGCTGCAGGAAGCTCAAGGATTTTTGTGGAGGTGGTTCCGAAAATTTTGAGTGAAGATCCATTGCTTATTGATTTTCTGAAGTCACTAAAGAAACATGCTAGCTACGTGATGGATACAGCTAAAGCAGCAACATTCCCTCTGCCACTTCTAGCTGTTGCCTATCAACAATTAATACATGGTTCTTCAGCAGTAATTGGAGATGAATCCGCTTCACTGTTGAAGGTTTGGGAACAACTATTTGGAGTAAACATCGTAGATGCTGCCAGTCAACAAATCTATGATGCAAGCGAATTAGCTGACCAGCTTGTTATGGCCTCTAAAGCAGCAAAGAGGATCGGCTTTATTGGTCTTGGAGCTATGGGCTTTGGAATGGCATCTCATTTACTAAAATCAGGGTTCTCCGTAACTGCTTATGATGTCTACAAGCCAACACTGGCCAGGTTTGCTGCTTTAGGTGGATTGACTAAAGATTCTCCTGAGGAAGTATCAAGAGATGTGGAAATCCTTATCATCATGGTTGCAAATGAAGTTCAAGCTGAAAGTGTCCTATATGGAAATGCTGGTGCTGTGTCAGTTTTGCCAGCGGGAACATCCATCATTCTGTCATCTACAGTTTCTCCTGGCTTTGTGACTCAACTCAAAGGAAGATTGGAAGCCGAATGCCGAGAGATAAAGTTGGTTGATGCTCCGGTATCTGGTGGTGTCAAGAGAGCAGCGGACGGGACACTAACTGTAATTGTTTCGGGAACAGATGAAGCTCTGCATTGTACGGGTAGAGTTTTGTCAGCACTAAGTGAGAAACTATATCTCATCAAGGGAGGATGCGGAGCTGCGAGTTCTGTTAAAATGGTGAACCAACTTCTTGCTGGGGTCCATATAGCCTCAGCAGCTGAAGCAATGGCATTTGGTGCTCGATTAAATTTGCGAACAAGAAGGATTTTCGAAATTATTCAACATGCAAGAGGTTACTCGTGGATGTTTGGAAACCGTGTGCCACACATGCTTGATAATGATTATACACCTTTATCTGCGGTGGACATATTCGTCAAGGATCTTGGTATAGTATCTCGTGAAAGCTCCAACTTGAGGATCCCATTGCATGTCTCTAGTGTTGCTCATCAGCTGTTTGTTTCAGGCTCTGCTTCTGGATGGGGTCGATATGATGATAGTGCTGTTGTAAAGGTATATGAGACATTAACTGGGGTAAAAGTAGAAGGAAGGCCGCCCATGCTTAATAAAGAAGATGTCCTGCGTTCTCTTCCTGTTGAGTGGCCAGAAGTTCCAATGGATGATCTTGTTTCCTCTGCATCTCATGATAGCAAAAAGGTTCTTGTAGTTTTAGATGATGATCCAACTGGAACTCAAACAGTTCATGATATAGAGGTCTTAACTGAATGGCCAGTTGAAGCCCTCACAGAGCAGTTTCTGAAACTACCAACCTGCTTTTTTATTTTGACAAACTCCCGTTCAATGACTGCTGATAAGGCTGCACTGTTAGTAAAAGATATCTGCAGAAATCTTGAAGCTGCAGCAAAGACTGTCCCTGGTATTAGTTATACAGTGGTCTTGCGAGGTGATTCCACTCTACGTGGCCATTTCCCAGAGGAAGCTGATGCAGTTGTTTCAGTATTAGGTGACATGGATGCTTGGATAATATGCCCATTCTTCCTTCAAGGTGGGCGGTACACTGTTGATGATATTCATTATGTTGCAGACTCTGAAAGGTTGATTCCTGCTGGTGAGACTGAGTTTGCCAAGGATGCAGCTTTTGGCTATACATCTTCCAATCTCAAACAGTGGGTTGAAGAAAAGACTAAAGGAAGGATTTTGGAGAACCAAGTTTCATCAATTTCCATAAGTCTTTTACGTAAAGAAGGACCAGATGCAGTCTGTCAGCTTCTCTGCAGCTTGGAGAAGGGCTCTGTGTGTATTGTCAACGCTGCCAGTGAAAGGGACATGAATGTCTTTGCTGCTGGAATGATCCAGGCTGAATTGCAAGGAAAGCGGTTTCTGTGTCGCACAGCTGCAAGTTTTGTGAGTGCTAGAATTGGAATCAAGCCAAAGCCACCTATCCGCCCAAATGACCTTGGATTAAAAAGAAATTTAGCGGGAGGCCTCATAGTTGTTGGTTCTTATGTGCCAAAAACTACGAAGCAGGTCGACGAGCTTCGTTCACAATGCGCACAATCCCTCAGAGTGATAGAGGTATCTGTTGAGATGATCTCACTGAAATCAACTGAGGAGAGAGACCAAGAAATCAGCAGAATTGTTGAATTGGGAAATGCTTATATACAGTCCGGGAGAGACACACTAGTCGTCACCAGCCGCCAACTCATTACCGGAAAAACTCCTGAAGAAAGCTTAGAGATTAATTACAAAGTGAGCTCAGCACTAGTAGAGATTGTGCAAAGAATTGATAGTCGACCCCGTTACATCCTTGCAAAGGGAGGAATCACTTCATCTGATCTTGCTACAAAAGCTTTGGAAGCTCGGCGTGCCAAAGTAATGGGACAAGCTTTAGCTGGTGTGCCTTTGTGGCAGCTTGGCCCTGAGAGTAGACATCCTGGTGTCCCCTACATTGTTTTTCCTGGTAATGTTGGTGATAACAGTGCTCTTGCAGAAGTGGTCCAGAATTGGGCTTGCCCTTCTAGAAGTTCAACAAAAGAACTTCTCCTTAACGCGGAGAAGAGTGGCTATGCAGTTGGTGCTTTCAATGTATATAATCTTGAGGGAATTGAAGCTGTAATTGCAGCTGCTGAGGCTGAAGAAAGTCCAGCTATCCTGCAGGTTCATCCCAGTTCCCTGAAGCAAGGTGGAGTTCCGTTGGTAGCATGCTGCATTGCTGCAGCAGAACGAGCCAGCGTACCTATCACCGTCCATTATGATCACGGGGCTGACAAGCATGATTTGCTTGGAGCTCTTGAAATGGGATTTGATTCAGTCATGGTGGATGGTTCCCATCTAACTTTAGAAGAGAACATCTTATACACAAAGAACATATCTTCCCTGGCTCATGCGAAAGGTATGCTTGTGGAAGCTGAACTTGGGAGACTATCAGGCACTGAAGATGGCCTGACAGTTGAAGAATATGAAGCGAGATTTACTGATATTGCTCAGGCTGAGCAGTTTATTGATGAAACTGGTATTGATGCATTAGCAGTATGCATTGGGAATGTTCACGGAAAATATCCTCCCAGTGGACCGAACTTGAGACTTGACTTGCTAAAGGAACTTCGTGCATTAACTATGAAGAAAGGAGTTAGCTTGGTACTTCATGGAGCATCTGGCCTCCCTCATGAACTTGTAAAGGAGTGCATAGATTTGGGGGCGAGGAAATTCAACGTGAATACGGAGGTCCGCAACAGCTACCTGCAGTCACTCAAGAAGCCAGAAAAAGACCTGGTTCAGGTCATGGAGTCTGCCAAGGAAGCAATGAAAGCTGTTGTAGCAGAGAAGATGCGCCTCTTCGGATCCGCAGGCAAAGCCTGA

>TaFBA21
ATGTCGCCGTCGTCCTCGGCGGCGAAGGTCGTCGCCTTCGTCGGCGCCGACGGGCTGAGCGCCGCGCTCGCCGCTTCTTTCACCCGCTCCGGCGCGATCGTCCGCTTCTACATCGACCCCAAGGCGGATGGATCGGCGGCGACGGCGCTCGCGGAGCAGGGCGGCGGCGTCCGATGCGCCAGCCCCGCCGAAGCCACGCGAGATTCTGCGCTGGTCGTTGTGCTCAGTGACGCCGATGGTGTAGATGAGTTGTTCTTTGGAGCTCAGGGTATAGTGAAAGGATTGTGCAAAGAGGCCATTGTATTAATTCGATCGACGTTGGTGCCTAGTCATCTTGAGAAGTTGGGCCAGAAGCTTGCAGATGAGAAGAAGGGTATCTTCCTTCTTGATGCTTACATTTTTAGTGGTTTATCTGATGAACTGAAACAAAATATTGTCGTTGTTGCATCTGGGAGAAAGGATGTAGCAGAAAGAGCTGGACAGTTCTTCTCCGGTCTTGACAAAACCATTTACTTTGTCGAAGGTGAATTTGGCTGCAGCAGCAAAATTAGGTTGGTTAATGATTTGCTGGAGAGCATTCATTTTGTTGCTTCTACTGAAGCAATGTTTATTGGTGTTCGAGCTGGGATTCATCCATCAATTATCTACGACATAATATCAAATGCTGCAGGAAGCTCAAGGATTTTTGTGGAGGTGGTCCCGAAAATTTTGAGTGAAGATCCATTGCTTATTGATTTTCTGAAGTCACTAAAGAAACATGCAAGCTACGTGATGGATACGGCTAAAGCAGCAACGTTCCCTCTGCCACTTCTAGCTGTTGCCTATCAACAATTAATACATGGTTCTTCAGGAGTAATTAGAGATGAATCCGCTTCGCCGTTGAAGGTTTGGGAACAACTATTTGGAGTAAACATCGTAGATGCTGCCAGTCAACAAATCTATGACGCAAGCAAATTAGCTGACCAGCTTGTTATGGCCTCGAAAGCAGCAAAGAGGATCGGCTTTATTGGTCTTGGAGCTATGGGCTTTGGAATGGCATCTCATTTGTTAAAATCAGGGTTCTCCATAACTGCTTATGATGTCTACAAGCCAACACTGGCCAGGTTTGCTGCTTTAGGTGGATTGACTAAAGATTCTCCTGAGGAAGTATCAAGAGATGCGGAAATCCTTATCATCATGGTTGCAAATGAAGTTCAAGCTGAAAGTGTCCTATATGGAAATGCTGGTGCTGTGTCAGGTTTGCCAGCAGGAACATCCATCATTCTGTCATCTACAGTTTCTCCTGGCTTTGTGACTCAACTCAAAGGAAGATTGGAAGCTGAATGCCGAGAGATAAAGTTGGTTGATGCTCCGGTATCTGGTGGTGTCAAGAGAGCAGCGGACGGGACACTAACTGTAATTGTTTCGGGAACAGATGAAGCTCTGCATTGTACGGGTAGAGTTTTGTCAGCACTAAGTGAGAAACTATATCTCATCAAAGGAGGATGCGGAGCTGCGAGTTCTGTTAAAATGGTGAACCAACTTCTTGCTGGGGTCCATATAGCCTCAGCAGCTGAAGCAATGGCGTTTGGTGCTCGATTAAATTTGCGAACAAGAAGAGTTTTCGAAATTATTCAACATGCAAGAGGTTACTCGTGGATGTTTGGAAACCGTGTGCCACACATGCTTGATAATGATTATACACCTTTATCTGCGGTGGACATATTCGTCAAGGATCTTGGTATAGTATCTCGTGAAAGCTCCAACTTGAGGATCCCATTGCATGTCTCTAGTGTTGCTCATCAGCTGTTTGTTTCAGGCTCTGCTTCTGGATGGGGTCGATATGATGATAGTGCTGTTGTAAAGGTATATGAGACATTATCTGGAGTAAAAGTAGAAGGAAGACCACCCATGCTTAATAAAGAAGATGTTCTGCGTTCTCTTCCTGTTGAGTGGCCAGAAGTTCCAATGGATGATCTTGTTTCCTCTGCATCTCATGATAGCAAAAAGGTTCTTGTAGTTTTAGATGATGATCCAACTGGAACTCAAACAGTTCACGATATAGAGGTCTTAACTGAATGGCCAGTTGAAGCCCTCACAGAGCAGTTTCTGAAACTACCAACCTGCTTTTTTATTTTGACAAACTCCCGTTCAATGATTGCTAATAAGGCCGCACTGTTAGTAAAAGATATCTGCAGAAATCTTGAAGCTGCAGCAAAGACTGTCCCTGGTATTAGTTATACAGTGGTCTTGCGAGGTGATTCCACTCTACGTGGCCATTTCCCAGAGGAAGCTGATGCAGTTGTTTCAGTATTAGGTGACATGGATGCTTGGATAATATGCCCATTCTTCCTTCAAGGTGGGCGGTACACTATTGATGATATTCATTATGTTGCAGACTCTGAAAGATTGATTCCTGCTGGTGAGACTGAGTTTGCCAAGGATGCAGCTTTTGGCTATACATCTTCCAATCTCAAACAGTGGGTTGAAGAAAAGACTAAAGGAAGGATTTTGGAGAACCAAGTTTCAACAATTTCCATAAGTCTTTTACGTAAAGAAGGACCAGATGCAGTCTGTCAGCTTCTCTGCAGCTTGGAGAAGGGCTCTGTGTGTATTGTCAACGCTGCCAGTGAAAGGGACATGAATGTCTTTGCTGCTGGAATGATCCAGGCTGAATTGCAAGGAAAGCGGTTTCTGTGCCGCACAGCTGCAAGTTTTGTGAGTGCTAGAATTGGAATCAAGCCAAAGCCACCTATCCGCCCAAATGACCTTGGATTAAAAAGAAATTTAGCGGGAGGCCTCATAGTTGTTGGTTCTTATGTGCCAAAAACTACGAAGCAGGTCGACAAGCTTCGTTCACAATGCGCACAATCCCTCAGAGTGATAGAGGTATCCGTTGAGATGATCTCACTGAAATCAACTGAGGAGAGAGACCAAGAAATCAGCAGAATTGTTGAATTGGGAAATGCTTATATACAGTCCGGGAGAGACACGCTAGTCGTCACCAGCCGCCAACTCATTACCGGAAAAACTCCTGAAGAAAGCTTAGAAATTAATTACAAAGTGAGCTCAGCACTAGTAGAGATTGTGCGAAGAATTGATAGTCGACCCCGTTACATCCTTGCAAAGGGAGGAATCACTTCATCTGATCTTGCTACAAAAGCTTTGGAAGCTCGGCGTGCCAAAGTAATGGGACAAGCTTTAGCTGGTGTGCCTTTGTGGCAGCTTGGCCCTGAGAGTAGACATCCTGGTGTCCCCTACATTGTTTTTCCTGGTAATGTTGGTGATAACAGTGCTCTTGCAGAAGTGGTCCAGAATTGGGCTTGCCCTTCTAGAAGTTCAACAAAAGAACTTCTCCTTAACGCGGAGAAGAGTGGCTATGCAGTTGGTGCTTTCAATGTATATAATCTTGAGGGAATTGAAGCTGTAATTGCAGCTGCTGAGGCTGAAGAAAGTCCTGCTATCCTGCAGGTTCATCCCAGTTCCCTGAAGCAAGGTGGAGTTCCGTTGGTAGCATGCTGCATTGCTGCAGCAGAACGAGCCAACGTACCTATCACCGTCCATTATGATCACGGGGCTGACAAGCATGATTTGCTTGGGGCTCTTGAAATGGGATTTGATTCAGTCATGGTGGATGGTTCCCATCTAACTTTAGAAGAGAACATCTTATACACAAAGAACATATCTTCCCTGGCTCATGCTGAAGGCATGCTTGTGGAAGCTGAACTTGGGAGACTATCAGGCACTGAAGATGGCCTGACAGTTGAAGAATATGAAGCGAGATTTACTGATATTGCTCAGGCTGAGCAGTTTATTGATGAAACTGGTATTGATGCATTAGCAGTATGCATTGGGAATGTTCATGGAAAATATCCTCCCAGTGGACCAAACCTGAGACTTGATTTGCTAAAGGAACTTCGCGCATTAACTATGAAGAAAGGAGTTAGCTTGGTACTTCATGGAGCATCTGGCCTCCCCCATGAACTTGTAAAGGAATGCATAGATTTGGGGGTGAGGAAATTCAACGTGAACACGGAGGTCCGCAACAGCTACCTGCAGTCACTCAAGAAGCCAGAAAAAGACCTGGTTCAGGTCATGGCGTCCGCCAAGGAAGCAATGAAAGCTGTTGTAGCAGAGAAGATGCGCCTCTTCGGATCCGCAGGCAAAGCCTGA
