# Supplementary material for: Molecular Characterization, Gene Evolution, and Expression Analysis of the Fructose-1, 6-bisphosphate Aldolase (FBA) Gene Family in Wheat (Triticum aestivum L.)
Source: Front Plant Sci. 2017 Jun 14;8:1030. doi: 10.3389/fpls.2017.01030 (PMC5470051; doi:10.3389/fpls.2017.01030)
Supplement: DOC1 — Promoter sequences of TaFBA genes. [file DataSheet1.zip › Data sheet/TXT2-The TaFBA gDNA sequences.txt]

>TaFBA1
ATGGCGATGGTGACCGCGAAGCTCAGCTCCCCGGCCACCGCCCGGCTCGCCCCCGTCCGGTCCGCGCAGCCCGCCCGCCGCGCCTCGCTCGTCCGCGTCCGCGCCTCCGGCGGCTCCTACGCCGACGAGCTCGTCTCCACCGCGGTGAGCGCCCCCCGCCGCCTCCTCCCTCTGATCCCCGTAGCTTCGCCTAGGTCTAGGAGCCGGTGGCCCGCGGGAGGATCTCGCCCTTGGGGCGTTGCGCGCGTCGTGTGCCGCGATCTGTCCTGGTGGCTCCGGGTTTGTTTGGTTGGCGTCTAGCGATCCGTGACGGGGACGGGTGTTGTGGGGTTGGAGAAAATGAGAGCGTCCGTGCGTTTCTCCGTCGAATTAAATCTCGATTGGAAACGACCTCGTCTCGATGTATTTTTCCAATGTATTTTTCCGTTGCAATCGAATTTGGGCTGATAGATGAGCGCCTATGCTGTGTTCAAGCCTCTGTTAGTTTAGATGGCAGGTTGCGTGATATGGGAAAACCAGTGATAGATTGATTGGCCCAGTTACTCTGTTTTGTCTGCTACTTGCATCGTCCCAGATCAAGCCAGGGTAAATCTGGCCCACTTTTTAGGTTGACTTTTAAATTAAGGTTGAACAACGAGCTTGTTGAGTCTCAGGATGATTGTCCCGGTAGATACGGAAGGAGGTCATTGCGATGCTAGTGTTGCTCTGAAAAGTAAATTCTCAAATCCAAATATCATAGAATTGTTTCTAGGAGATGTGGCCAACTGCCCATCCATATGTTCATATTCATTTGGTTTGTAGATTGTTGGGTGGACTTGCTGACGTATGGTTGCTCTGTGATGGTTTCCTGTGTGGGAAAACCTACCAGCAGTACTTTAAGTCTTGGTTTTGTTAGAATTATTCTTGGCCTTTCTGCTCGGCTGAAAAGGATTTGTCTGCTTTCACGCCATCTCCTTTGCATCGTGTGTACATTAGGTTTTATTTTGTTCCAACTGTAATCTTCTGTTCAAGTGTTGATTTGTCAATTAGTGTGAAGCATGCCCTCATGTAAATGAACCACCGCAAGTCTAGAACTAACACTGATGCTCGTCTTAATTGCTTGATGTTGGGTATGCCAAACTAGTCTTATGCTATTTCCTGTTTATTTTTCTTCAGCGTTCCTTCCTCGCAGCTGCAATGCATTCTCTGTTGTGTTTCATGACTGCAAATCTAATAGTGCGCCCCATTGCAGAAAACTGTTGCTTCCCCTGGCCGTGGGATCCTTGCGATCGACGAGTCGAGTGCAACATGTGGAAAGAGATTGGCATCCATTGGTTTGGACAACACGGAAGTTAACCGCCAGGCTTACAGGCAGCTTTTGCTGACCACTGCTGGTCTTGGTGAATATATCTCTGGTGCTATTCTTTTTGAGGAAACTCTCTATCAGTCCACTACAGATGGCAAGACCTTTGTTGACGTCTTGAAGGACCAGAATATCATGCCTGGTATCAAGGTTGACAAGGTATGCATGCCATGTTCTGAAAATCGTCGATTCGTCGTGCCGTTTGTAGTCACCAAGACAGTCCTAGCATTCTGATTTTAGTACTTGATTTATTTTGTTCTCCCAATAGGGTTTGGTTCCATTGCCCGGATCCAACAATGAATCCTGGTGCCAAGGTCTTGATGGTTTGGCCTCAAGGTGCGCTGAGTACTACAAGCAGGGTGCACGCTTCGCAAAGTGGTCAGTTCATACTCTCCTTGTGCATTTCCTGACTAGTTTTATTCTCTTTCCCTTTCTAAACTTGCTATGCTATATTGATCTTCTACAGGCGAACTGTTGTTAGCATCCCCTGTGGTCCTACTGCATTAGCTGTCAAGGAAGCGGCATGGGGACTTGCTCGCTATGCTGCTATTGCTCAGGTAATACATGTTCTCAACTGCTGAACATTTTGGAATGAAGAAGTGATCCTTTATTTAGTTTGATATTTTACTCATGGAGTTGATGAACAGCATAATCATTTTTATGCTCATATTTGATATCTTATTCCTAGAAACCTGTGCGACGACATAACCTATCCTACAGTATAATCATCCATTGAACACTATCCGATAGCAAGTAGGGAGAATTAATTAACAAGTAGAAAAAGTAAATATCTGTATGCTCATGTAGATATGCTGTTATTGAAATCATATATACCAATGAACGCTAGCATGGTGGTTCTGTTCTGACACCACCAATCGGAACATTTTTCCCTTTGAAATTTCCAACTCAGGTTCTTCTTTGTAAGCTGATACGTACTAGAATTTGATGAAATGAATGCAACAATAGTACTCCCTCTGTTCGCAAATATAAGATGTTCTAACTTTTTTCTGAATCGGATGTATATAGACACATTTTAGTGTATGTTGAAATATTTATTCCATATTGTAATATTCAAAACATCTTATATTTGTGAATGGAGGTAGTACATTATATGATTCAAGAAAATTTATGCATCCAAATACACTATAATCTCGACGTACTATTTTGGGCCCCTCTTTATCTTTACTCATCTTGTTTCAAACCTGAATAATCTGCAGGACAATGGTTTAGTGCCAATTGTGGAGCCAGAGATCCTTCTTGACGGTGACCATGGCATTGAGAGAACTCTCGAGGTGGCAGAGAAGGTGTGGTCAGAGGTGTTCTTCTACCTGGCCGAAAACAACGTTCTGTTTGAGGGCATCCTGCTGAAGCCCAGCATGGTTACCCCTGGTGCTGAGCACAAGGAGAAGGCTTCTCCAGAAGCCATTGCGAAGAACACCCTCACAATGCTGAGGAGGAGAGTACCACCTGCTGTCCCTGGAATCATGGTATTGTCTTCAACCTTGAACCATCTTAGCTTCTGCTGATTATCTTTCTTCAGTCCATTTCCCGTGGACATACATAATAAACAGAGTAAGAAATAGTAGCCATAACCCCGACCGTCCCAATTCCGCAGTTCCTCTCCGGCGGACAGTCCGAGCTGGAGGCAACCATGAACCTGAACGCGATGAACCAGTCCGCCAACCCGTGGCACGTGTCCTTCTCCTACGCCCGGGCACTCCAGAACTCGGTGCTGAAGACGTGGGAGGGGCAGCCCGAGAACATCGAGGCGGCGCAGAAGGCCCTGCTGGTCCGCGCCAAGGCCAACTCCTTGGCGCAGCTCGGCAGCTACACTGGCGAGGGTGAGAGCGACGAGGCCAAGAAGGGCATGTTCCAGAAGGGATACACCTACTGA

>TaFBA2
ATGGCGATGGTGACCGCGAAGCTCAGCTCCCCGGCCGCCGCCCGGCTCGCGCCCTCCGCCGGGAGCGCCCGCCGCGCCTCGCGCGTCCGCGTTCGCGCCTCCGGCGGCTCCTACGCCGACGAGCTCGTCTCCACCGCGGTGAGCGCCCCCCCTCTCTGATCCTCGTAGCTCCGCCTAGGTCTAGGAGCCGGTGGCCCGCGGGAGGATCTCGCCCTTGGGCCGTTGCGCGCGTCGTGTGCCGCGATCTGTCTGCCGTGGCGGCTCCGTTTGTTTGTCTGCTTGGCGTCTAGCGATCCGTGATGGGGATTGCTCTGTGGGGTTGGGGAAAATTGGGGCGTCGCGTGCGTTTTTTTTTCCAGCGAATTCAATCCGGATTGGAACGAACCTTTTTCTGCATGCATCAGGAGCGAAGAGGTCACAATCTCCTCCGTGCAAATCGAATTTGGGCCGCTAGATGTTCAGGAAAGTTGGTGTATATATGCCGTGTCCATGGATTTCTCCTGTTATTTTCGGTAGGGACGGCAGGTTTCATGATCTCAGTCACTCTGTTGCGTCTGCTACTTGCGTCGGCCCCAGATCAGGCCATGGTAAATCTGGTGGTGCATTTCATGTGATGCTGTCGTTGCTCTGAAGATAAACAAACTCTCACTTCCAAATACCATCGAATTGTTTCTAGGCAGTGTGGCCATCTGTTGATAACTAGTAGCTTAATGGGTCGATCTTCTGACATATGACTGCTCTGCAATAATTGTCTGTGTGGAAAGACTACTGGCAGTAGCAGGTTTAAGTTATGGTTTTGTTAGGATTTAATCTTGGCTCTTCAGCTTTGATGAAAAGGATTTGCTTGCTTTCCCATTGGCATGATGGGTGGACTTGCTGACGTACGATTGCTCTGTAATAATTGCCTGTGCTTGGAACGTACTAGCAGCATTTTAAGTTCTTGTTTTTGTTACAATTAATCTTGGCTTTTCCACTTCGATGAAAACGATTTGCTTGCTTTCGCGCCATCTGCTCTGCATCATGCGTATATTAGATTTTATTTTGTTTCAACTTTAATGTTCTGTTGAACTGTTGATTTGTCAATTAGTGTGAAGCATGCCCTGATGCAAATGAACCGTGCCTTTAGATTTTGAACCACCACAAGTCTAAAACCAACACTGATGCTCGTATTAATTGCTTGATGTTGGGTATGCCAAACTGGTCTTAAGCTATTTCCTGTTTATTTTTCTTCAGTGTTCCTTCCTTCACAGCTGCAGTGCATTCTCTGTTGTGTTTCATGACTGCAAATCTAATAGTTCGCCCCATTGCAGAAAACTGTTGCTTCCCCTGGCCGTGGGATCCTTGCGATCGACGAGTCGAGTGCAACATGTGGAAAGAGATTGGCATCCATTGGGTTGGACAACACCGAAGTTAACCGCCAGGCTTACAGGCAGCTGTTGCTGACCACTGCTGGTCTTGGTGAATATATCTCTGGTGCTATTCTCTTTGAGGAAACTCTCTACCAGTCCACTACAGATGGCAAGACCTTTGTTGATGTCTTGAAGGACCAGAATATCATGCCTGGTATCAAGGTTGACAAGGTATGGATGCCATGATCTGACAACCATTGATTCATCGTGCTGTTGCAGTCAGCAAGTCAGCGCTAGCATTCTAATCTTTATTACTTGATTTATTTTGTTCTGCCCAAAAGGGTTTGGTTCCATTGCCCGGATCCAACAATGAATCCTGGTGCCAAGGTCTTGATGGTTTGGCCTCAAGGTGTGCTGAGTACTACAAGCAGGGTGCACGCTTCGCAAAGTGGTCAGTTCATACCCTCCTTGCGCATTTTATGTATTGTTTTGTTCTCTTGCCCCTTCTAAACTTGCTATGCTATATTGATCTTCTGCAGGCGGACTGTTGTTAGCATCCCTTGTGGTCCTACTGCATTAGCTGTCAAGGAAGCGGCATGGGGACTTGCTCGCTATGCTGCTATTGCTCAGGTCACTATACATGCTGTCAATCAACTACTGAACGTTTTGCAATGAAGAAGTTATCCTTTATTTAGTTTGATATTTTATTCATGGAGAGTTGATGAACAGCATAGTCATTTTTATGCTCGTATTTAATATCTTGTACCTGGAAAACTGTGTGGCGATATAACCTATCATACAGTATATTCATCCATTGAACACTATCTGATAGTAAGTAGGGAGAACTAATTAACAAGTGAAAAAAGTATATGATGCTCATGTAGGTACGTTGTTATAATCGCTACTATTTTGGGCTCCTCTTTATCTGTACTCAGCTTGTTTCAACCTGAACAATCTGCAGGACAATGGTTTAGTGCCAATTGTGGAGCCAGAGATCCTCCTCGACGGTGACCATGGCATCGAGAGAACTCTTGAGGTCGCCGAGAAGGTGTGGTCCGAGGTGTTCTTCTACCTGGCCGAAAACAATGTTCTTTTTGAGGGCATCCTGCTGAAGCCCAGCATGGTTACCCCTGGTGCTGAGCACAAGGAGAAGGCTTCTCCAGAAGCCATTGCGAAGAACACCCTCACAATGCTGAGGAGGAGAGTACCGCCCGCTGTCCCTGGAATCATGGTATTGCCTTCAACCTCGAACCATTTAGCTTCGGCTGATTATTTTTCTCCAGTCCATTTCCGGTGGACATATACATAATAAACAGAGTAAGAAACAGTAGCCATAACCCCGATCGCCCCTTTCCCTTCAGTTCCTTTCTGGCGGGCAGTCCGAACTGGAGGCGACGATGAACCTGAACGCGATGAACCAGTCCGCCAACCCGTGGCACGTGTCCTTCTCGTACGCCCGGGCCCTCCAGAACTCGGTGCTGAAGACATGGCAGGGGCAGCCCGAGAACATCGAGGCGGCGCAGAAGGCCCTGCTGGTCCGCGCCAAGGCCAACTCGTTGGCGCAGCTCGGCAGCTACACGGGCGAGGGCGAGAGCGACGAGGCCAAGAAGGGCATGTTCCAGAAGGGCTACACCTACTGA

>TaFBA3
ATGGCGATGGTGACGGCGAAGCTCAGCTCCCCGGCCGCCGCCCGGCTCGCCCCCGTCCGGTCCGCGCAGCCCGCCCGCCGCGCCTCGCTCGTCCGCGTCCGCGCCTCCGGCGGCTCCTACGCCGACGAGCTCGTCTCCACCGCGGTGAGCGCCCCCGCCGACCAACCCTACGCCTCCCCCCCTCTCCGACCCCCGTAGCCTCGCCTAGGTCTAGGAGCCGGTGGCCCGCGGGAGGATCTCGCCTTGGGGCGTTGCATGCGGCGATCTGTGGTGGTGGCTCTGTTTGTTTGTTTAGTTTGGGTTGGCGTCTAGCGATCCGTGATGGGGACTGCTGTGTGGGGTTGGGGAAAACGGGGCCGTCGCGTGTGATTTTCCCAGCGAATTAAATTTCGATCGGGAACGAACCTTTTCTGCATGCATCAGGAGCGAGGAGGTCACAATCTCTTCCGTGCAATCGAATTTGGGCCGCTAGATGTGTGTATATATGCCGTGTCCATGGATTTCTTCTGTTATTTTAGATAGGGATAGCAGGTTTCACGATCTCAGTTACTCTGTTGCGTCTGGTACTTGCATCGGTCCCAGATCAGGCCACGGTAAATCTGGCGGTACATTTGGCTGTCTTTGTTAGGGTTGACTTGTAAATTGAGTCGCAAGACGATTGTCCCAGTAGCTATGGAAGTTGGCCATGTGATGCTGGTGTTGCTCTGAAGATAAACTCTCGCTTCCAAATACCATCGAATTGTTTCTAGGCAGTGTGGCCTTCTGTTACTAGTAGCTTGATGGGTTGATCTTCTGACGTACGATTTCTCTGCAATAATTGCCTGCGCGGAAAGCCTACTAGCAGTAGCAGTTTTAAGTTATGGTTTTGTTAGGATTTAATCTTGGCTCTTCAGCTTCGGTGAAAAGGATTTGCTTGTTTTCACGTTGGCATGATGGGTGGACTTGCTGACGTACGATTGTTCTGTAATAATTGCCTGTGCTTAAAACCAACTAGCAGCATTTTAAGTTCTTGTTTTTGTTAGAATTAATCTTGGCTTTTCCGCTTCGATGAAAACGATTTGCTTGCTTTCACGCTATCTGCTCTGCGTCATGTGTATATTAGATTTTATTTTGTTTCAACTGTAATGTTCTGTTGAACTGTTGATTTGCCAATTAGTGTGAAGCATGCCCTCATGCAAATGAACCATGCCTTTAGGTTTTGAACCACCGCAAGTCTAAAACTAACACTGATGATCGTATTAATTGTTTGATGTTGGGTATGCCAAACTGGTCTTGTAAGCTATTTCCTGTTTATTTTTCTTCAGTGTTCCTTCCTTCACAGCTGCAATGCATTCTCTGTTATGTTTCATGACTGCAAATCTAATAGTTCGTCCCATTGCAGAAAACTGTTGCTTCCCCTGGCCGTGGGATCCTTGCGATCGACGAGTCGAGTGCAACATGTGGAAAGAGATTGGCATCCATTGGTTTGGACAACACGGAAGTTAACCGCCAGGCTTACAGGCAGCTGTTGCTGACCACTGCTGGTCTTGGTGAATATATCTCTGGTGCTATTCTTTTTGAGGAAACTCTCTACCAGTCCACTACAGATGGCAAGACCTTTGTGGACGTCTTGAAGGACCAGAATATCATGCCTGGTATCAAGGTTGACAAGGTATGCATGCCATGATCTGACAACCGTTGATTTATCGTGATGTTGTAGTCAGCAAGACAGCTCTAGCATTCTAATCTTATTACTTGATTTATTTTTTTCTGCCCAAAAGGGTTTGGTTCCATTGCCCGGATCCAACAATGAATCCTGGTGCCAAGGTCTTGATGGTTTGGCCTCAAGGTGTGCTGAGTACTACAAGCAGGGTGCACGCTTCGCGAAGTGGTCAGTTCATACCCTTGTGCATTTTCTGACTTGTTTTATTCTCCTGTCCTTTCTAAACTTGCTATGCTATATTGATCTTCTATAGGCGGACTGTTGTTAGCATCCCTTGTGGTCCTACTGCATTAGCTGTCAAGGAAGCGGCATGGGGACTTGCTCGCTATGCTGCTATTGCTCAGGTAATACATGCTCTCAACTGCTGAACATTTTGGAATGAAGAAGTGATCCTTTATTTAGTTTGATATTTTACTCATGGAGAGTTGATGAACAGCATAATCATTTTTATGCTCATATTTGATATCTTATTCCTAGAAACCTGTGCGATGACATAACCTATCCTACAGTATAATCATCCATTGAACACTATCTCATAGCAAGTAGGGAGAACTAATTAATACGTAGAAAAAGTAAATATCTGTATGCTTGTGTAGGTATGCTGTTATTGAAATCATATATACCAATGAACACTAGCATGGTGGTTCTGTTCTGACACCACCAATCGGAACATTTTTCCCTTTGAAATTTCCAAATCAGGTTCTTCTTCGTAAGCTGATACTAGAATTTGATGAAATGAATGCAAAAATAGTACTCCCTCTGTTCGCAAACATAAGATGTTCTAACTTTTTTCTGAATCGGATGTATATAGACACGTTTTAGTGTATGGTGAAAGATTTAGTCCATATCTCAGTCCGTATGTAGTCCAATTGAAATACCCAAAACATCTTATATTTGTGAATGGAGGTAGTGTACATTATATGATTCAATAAAATTTATGCAACCTACACTATAATCTCTACTATTTTGGGCCCCTCTTTATCTTTACTTATCTTGTTTCGAACTTGAATAATCTGCAGGACAATGGTTTAGTGCCAATTGTGGAGCCAGAGATCCTTCTGGACGGTGACCATGGCATCGAGAGAACTCTTGAGGTGGCAGAGAAGGTGTGGTCAGAGGTGTTCTTCTACCTGGCCGAAAACAATGTTCTGTTTGAGGGCATCCTGCTGAAACCCAGCATGGTTACCCCTGGTGCTGAGCACAAGGAGAAGGCTTCTCCAGAAGCCATTGCGAAGAACACCCTCACAATGCTGAGGAGGAGAGTACCGCCCGCGGTCCCTGGAATCATGGTATGGTCTTCAACCTCTGAACCATTTTAGCTTCTGCTGATTATTTTTCTTCAGTCCATTTCCGGTGGACATATACTCCCTCCGTTCCTAAATATAAGTCTTTGTAGACATTTCAAATGGAATATAATATACGGATGCATGTAGACATATTTTAGTGTGTAGATTCACTCATTTTGCTCCGTATGTAGTCACCTGTTGAAATCTCTAGAAAGACTTATATTTGGGAACGGAGGGAGTACATAATAAACAGAGTAAGAAACAGTAGCAATAACCCCGATCGTCCCTTTCCCTTCAGTTCCTTTCCGGCGGACAGTCCGAGCTGGAGGCAACCATGAACCTGAACGCGATGAACCAGTCCGCCAACCCGTGGCACGTGTCCTTCTCGTACGCCCGGGCCCTCCAGAACTCGGTGCTGAAGACGTGGCAGGGGCAGCCCGAGAACATCGAGGCGGCGCAGAAGGCCCTGCTGGTCCGCGCCAAGGCCAACTCGTTGGCGCAGCTCGGCAGCTACACCGGCGAGGGCGAGAGCGACGAGGCCAAGAAGGGCATGTTCCAGAAGGGCTACACCTACTGA

>TaFBA4
ATGGCGTCTGCTACTCTCCTCAAATCGTCTTTCCTTCCCAAGAAGGCCGAATGGGGCACCACGCGCCAGGCCGCCGCCCCCAAGCCGGTGACCGTCTCCATGGTTGTCCGTGCCAGCGCATACGCCGATGAGCTTGTCAAAACCGCGGTATGCTTTCTTAACACCAACAGTATAATTCTAAAATTTTGCCATGCATATGCGTGTATTGGTTTGATCCTTGATGGGCAGTAACTTCTGGTGAGAATCCTCTTTACATCAGTGGGAAGGGGAGATCTGGATGTATTGTCAATACAGAAACTACCAGTGATAAATCAAATGTATTCTTATTAGGACGAACAGTTAACCTAGTACCGCTTATCATAATCCCTTCGACATAAGACGGATGTTTTGTCACGCAGAGGAAATTGTTTGGCTGCTTTTGATCACACCAAAATCACTAGTCTAAATGAACATGCATAACATATGTTTTCGATATTGCATTGGTACAGTAACTTTTCTATCTTCACCGCAGCGAGCTAAATAGATATGATTGATGTTGTGTTGTACCAAAAAAGAGCTTGTGAAAATCCAAACATAAACGTGATGTGTTTCTCGATTAGACATCTGCAGTAAGACATGACACGGGTTAATCACCACTAGCTTAACGATATGGCAGGATGCATCATGGCGCACAGAAATTAAACAACTCGCATTCCAGTGATATCATTGTTTGAATCCATGTGTCCGGCTTAAGCTGAGCAATCCATCTGAAGGTTCATAAGTCATAACAAAACTACATAGTTTCTTCTAAACTTTAAATCTTTGATAGCATAAATCATCAAGTTTACAACAGTAAAATTTCTACCAAACGAGCAAAGGTTTCATTCGGTTATGGACTTATGGTTCAGAAGATCTCAAGCTTTATTCTTCCTGCTGCAGAAAACCATCGCATCGCCAGGCAGGGGTATCCTTGCCATGGATGAGTCGAATGCCACCTGTGGCAAGAGACTTGCCTCGATTGGCCTTGAGAACACCGAGGCTAACCGCCAGGCTTACCGGACCCTTCTTGTCACTCCACCAGGCTTGGGAAACTACATCTCTGGTGCTATCCTCTTTGAGGAGACGCTCTACCAGTCGACTGTTGATGGAAAGAAGATTGTTGACATCCTTGTCGAGCAGGGAATCGTTCCCGGTATCAAGGTTGACAAGGTAGGCTGTCCACTGATTTCACTCCAAATTGGCACATGCATTCCCTTCTTAGAGCCTTTTTTAATTAAAACAATTCTAAACTGAAGATCCAAACTGCTACTATTACTAATGCATCAGAACAATCATATGTGCTCATGTGACTAGCTATACATTACAAGCAAAAACTGATGATCCCGGGTTTATTTCAAGCTTAGAAACAAAACATTCTTCTAAACTGGTGCTCATTCTCAGGGTCTTGTGCCACTTGTTGGTTCCAATGATGAGTCGTGGTGCCAAGGTCTCGATGGCCTTGCCTCCCGTGAAGCAGCATACTACCAGCAAGGCGCTCGCTTCGCCAAGTGGTTAGATATTTGCTCCTACAAGGACAGTTTACCTTCCTTTAGGTCACCCTAGCTGACATGAAGTTCTCTTGCAGGCGCACTGTTGTCAGCATTCCTAACGGCCCATCTGAGCTTGCTGTCAAGGAAGCTGCCTGGGGTCTTGCCCGTTACGCGGCCATCTCACAGGTATTGTTCCCATTTCCTAACAGTCCAAACTTCTACAGCACAATGGTCAGGCACAACATTCTAATGGATATGTAAACCTCTTGTTTGTTGATGTTCTAGGACAATGGGCTGGTGCCGATTGTGGAGCCTGAGATCATGCTCGACGGTGAGCACGGCATCGAGAGGACCTTCGAGGTCGCACAGAAGGTGTGGGCGGAGACCTTCTACTACATGGCTCAGAACAACGTCATGTTTGAGGGCATCCTCCTGAAGCCAAGCATGGTGACCCCTGGTGCTGAGTGCAAGGACAGGGCCACCCCTGAGGAAGTAGCCAGCTACACCCTCAAGCTCCTCCAGAGAAGGATCCCCCCTTCCGTCCCCGGCATCATGGTGAGCAGAGCACCCTCCCAAACCTAAGTGCACAATCATGAATATAAGATTATGTTGACAAGACACTATCCTCGACAACCAATTTGCATGGTGACATAGTAACTAACTCAAAAGTGCCAAAATAGTATGCCTTCAGAAATCCACATACCATTATATTATTTCTGCAGAAGCTTACATCCTATGTTGTTTCTTTTCTGTGGTGGTGCAGTTCTTGTCTGGCGGTCAGTCGGAGGTTGAGGCAACGCTGAACCTCAACGCGATGAACCAGGCGCCGAACCCGTGGCACGTGTCCTTCTCCTACGCGCGGGCGCTGCAGAACACCTGCCTCAAGACGTGGGGCGGGCGGCCGGAGAACGTGGCCGCGGCGCAGGAGGCGCTGCTGCTGCGCGCCAAGGCCAACTCCCTGGCGCAGCTCGGCAAGTACACCAGCGACGGCGAGGCCGCGGAAGCCAGCGAGAACATGTTCGTCAAGAACTACAGCTACTGA

>TaFBA5
ATGGCGTCTGCTGCTCTCCTCAAATCGTCTTTCCTTCCCAAGAAGGCCGAATGGGGTGCCACGCGCCAGGCCGCCGCCGCCAAGCCGGTGACCGTCTCCATGGTTGTCCGTGCCAGCGCGTACGCCGATGAGCTTGTCAAAACCGCGGTATGCTTTCTTAACACCAACAGTATAATTCTTCAATTTTGCCATGCATATGCGTGTATTAGTTTGATGGGCAGTAACTTCTGGGTAGGATCCTCTTTACATCAATGGGAAGGGGAGATCTGGATGTGTTGTCAATACAGAAACTACCACTGATAAGGAGATAACTCAAGTGTATAATGTATTCTTATTAGGATGAACAGTTACCCTAGTGACGTTTATCATAATCCAGCAGACGTAAGACCAATGTTTTGTCAGGCAGAGGAAAATTATTTGGCTGCTTTTGATCATACCAAAACCACTAGTCTGAATCAAAATTCATAACATATGTTTTCTATATTGCATTGGTACAGTAATTCATGATGCATAACTTTTTTATCTTCGTCGCTGCAAGCTCATGTTGTGTTGTACCAAAAAAGAGCTTTGAAACAACAAACATAAACGTGATATCTTTCTGGATTAGACATCTGCAGTAAGACATGACGCAGGTTAATCACACTATCTGTAATGATAAGGCAGGATGCATCATGGTGCACAGAAATTAAACAACTCGCATTCCAGTGATATCATTGTTTGAATCCATGTGTCCTGCTTAAGCTCCGCAATCCATCTGAAAGTTTATAGTTGTTTTTAAACTTTAAATCTTCGATAGCATAAATCATCAACTTTACAACAGTAAAATTCCTACCAAACGAGTAAAGCTTTCATTTCAAGTTATGGTTCAGAAGATCTCAAGCTTTATTGTTCCTGCTGCAGAAAACTATCGCATCGCCAGGAAGGGGTATCCTTGCCATGGATGAGTCGAATGCCACTTGTGGCAAGAGACTTGCATCGATTGGCCTTGAGAACACTGAGGCTAACCGCCAGGCTTACCGGACCCTCCTTGTCACTCCACCAGGCTTGGGAAACTACATCTCTGGTGCTATCCTCTTTGAGGAGACCCTCTACCAGTCGACTGTTGATGGCAAGAAGATTGTTGACATCCTTGTCGAGCAGGGAATCGTTCCCGGTATCAAGGTTGACAAGGTAGGCTGTCCACTGATTCCACTCCAAATTGGCACATGCATTCCCTTCTTAGAGTTTTTTTTAATTAAAACAATTCTAAACTAAAGATCCAAACTGCTACTATTACTAATGCATCAGAACAATCATATGTGCTCTTGTTGATGAACCACATGGCATGATTCTTCATGTGAGTAGCTATACATTAAAAGCAAAAGCAGATGATCCCGGGTTTATTTCAAGCTCAGAAAACAAAACATTCTTCTAAACTGGTGCTCATTCTCAGGGTCTTGTGCCACTTGTTGGTTCCAACGATGAGTCATGGTGCCAAGGTCTAGATGGCCTTGCCTCCCGTGAAGCAGCATACTACCAGCAAGGCGCCCGCTTCGCCAAGTGGTTAGATATTTGCTCCTACAACTACAAGGACAGTTTACCTTCCATTAAGTCACCCTAGCTGACATGAAGTTCTCTTGCAGGCGCACTGTTGTCAGCATTCCTAACGGCCCATCTGAGCTTGCTGTCAAGGAAGCTGCCTGGGGTCTTGCCCGTTACGCGGCCATCTCACAGGTATTGTTCCCATTTCCTAACAGTCCAGACTTCTAGAGCACAATGGTGAGGCACAGCATTCTAGTAGATATGTAAACCTCTTGTTTGTCGATGTTCTAGGACAATGGGCTGGTGCCGATTGTGGAGCCTGAGATCATGCTCGACGGTGAGCACGGCATCGAGAGGACCTTCGAGGTCGCACAGAAGGTGTGGGCGGAGACCTTCTACTATATGGCCCAGAACAACGTCATGTTTGAGGGCATCCTCTTGAAGCCAAGCATGGTGACCCCTGGTGCCGAGTGCAAGGACAGGGCCACCCCTGAGGAAGTAGCCAGCTACACCCTCAAGCTTCTCCAGAGAAGGATCCCCCCTTCCGTCCCCGGCATCATGGTGAGCAGAGCACCCTCCAAAACCTAAATGCACAATCATGAAGCATCTTGGTTTCTCATTGTTCAAGAATATAAGATGAACCAAAATGCAAAAATGGCAGTATGGCTTCAAACTCCAGAAATCACTATCTCTGCAGAAGCTCACATCCTATGTTGTTTCTTTTCTGTGGTGGTGCAGTTCTTGTCTGGTGGTCAGTCGGAGGTGGAGGCGACGCTGAACCTGAACGCGATGAACCAGGCGCCGAACCCATGGCACGTGTCCTTCTCCTACGCGCGGGCGCTGCAGAACACCTGCCTCAAGACGTGGGGCGGCCGGCCGGAGAACGTGGCCGCGGCACAGGAGGCGCTGCTGCTGCGCGCCAAGGCCAACTCCCTGGCGCAGCTCGGCAAGTACACCAGCGACGGCGAGGCCGCGGCCGCCAAAGAGAACATGTTCGTCAAGAACTACAGCTACTGA

>TaFBA6
ATGGCGTCTGCTACTCTCCTCAAGTCGTCTTTCCTTCCCAAGAAGGCCGAATGGGGCGCCACGCGCCAGGCTGCCGCCCCCAAGCCGATGACCGTCTCCATGGTTGTCCGTGCCAGCGCGTACGCCGATGAGCTTGTCAAAACCGCGGTATGCTTTCTTAACACCAACAGTATAATTCTACAATTTTGCCATGCATATGCGTGTATTAGTTTGATGGGCAGTAACTTCTCGGGAGAATCCTCTTTATTACATCAGTGGGAAGGGGAGATCTGGATGTATTGTCAGTACAGAAACTACCAGAGATAACTCAAATGTATTATTAGGATGAACAGTTACCCGGTACCGTTTATCATAATCCATTGGACGTAAGACCAATGTTTTGTCAGGCAGAGGAGTATTATTTGGCTGTTTTTGATCATACCAAAATCTCTAGTCCGAATTAACATTCATAACGTATTTTTCTATATTGCATTGGTACAGTAACTTTTCTATCTTGATCGCTGCAAATTAAATAGATATGATTGATGTTGTGTTGTACCAAAAAGGAGCTTGTGAAACTCCAAACATAAACGTGATATGTTTCTGGATTAGACATCTGCAGTAAGACATGACACAGGTTAATCAGCACTAGCTGTAATGATAAGGCACGATGCATCAAGGCACACAGAAATTAAACAACTTGCATTCCATTGATATCATTGTTTGAATCCATGTGTCCTGCTTCAGCTCAGCAATACATCTGAAGGTTCGTAAGTCATAACAAAACCACATAATTGCTTTTGACTTGAAATTTTGATAGCATAAATCATCAACTTCACAACAGTAAAATCTCTACTAAATGAGTAAAGCTTCCGTTCAGTATGGTTCAGAAGATCTCAAGCTTTATTATTCCTGCTGCAGAAAACCATCGCATCGCCAGGCAGGGGTATCCTTGCCATGGATGAGTCGAATGCCACCTGTGGCAAGAGACTCGCCTCGATTGGCCTTGAGAACACTGAGGCTAACCGCCAGGCTTACCGGACCCTCCTTGTCACTCCACCAGGATTGGGAAACTACATCTCTGGTGCTATCCTCTTTGAGGAGACCCTCTACCAGTCGACTGTTGATGGCAAGAAGATTGTTGACATCCTTGTCGAGCAGGGAATCGTTCCCGGTATCAAGGTTGACAAGGTAGGCTGCCCACTGATTTGTGATTTCACTCCAAACTGACACATGATTTTCTTCGTGCATTCCCTTATCAGAGTTTTTTAATTAAAACAATTCTAAACTAAAGATTCAAACTGCTACTATTACTAATGCATCAGAAGAATCATATGTGCTCATGTGACTAGCTATACATTACAAGCAAAAACTGATGATCCCAGGTTTATTTCAAGCTTAGAAACAAAACATTCTTCTAAACTGGTGCTCATTCTCAGGGTCTTGTGCCACTTGTTGGTTCCAACGATGAGTCATGGTGCCAAGGTCTCGATGGCCTTGCCTCCCGTGAAGCAGCATACTACCAGCAAGGCGCCCGCTTCGCCAAGTGGTTAGATATTTGCTCCTACAACTACAAGGACAGTTTACCTTCCATTAAGTCACCCTAGCTGACATGAAGTTCTCTTGCAGGCGCACTGTTGTCAGCATTCCTAATGGCCCATCTGAGCTTGCTGTCAAGGAAGCTGCCTGGGGTCTTGCCCGTTACGCGGCCATCTCACAGGTATTGTTCCCATTTCCTGACAGACCAAACTTCTACAGCACAATGGCGAGGCACAACATTCTAGTGGATATGTAAACCTCTTGTTTGTTGATGTTCTAGGACAATGGGCTGGTGCCGATTGTGGAGCCTGAGATCATGCTCGACGGTGAGCACGGCATCGAGAGGACCTTCGAGGTCGCGCAGAAGGTGTGGGCGGAGACCTTCTACTACATGGCCCAGAACAACGTCATGTTTGAGGGCATCCTCCTGAAGCCAAGCATGGTGACCCCTGGTGCCGAGTGCAAGGACAGGGCCACCCCCGAGGAAGTGGCCAGCTACACCCTCAAGCTCCTCCAGAGAAGGATCCCCCCTTCCGTCCCCGGCATCATGGTGAGCAGAGCACCCTCCCAAACCTAAATGCACAATCATGAATATAAGATTATGTTGACAAGACACTATCCTCAACAACCAGTTTGCATGGTAACTAAAAAGTGCCAAAATAGTATGCCTTCAGAAATCAACAAACCATTATATTATTTCTGCAGAAGCTTACATCCTATGTTGTTTCTTTTCTGTGGTGGTGCAGTTCTTGTCTGGCGGTCAGTCGGAGGTGGAGGCGACGCTGAACCTGAACGCGATGAACCAGGCGCCGAACCCGTGGCACGTGTCCTTCTCCTACGCGCGGGCGCTCCAGAACACCTGCCTCAAGACGTGGGGTGGGCGGCCGGAGAACGTGGCCGCGGCGCAGGAGGCGCTGCTGCTGCGCGCCAAGGCCAACTCCCTGGCGCAGCTCGGCAAGTACACCAGCGACGGCGAGGCCGCGGAAGCCAGCGAGAACATGTTCGTCAAGAACTACAGCTACTGA

>TaFBA7
ATGGCATCTGCTACTCTCCTCAAGTCCTCCTTCCTCCCCAAGAAGGCCGAATGGGGCGTCGCGCGCCAGGTCGCCGCCCCGAGGGTGTCCATGGTCGTCCGCGCCGGCGCCTACGACGATGAGCTCGTCAAGACCGCGGTACGTACGCTGCAGGCAGCTTCTCGCCGGCCGAATTACACGTACTACTAGTATAATTCACTCATGGACTGGACTGGACTGACATGCTGCTGCTGCTTTGCACGCACGTGCAGAAAACCATCGCGTCGCCGGGGCGCGGCATCCTGGCCATGGACGAGTCCAACGCCACCTGCGGGAAGCGCCTCGACTCGATCGGCCTGGAGAACACAGAGGCGAACCGGCAGGCGTTCCGCACGCTGCTGGTCTCCGTCCCTGGCCTCGGCAACCACATCTCCGGCGCCATCCTCTTCGAGGAGACGCTCTACCAGTCCACCGTCGACGGCAAGAAGATCGTCGACATCCTGGTGGAGCAGGGCATCGTGCCCGGGATCAAGGTGGACAAGGGCCTGGTGCCGCTCACCGGCTCCAACGACGAGTCTTGGTGCCAGGGTCTCGACGGCCTCGCCTCCCGGGAGGCCGCCTACTACCAGCAGGGCGCCCGCTTCGCCAAGTGGCGCACCGTGGTCAGCATCCCCAACGGCCCCTCCGAGCTGGCTGTCAAGGAGGCCGCATGGGGCCTCGCCCGCTACGCCGCCATCTCGCAGGACAACGGTCTGGTGCCCATCGTGGAGCCGGAGATCCTGCTGGACGGGGAGCACGGCATCGAGCGCACCTTCGAGGTGGCGCAGAAGGTGTGGGCCGAGACCTTCTACCAGATGGCCCAGAACAACGTCATGTTCGAGGGCATCTTGCTCAAACCCAGCATGGTCACCCCCGGCGCCGAGTGCAAGGACAGGGCCACGCCGGAGCAGGTCGCCGACTACACCCTCAAGCTCCTCAGCCGCCGCGTGCCGCCCGCCGTCCCCGGCATTATGTTCCTGTCGGGAGGGCAGTCCGAGGTGGAGGCCACGCTCAACCTCAACGCCATGAACCAGGGGCCCAACCCGTGGCACGTCTCCTTCTCCTACGCCAGGGCGCTGCAGAACACGTGCCTCAAGACGTGGGGCGGCCGGCCGGAGAACGTCAAGGCGGCGCAGGAGGCGCTGCTGCTGCGTGCCAAGGCCAACTCACTCGCGCAGCTCGGAAAGTACACCAGCGACGGCGAAGCCGCCGAGGCCAAGGAGGGCATGTTCGTCAAGAACTACAGCTACTAA

>TaFBA8
ATGGCATCTGCTACTCTCCTCAAGTCCTCCTTCCTCCCCAAGAAGGCCGAATGGGGCGTCGCGCGCCAGGTCGCCGCCCCGAGGGTGTCCATGGTCGTCCGCGCCGGCGCCTACGACGATGAGCTCGTCAAGACCGCGGTACGTACGCTGCAGCTTCTCGCCGGCCGAATTACACGTACTAGTATAATTCACTCATGGACTGGACTGGACTGACATGCTGCTGCTGCTTTGCACGCACGTGCAGAAAACCATCGCGTCGCCGGGGCGCGGCATCCTGGCCATGGACGAGTCCAACGCCACCTGCGGGAAGCGCCTCGACTCGATCGGTCTGGAGAACACAGAGGCGAACCGGCAGGCGTTCCGCACGCTGCTGGTCTCCGTCCCTGGCCTCGGCAACCACATCTCCGGCGCCATCCTCTTCGAGGAGACGCTCTACCAGTCCACCGTCGACGGCAAGAAGATCGTCGACATCCTGGTGGAGCAGGGCGTCGTGCCCGGGATCAAGGTGGACAAGGGCCTGGTGCCGCTCACCGGCTCCAATGACGAGTCTTGGTGCCAGGGCCTCGACGGCCTCGCCTCCCGGGAGGCCGCCTACTACCAGCAGGGCGCCCGCTTCGCCAAGTGGCGCACCGTGGTCAGCATCCCCAACGGCCCCTCCGAGCTGGCCGTCAAGGAGGCCGCCTGGGGCCTCGCCCGCTACGCCGCCATCTCGCAGGACAACGGTCTGGTGCCCATCGTGGAGCCGGAGATCCTGCTGGACGGGGAGCACGGCATCGAGCGCACCTTCGAGGTGGCGCAGAAGGTGTGGGCCGAGACCTTCTACCAGATGGCCCAGAACAACGTCATGTTCGAGGGCATCCTGCTCAAACCCAGCATGGTCACCCCCGGCGCCGAGTGCAAGGACAGGGCCACGCCGGAGCAGGTCGCCGACTACACCCTCAAGCTCCTCAGCCGCCGCGTGCCGCCCGCCGTCCCCGGCATCATGTTCCTCTCGGGAGGGCAGTCCGAGGTGGAGGCCACGCTCAACCTCAATGCCATGAACCAGGGGCCCAACCCGTGGCACGTCTCCTTCTCCTACGCCCGGGCGCTGCAGAACACGTGCCTCAAGACGTGGGGCGGCCGGCCGGAGAACGTCAAGGCGGCGCAGGAGGCGCTGCTGCTGCGTGCCAAGGCCAACTCGCTCGCGCAGCTCGGAAAGTACACCAGCGACGGCGAAGCCGCCGAGGCCAAGGAGGGCATGTTCGTCAAGAACTACAGCTACTAA

>TaFBA9
ATGGCATCTGCTACTCTCCTCAAGTCCTCCTTCCTCCCCAAGAAGGCCGAATGGGGCGTCGCGCGCCAGGTCGCCGCCCCGAGGGTGTCCATGGTCGTCCGCGCCGGCGCCTACGACGATGAGCTCGTCAAGACCGCGGTACGTACGCTGCAGGCAGCTTCTCGCCGGCCGAATTACACGTACTAGTATAATTCACTCATGGACTGGAGTGGACTGGACTGACATGCTGCTGCTGCTTTGCACGCACGTGCAGAAAACCATCGCGTCGCCGGGGCGCGGCATCCTGGCCATGGACGAGTCCAACGCCACCTGCGGGAAGCGCCTCGACTCGATCGGCCTGGAGAACACAGAGGCGAACCGGCAGGCGTTCCGCACGCTGCTGGTCTCCGTCCCTGGCCTCGGCAACCACATCTCCGGCGCCATCCTCTTCGAGGAGACGCTCTACCAGTCCACCGTCGACGGCAAGAAGATCGTCGACATCCTGGTGGAGCAGGGCATCGTGCCCGGGATCAAGGTGGACAAGGGCCTGGTGCCGCTCACCGGCTCCAACGACGAGTCTTGGTGCCAGGGCCTCGACGGCCTCGCCTCCCGGGAGGCCGCCTACTACCAGCAGGGCGCCCGCTTCGCCAAGTGGCGCACCGTGGTCAGCATCCCCAACGGCCCCTCCGAGCTGGCCGTCAAGGAGGCCGCCTGGGGCCTCGCCCGCTACGCCGCCATCTCGCAGGACAACGGTCTGGTGCCCATCGTGGAGCCGGAGATCCTGCTGGACGGGGAGCACGGCATCGAGCGCACCTTCGAGGTGGCGCAGAAGGTGTGGGCCGAGACCTTCTACCAGATGGCCCAGAACAACGTCATGTTCGAGGGCATCCTGCTCAAACCCAGCATGGTCACCCCCGGCGCCGAGTGCAAGGACAGGGCCACACCGGAGCAGGTCGCCGACTACACCCTCAAGCTCCTCAGCCGCCGCGTGCCGCCCGCCGTCCCCGGCATCATGTTCCTGTCGGGAGGGCAGTCCGAGGTGGAGGCCACGCTCAACCTCAACGCCATGAACCAGGGGCCCAACCCGTGGCACGTCTCCTTCTCCTACGCCAGGGCGCTGCAGAACACGTGCCTCAAGACGTGGGGCGGCCGGCCGGAGAACGTCAAGGCGGCGCAGGAGGCGCTGCTGCTGCGTGCCAAGGCCAACTCGCTCGCGCAGCTCGGAAAGTACACAAGCGACGGCGAAGCCGCTGAGGCCAAGGAGGGCATGTTCGTTAAGAACTACAGCTACTAA

>TaFBA10
ATGTCGGCCTACTGCGGCAAGTACAAGGGTATGATCCGTCCTCTTCCCCCTCCTCCCGGCCCCCTCGCCCGTCGTTCTGTCGACATGCCTGTCTGCTTCGTGTGTAGATAGATCTGTTAACCGTTTTGCTGTTCTGCATGATTTAGATCTGCCGATGCTCGCGATTCCATGCCATGGTTTGTTAGATCCGCACACGCGGGTTAGATCCGTGCGCGCCGTGTTTGTGTCCGTTTGGTTCTAGCGGTTGGTTGTTTTTTCGGATCGTTCATAGGCGCTGGCAGTTGGATCGGGTGCTTAGGGGGTCATCGGTTGCGTCGTCCGATGATGGGTTGCATGCTGATAATTGTGCAAGTTGCTGCTGCTGCTAGGTGCATGCTAGTGATTATTTTGTGCGAATGATGATACTGGCGTTCCTTCCTTTTTTACTCTGTGGTTAAGTTTGTATACGCATCTACACATGTTTCTGTTGGGTTCGTCTTTAGTTATTGTAGATTGCATCTGTGAATCTAGATCTGTATATGTCATAGGATCATCTTTTGCCAAGGAATATGCCGTCCTTACATAGAGTTGTATGTTTTTCTCTCCTGTGATCTTAATTATTGGTATCCCCTGCCCTTATGTTTACCACCTTCCTGTTGTGCACGTGCAATTTTTTAGAAAAAATATTGACGAAATTTCGTAGTCAATTGTCAGAATTATGTTAGTAAATTTGATCTGCATTTGCTGTTATGCTTGCCAAACGTTGTGAGTGGTTGCACTCAACCTGCAGTTCTGTAGATTTGATCACAATTTATAATATATGTACAGTTATGGCAATTGATCACAATTTGTAATATCTGTACAGTTATGTCAATTGATTGTAATACTGTTGGTTGATTTATCTTGCAGATGAGCTCATCAAGAACGCTGCCTACATTGGCACCCCTGGCAAGGGTATCCTCGCTGCTGATGAGTCCACCGGCACCATCGGCAAGCGCTTCGCCAGCATCAATGTTGAGAACGTTGAGGACAACCGCCGTGCCCTCCGTGAGCTCCTCTTCTGCACCCCTGGTGCCCTCCAGTACCTCAGCGGTGTGATCCTCTTCGAGGAGACCCTGTACCAGAGCACCAAGGGTGGCAAGCCCTTCGTCGACATCCTCAAGGCGGGCAATGTCCTCCCCGGAATCAAGGTGGACAAGGGTACCATCGAGCTTGCTGGAACCAACGGTGAGACCACCACCCAGGGCTTTGATGACCTTGGCAAGCGCTGCGCCAAGTACTATGAGGCTGGTGCCCGCTTCGCCAAGTGGCGTGCAGTCCTTAAGATCGGCGCCACCGAGCCATCACAGCTCTCCATCGACCAGAACGCTCAGGGTCTGGCTCGCTATGCCATCATCTGCCAGGAGAATGGGCTGGTGCCCATTGTTGAGCCTGAGATCCTTGTTGATGGACCTCATGACATTGACCGCTGTGCTTACGTGACTGAGATCGTCCTTGCTGCCTGCTACAAGGCCCTCAACGACCAGCATGTCCTCCTTGAGGGCACCCTCCTGAAGCCCAACATGGTCACCCCTGGATCCGACGCCAAGAAGGTGGCCCCTGAGGTGATTGCTGAGTACACCGTCCGCACCCTCCAGAGGACCGTCCCTGCTGCCGTCCCCGCCATTGTCTTCCTCTCCGGTGGACAGAGTGAGGAGGAGGCGACCCTGAACCTGAACGCCATGAACAAGCTCCAGACCAAGAAGCCCTGGAACCTGTCCTTCTCCTTCGGGCGTGCCCTCCAGCAGAGCACCCTCAAGGCCTGGTCCGGCAAGACGGAGAACGAGGAGAAGGCCAGGACGGCGTTCCTGGTGAGGTGCAAGGCCAACTCCGAGGCCACCCTTGGCACCTACAAGGGCGACGCCACCCTTGGCGAGGGCGCCTCTGAGAGCCTCCACGTCAAGGACTACAAGTACTGA

>TaFBA11
ATGTCGGCCTACTGCGGAAAGTACAAGGGTACGCGATCCATCCCCTCCCTCGTCGTTCTCTCGATACGTCGGCGCTTTGATCTGCCTCGCGTGTAGATCCGTTGCCTGTTCGCCGTGCTTAGATCTACCTTTGCTCGCGAATCCGATGTAGTGTGTGCCGTCCGTACGCGCCGTGCTTTGATCTGCTTGGTTCTAGCGGTTACGCTGTTTTCGAGCGGATTTAGGCACTGCCTGTAAGATCCGAGTCCTTTGGGTGGATTTAGGTCGCGTCAGGGTGATGGGCTGCATGCTGATGATTACTGCTAGGTCCATGCTAGTGATTATTTTATATGAATGATGATACTGGCGTTCCTTCTTATTTTGCAAGTACTTTTTTTGGGTAAGTTGATGGACTCCGTTGCTCCATCTGTACATAATTCTGTTTGTGTTCGTTGTAGTGTTTACTATGGCTTTATGGTTGTTTGAAGATTGCCCCTGTAAATCTATTTCTGTTTAGATCCTAGTGGCTTCTTTTGCTAAGCTATATCCTGTGCTTATATAGTTGCAAGCTGTACTGATTGCTCTGCTGCCATGTTAATTCTTTGTTGCCCCTGGCCGTGTTAGCCACCTTGTGCTGTTGTGCAGATACATCTTTGAGAAATTGTAAAAAATTCATAATCAGTTGTCAGAATCATGCTAGTCAGTTTGTTGTGCATCTGTTGTTAGCTAAAGCTGTTAATGGCTACTCTCAACTTGTGCAGTTTTCTAGATTTTAGCACAATCTGAATAGTTATGGCAATTCATCTTAATACTGATGGTGGTTATCCTGCAGATGAGCTCATCAAGAACGCTGCCTACATTGGCACCCCCGGCAAGGGTATCCTTGCTGCCGACGAGTCCACCGGCACCATCGGCAAGCGCTTTGCCAGCATCAATGTTGAGAATGTTGAGGACAACCGCCGTGCCCTCCGTGAGCTCCTCTTCTGCACCCCTGGAGCCCTCCAGTACCTCAGTGGTGTGATCCTCTTTGAGGAGACACTGTACCAGAGCACCAAGGGTGGCAAGCCCTTCGTTGACATCCTCAAGGAGGGCAACGTCCTCCCTGGCATCAAGGTGGACAAGGGTACCGTCGAGCTCGCTGGAACCAACGGTGAGACCACCACCCAGGGCTTTGATGACCTTGGCAAGCGCTGTGCCAAGTACTACGAGGCTGGTGCCCGCTTTGCCAAGTGGCGTGCCGTCCTCAAGATTGGCCCCACCGAGCCATCACAGCTTTCCATCGACCAGAATGCTCAGGGTCTGGCTCGCTATGCCATCATCTGCCAGGAGAATGGGCTGGTGCCCATTGTTGAGCCTGAGATCCTTGTTGATGGACCTCATGACATTGACCGCTGTGCTTACGTGACTGAGATGGTCCTTGCTGCGTGCTACAAGGCCCTCAACGACCAGCATGTCCTCCTTGAGGGCACCCTCCTGAAGCCCAACATGGTCACCCCTGGATCCGACGCCAAGAAGGTGGCCCCTGAGGTGATTGCTGAGTACACCGTCCGCACCCTCCAGAGGACTGTCCCTGCTGCCGTCCCAGCCATTGTCTTCCTCTCTGGTGGACAGAGCGAGGAGGAGGCGACCCTGAACCTGAACGCCATGAACAAGCTCGAGACCAAGAAGCCATGGAACCTGTCCTTCTCCTTCGGGCGTGCCCTCCAGCAGAGCACCCTCAAGGCCTGGGCTGGCAAGGTGGAGAACGAGGAGAAGGCCAGGAAGGCGTTCCTGGTGAGGTGCAAGGCCAACTCTGAGGCCACCCTCGGCACCTACAAGGGCGATGCCACCCTCGGCGAGGGGGCCTCTGAGAGCCTCCACGTCAAGGACTACAAGTACTGA

>TaFBA12
ATGTCGGCCTACTGCGGAAAGTACAAGGGTATGATCCGTCCTCTTCCTCCTGCCCCCTCCCCCCTTGCTCGTCGTTCTCTCGATATGCCTGCCTTCTTCGGGTGTCGATAGATCTGTTACCCGTTTTGCTCTTCTGCGTGCTTAGATCTGCCGATGCTCGCGATTCCGTGCCATGGTTTGTTAGATCCGCACTCGCGGGTTAGATCCGTACGCGCTGTGTTTGGTTCTAGCTCGTTCGAGGCGCTGGCAGTTGGATCGGGTGCCCAGGGGATCGTCGGTTGCGTCCGATGATGCGTTGCATGCTGATAATTCTGTAGTTTGCTGCTGCTGTTAGGCGCATGCTGGTGATTATTTTGTGCGAATGATTATACTGGCGTTCCTTCCTTTTCTAGTAGTTTGTGGTTAGGTTGATTTACACATCTGCACATGTTTCTGTTGGGTTCGTGGTAGTGGTAATTAATTCTGGTTTTAGTTATTGAAGGTTGCATCTGTAAATCTAGATCTGTATAGGTCCTAGGGGCATATTTTTCTAAGGAATATACCGTTCTTATAAATATAGTCAAGCTGTATGTTTTGCTCTCCTGTAATGTTGATTATTAGTTGCACTTGCCCTTATGTTTACCACCTTCCTGTTGCGCATGTGCAATGTTTTAGAAAATTGTTGAAATTTTGTACTCAATTGTCAGAATTATGTTAGTAAATTTGATTTGCATTTGCTGTTATGCTTGCTAAACATTGTGAATGGTTGCACCAACTTGCAGCTCTGTAGATTTGAGCACAATTTATAATATATTTACAGTTATGGCAATTGATTGTAATACTCTTGGTTGATTATCTTGCAGATGAGCTCATCAAGAACGCTGCCTACATCGGCACCCCTGGCAAGGGTATCCTCGCTGCTGATGAGTCCACCGGCACCATCGGCAAGCGCTTTGCCAGCATCAATGTTGAGAACGTTGAGGACAACCGTCGTGCCCTCCGTGAGCTCCTCTTCTGCACCCCTGGTGCCCTCCAGTACCTCAGCGGCGTGATCCTGTTTGAGGAGACCCTGTACCAGAGCACCAAGGGTGGCAAGCCCTTCGTCGACATCCTCAAGGCGGGCAATGTCCTCCCTGGCATCAAGGTGGACAAGGGTACCATTGAGCTTGCTGGAACCAACGGTGAGACCACCACCCAGGGCTTTGATGACCTTGGCAAGCGCTGCGCCAAGTACTATGAGGCTGGTGCCCGCTTCGCCAAGTGGCGTGCAGTCCTCAAGATCGGCGCCACTGAGCCATCGCAGCTCTCCATCGACCAGAACGCTCAGGGTCTGGCTCGCTATGCCATCATCTGCCAGGAGAATGGTCTGGTGCCCATTGTGGAGCCTGAGATCCTTGTTGATGGACCTCATGACATTGACCGCTGTGCTTACGTCACCGAGATCGTCCTTGCTGCCTGCTACAAGGCCCTCAACGACCAGCATGTCCTCCTCGAGGGCACTCTCCTGAAGCCCAACATGGTCACCCCTGGTTCTGACTCCAAGAAGGTGGCCCCTGAGGTGATTGCTGAGTACACCGTCCGCACCCTCCAGAGGACCGTCCCTGCTGCCGTCCCCGCCATTGTCTTCCTCTCTGGTGGACAGAGCGAGGAGGAGGCGACCCTGAACCTGAACGCCATGAACAAGCTCCAGACCAAGAAGCCCTGGAACCTGTCCTTCTCCTTCGGGCGTGCCCTCCAGCAGAGCACCCTCAAGGCCTGGTCCGGCAAGACGGAGAACGAGGAGAAGGCCAGGGCGGCGTTCCTGGTGAGGTGCAAGGCCAACTCCGAGGCCACCCTCGGCACCTACAAGGGCGACGCCACCCTCGCTGAGGGCGCCTCCGAGAGCCTCCACGTCAAGGACTACAAGTACTGA

>TaFBA13
ATGTCGGCCTACTGCGGAAAGTACAAGGGTACGCGATCCATCTCCCTCCTTCCCCCTCCTCCCCTCCCTCGTCGTTCTCTCGATACGTCGGCGGTTTGATCTGTCTCGCGTGTAGATCCGTTACCCGTTCGCCGTTCGTCATGCTTAGATCTACCTTTGCTCGCGAATCCGATGTACTGTATGCCCTCCGTACGCGCCGTGCTTTGATCTGCTTGGTTCTAGCGGTTACGCTGTTTTCGAGCGGATTTAGGCGCTGCGTTATTAGATCAGTGCTTTGGGTTCCCCGGTCGCGTCAGGTGATGGGTTGCATGCTGATGATTACTGCTAGGTCCATGCTAGTGATTATTTTGTGTGGATGATGATACTGGCGTTCCTTCTTTTTTTGCAAGTACTTTTTGGGCAAGTTGATAGACTCCGTTGCTCCATCTGTACATAATTCTGTTTGTGTTCGTTGTAGTGGTAATTATGGCTTTAATTATTGAAGATTGTACCTGTAAATCTAGATCTATTTAGATCCTGGTGGCTTCTTTTGCTAAGCAATATACTGTGCTTATATAGTTGCAAGCTGTATTGGTTTGCTCTGCTGCCATCTTAAGGGCTCCTTTGATTCAAAGGAATTTTATAGGATTTCTGGAGGATTGAAATCCTTTGGATTTTTTTGTATGTTGGTCCTTTGATTTATAGGATGGAATCCCATAGGAATTTTTTCCTATGGAATCTTTTGTACGACATTTTGGCTCCGTTTGGTTTGGAGGCAGAAAAAATGAAGGAATAAGTAACTGCACAGGAATAGAGTCGAGTGACTAGAGCGAGCCTATGGAGCCTTGTGACCTGTTCGGTGTGCAGGAAATGGAGCCCTTGGAGTACGATGAAGAGATGGGCGTTCTCACAGCTGATTAGAGTTTTTTATTGTCTCTAGACGTGATGACCTCCCATGCAGCCATTGTTTATTCGGCTGGACCACACTATAGCAAGAGCTTAGCCTCGCGTCTCGGTCAGAACATGAGGTTCCGGTGGATTTTTCGTTTCCTGTGAAAAGTACAGGTTCACGTGACTTTCCACTGGAACAGAATACCAGATTCCTGTGAAACGAACGCACTGCAGGTAGAAGTTACTAAGGAAACTGATCCTTCAAAAGTTCCTGTGAGATTCCTGCGTACCGAACGGAGCCTTTATAGGAAATCTAACATTCACTCCAACCTCTTTTTACAATTCCTTTGTTTTTCCTGTGCCATTAAACACCCATTGCTACTCCTATAGGATTCAAGTGGGCATGCCACTCTAACCCTATACTTTTCCTATTCCTACATTTTCAAAATCCTACGAATCAAAGAGGCCCTAATTCTTTGTTTCCCCTTTGTGTTAACCACCTTGTGCTGTTGTACAGATACTTCTACTGAGAAATTGTCAAAATTTCATAATCACTTGTCCGAATTATGGAATATCCTGTGCTTATATAGTCGCGAGCTGTATGAGTTTGATCTGTTGCCATGTTAATTCTTTGTTGCCCCTGCCCGTGTTAGCCACCTTGTGCTGTTGCGCAGATACATCTTTGAGAAATTGTCAAAATTTCGTAATCAGGTGTCAGAATCATGGTAGTCGGTTTGTTATACATGTGTTGTTAGTTACACTCAACTTCTGCAGTTTTGTAGATTTTAGCACAATCTGAAATACTTATGGCAATTGATCTTAAATACTGATGGTGGTTATCCTGCAGATGAGCTCATCAAGAACGCTGCCTACATTGGCACCCCTGGCAAGGGTATCCTTGCTGCCGACGAGTCCACCGGCACCATCGGCAAGCGCTTCGCCAGCATCAACGTTGAGAATGTTGAGGACAACCGTCGCGCCCTCCGTGAGCTCCTCTTCTGCACCCCTGGAGCCCTCCAGTACCTCAGCGGCGTGATCCTCTTCGAGGAGACCCTGTACCAGAGCACCAAGGGTGGCAAGCCCTTCGTCGACATCCTCAAGGAGGGCAACGTCCTCCCTGGCATCAAGGTGGACAAGGGTACCGTCGAGCTCGCTGGAACCAACGGTGAGACCACTACCCAGGGCTTTGATGACCTTGGCAAGCGCTGTGCCAAGTACTATGAGGCTGGTGCCCGCTTTGCCAAGTGGCGTGCTGTCCTCAAGATTGGCCTCACCGAGCCATCACAGCTTTCCATCGACCAGAATGCTCAGGGTCTGGCTCGTTATGCCATCATCTGCCAGGAGAATGGGCTGGTGCCCATTGTTGAGCCTGAGATCCTTGTTGATGGACCTCATGACATTGACCGCTGTGCTTATGTGACCGAGATGGTCCTTGCTGCCTGCTACAAGGCTCTCAACGACCAGCATGTCCTCCTTGAGGGTACCCTCCTGAAGCCCAACATGGTTACCCCTGGTTCCGACGCCAAGAAGGTAGCCCCTGAGGTGATTGCTGAGTACACCGTCCGCACCCTCCAGAGGACCGTCCCTGCTGCCGTCCCTGCCATTGTCTTCCTCTCCGGTGGACAGAGTGAGGAGGAGGCGACCCTGAACCTGAACGCCATGAACAAGCTCCAGACCAAGAAGCCCTGGAACCTGTCCTTCTCCTTCGGGCGTGCTCTCCAGCAGAGCACCCTCAAGGCCTGGGCTGGCAAGGCGGAGAACGAGGAGAAGGCCAGGAAGGCGTTCCTGGTGAGGTGCAAGGCCAACTCCGAGGCCACCCTCGGCACCTACAAGGGCGATGCCACCCTTGGCGAGGGCGCCTCCGAGAGCCTCCACGTCAAGGACTACAAGTACTGA

>TaFBA14
ATGTCGGCCTACTGCGGAAAGTACAAGGGTACGCGATCCATCTCCCTCCTTCCTCCTCCTCCTTCCCCTCCCTCGTCGTTCTCTCGATACGTCGGCGATTTGATCTGTCTCGCATGTAGATCCGTTACCTGTTCGCCGTTCGCCATGCTTAGATCTACCTTTGCTCGCGAACCCGATGTAGTGTATGCCGTCCGTATGCGCCGTGCTTTGTACATATATGCTTGGTTCTAGCGGTTACGCTGTCTTCGAGCGGATTTAGGCACTGCCTGTTATTATTAGATCGAGTGTTTTCGATTCCCCGGTCGCGTCAGGTGATGGGTTGCATGCCGATGATTCTGCAATTCCTGCTACTGCTGTAGGTCCATGCTAATGATTATCTTGTACTATGAATGATGATACTAGCGTTCACTTTTTTGGGTAAGTTGATGGACTACGTTGCTCCATCTTTACATATTTCTGTTTGTGTTCGTTGTAGTGGTAATTATGGCTATAGTTATTGAAGATTGCACCTGTAAACCTAGATCTATCTAGATCCTAGTGGGTTCTTTTGCTAAGCAATATGCTGTGCTTATATAGACTCAAGCTGTATGAGTTTGATCTGTTGCCATGTTAATTCTTTGTTGCCCCTGCCCGTGTTGACCACCTTGTGCTGTTGTACAGATACTTTATTGAGAAATTGTCAAAATTTTGTAATCACTTGTCCGAATTATGGTAGTCAGTTTGTTGTGTATTTGTTGTTTGCTAAACGTTGTGAATCGTTACACTCAACTTGTGCAGTTTTGTAGATTTTGGCACAATCTGAATTTGTTATGGCAATTCATTGTAATACTGATGCTGATGCTGTTATCCTGCAGATGAGCTCATCCAGAACGCTGCCTACATTGGCACCCCTGGCAAGGGTATCCTCGCTGCTGATGAGTCCACAGGCACCATCGGCAAGCGCTTCGCCAGCATCAATGTTGAGAACGTTGAGGACAACCGTCGTGCCCTCCGTGAGCTCCTCTTCTGCACCCCTGGTGCCCTCCAGTACCTCAGCGGTGTGATCCTCTTTGAGGAGACTCTGTACCAGAGCACCAAGGGTGGCAAGCCCTTTGTCGACATCCTCAAGGCGGGCAATGTCCTCCCCGGCATCAAGGTGGACAAGGGTACCATTGAGCTCGCTGGAACCAACGGTGAGACCACCACCCAGGGCTTTGATGACCTTGGCAAGCGCTGCGCCAAGTACTACGAGGCTGGTGCCCGCTTCGCCAAGTGGCGTGCAGTCCTCAAGATCGGCGCCACCGAGCCATCGCAGCTCTCCATCGACCAGAACGCTCAGGGTCTGGCTCGCTATGCCATCATCTGCCAGGAGAATGGTCTGGTGCCCATTGTCGAGCCCGAGATCCTTGTTGATGGACCTCATGACATTGACCGCTGTGCTTATGTCACCGAGGTCGTCCTTGCTGCCTGCTACAAGGCCCTCAACGACCAGCATGTCCTCCTCGAGGGCACCCTCCTGAAGCCCAACATGGTCACCCCTGGTTCCGACTCCAAGAAGGTGGCCCCTGAGGTGATTGCTGAGTACACTGTCCGCACCCTCCAGAGGACCGTCCCTGCTGCCGTCCCCGCCATTGTCTTCCTCTCTGGTGGACAGAGTGAGGAGGAGGCGACCCTGAACCTGAACGCCATGAACAAGCTCCAGACCAAGAAGCCATGGAACCTGTCCTTCTCCTTTGGGCGTGCCCTCCAGCAGAGCACCCTCAAGGCCTGGTCCGGCAAGACGGAGAACGAGGAGAAGGCCAGGGCGGCGTTCCTGGTGAGGTGCAAGGCCAATTCCGAGGCCACCCTCGGCACCTACAAGGGTGACGCCACCCTCGCTGAGGGCGCCTCTGAGAGCCTCCACGTCAAGGACTACAAGTACTGA

>TaFBA15
ATGTCGGCCTACTGCGGCAAGTACAAGGGTATGATCCACCCCCTTCCTCCTCCTCCCGCCCCCGTCGCTCGTCATTCTCTCGATATGCCTGCCTGCTTCGGGTGTAGATAGATCTGTTACCCGTTTTGATGTCCTGCTCCTGCATGCTTTAGATCTACCGATGCTCGCGATTCTATGCCATGGTTTGTTAGATCCGCACTCGCGGGTTAGATCCGTAGGCGATGTGTTTGTGTCCGCTTGGTTCTAGCGGTTCGGTTGTTTTTTCGAATCGTTCTAGGCGCTGGCAGTTGGATCGGGTGCCTAGGGGGTCATCGGTTGCGTCGTCCGATGATGCGTTGCATGCTGATGATTCTGTACTTTGCTGCTGCTGTTAAGGTGCATGCTAGCGATTTATTTTGTGCGAATGATGATGCTGGCGTTCCTTCCTTTTGAAGTAGTTTGTGGTGAAGTTGGTATACACATCTGCACATGTTTCTGTTGGGTTCGTGGTAGAGGTAATTAATTCTGGTTTTAGTTATTGAAGGTTGCATCTGTTAATCTAGATCTGTATAGGTCCTAGGGGCATCTTTTGTTAAGGAATATACCGTGCTTATATAGTGACAAGCTGTATGTTTTTCTCTCCTGTGATGTTAATTATTAGTTGCACCTGCCCTTATGGCTTATGTTTATCACCTTCCTCTTGCGCACGTGCAATTTTTTAGAAAATTGTCGAAATTTCCTAGTCAATTGTCAGAATTATGTTAGTAAATTTGATCTGCATTTGCTGTTATGGTTGCTTAACGTTGTGAATGGTTGCACTCAACTTGCAATTCTGTAGTTTTAGTTTTGAGCACAATTTATAATATCTGTACAGTTATGTCAATTGATCACAATTTATAATATATGTACAGTTATGGCAATTGATTGTAATACTGTTGGTTGATTTATCTTGCAGATGAGCTCATCAAGAACGCTGCCTACATTGGCACCCCTGGCAAGGGTATCCTTGCTGCTGATGAGTCCACCGGCACCATCGGCAAGCGCTTCGCCAGCATCAATGTTGAGAACGTTGAGGACAACCGTCGTGCCCTCCGTGAGCTCCTCTTCTGCACCCCTGGTGCCCTCCAGTACCTCAGCGGTGTGATCCTGTTTGAGGAGACCCTGTACCAGAGCACCAAGGGTGGCAAGCCCTTCGTCGACATCCTCAAGGCGGGCAATGTCCTCCCCGGCATCAAGGTGGACAAGGGCACCATCGAGCTTGCTGGAACCAACGGTGAGACCACCACCCAGGGCTTTGATGACCTTGGCAAGCGCTGTGCCAAGTACTACGAGGCTGGTGCCCGCTTCGCCAAGTGGCGTGCAGTCCTCAAGATCGGCGCCACCGAGCCATCACAGCTCTCCATCGACCAGAACGCTCAGGGTCTGGCTCGCTATGCCATCATCTGCCAGGAGAATGGTCTGGTTCCCATTGTTGAGCCAGAGATCCTTGTTGATGGACCTCATGACATTGACCGCTGTGCTTACGTCACCGAGATCGTCCTTGCTGCCTGCTACAAGGCCCTCAACGACCAGCATGTCCTCCTCGAGGGCACCCTCCTGAAGCCCAACATGGTCACCCCTGGTTCCGACTCCAAGAAGGTGGCCCCTGAGGTGATTGCTGAGTACACCGCCCGCACCCTCCAGAGGACCGTCCCTGCTGCCGTCCCCGCCATTGTCTTCCTCTCTGGTGGACAGAGCGAGGAGGAGGCGACCCTGAACCTGAACGCCATGAACAAGCTCCAGACCAAGAAGCCATGGAACCTGTCCTTCTCCTTCGGGCGTGCCCTCCAGCAGAGCACCCTCAAGGCCTGGTCCGGCAAGACGGAGAATGAGGAGAAGGCCAGGGCGGCGTTCCTGGTGAGGTGCAAGGCCAACTCTGAGGCCACCCTCGGGACCTACAAGGGCGACGCCACCCTTGCCGAGGGCGCCTCGGAGAGCCTCCATGTCAAGGACTACAAGTACTGA

>TaFBA16
ATGTCGGCCTACTGCGGAAAGTACAAGGGTACGCGATCCATCCCCCTCCTTCTTCCGCCTCTCCTCCCTCGCTCGTCGTTCTCTCAATATCTTGGCGATTTGATCTGTCTCGCGTGTAGATCCGTTGCCTGTTCGCCGTTCGCCATGCTTAGATCTACCTTTGCTCGCGAATCCGATGTAGTGTATGCCGTCCGTACTCGCCGTGCTTTGATCTGCTTGGTTCTAGCGGATACGCTGTTTTCGAGCGGATTTAGGCGCTGCCTGTTAGATCGAGTTCTTTGGATTACCCAGTCGCGTCAGGGTGATGGGCTGCATGCTGATGATTACTGCTAGGTCCATGCTAGTGATTATTTTGTATGGATGATGATACTAGCGTTCTTTCTTATTTTGCGAGTACTTTTTCGGGTAAGTTGATGGACTCCGTTGCTCCATCTGTACATAATTCTGCTTGTGTTCGTTGTAGTGGTAATTATGGCTTTAATTACTGAAGATTGCACCTGTAAATCTAGATCTATGTTGATCTTGGTGGCTTCTTTTGCTAAGCAATATCCTGTGCTTATATAGTTGCAAGCTGTATTGGTTTGCTCTGCTGCCTTGTTAATTCTTTGTTGCCCCTTTGTGTTAACCACCTTGTGCTGTTGTACAGAAACTTTATTGAGAAATTGTCAGAATTTCATAATCACTTGTCCGAATTATGGTAGTTAGTTTGTTAAGCAATATCATGTGCTTATATAGTCAAGCTGTATGAGTTTGATCTGTTGCCATGTTAATTCTTTGTTGCCCCTGCCCGTGTTAGCCACCCTGTGCTGTTGCGCAGATACATCTTTGACAAATTGTCAAAATTTCATAATCAGTTGTCAGAATCATGGTAGTCAGTTTGTTGTGCATGTGTTGTTAGTTACACTCAACTTCTGCAGTTTTGTAGATTTTAGCACAATCTGAAATAGTTATGGCAATTGATCTTAAATACTGATTTATCCTGCAGATGAGCTCATCAAGAACGCTGCCTACATTGGCACCCCTGGCAAGGGTATCCTTGCTGCCGACGAGTCCACCGGCACCATTGGTAAGCGCTTTGCCAGCATCAATGTTGAGAATGTTGAGGACAACCGTCGCGCCCTCCGTGAGCTCCTCTTCTGCACCCCTGGAGCCCTCCAGTACCTCAGCGGTGTGATCCTCTTCGAGGAGACCTTGTACCAGAGCACCAAGGGTGGCAAGCCCTTCGTCGACATCCTCAAGGAGGGCAACGTCCTCCCTGGCATCAAGGTGGACAAGGGTACCGTCGAGCTCGCTGGAACCAACGGTGAGACCACCACCCAGGGCTTTGATGACCTTGGCAAGCGCTGCGCCAAGTACTATGAGGCTGGTGCCCGCTTTGCCAAGTGGCGTGCCGTCCTGAAGATTGGCCCTACCGAGCCATCACAGCTTTCCATCAACCAGAATGCTCAGGGTCTGGCTCGTTATGCCATCATCTGCCAGGAGAATGGTCTGGTGCCCATTGTAGAGCCTGAGATCCTTGTTGATGGACCTCATGACATTGACCGCTGTGCTTATGTGACCGAGATGGTCCTTGCTGCCTGCTACAAGGCTCTCAACGACCAGCATGTCCTCCTTGAGGGTACCCTCCTGAAGCCCAACATGGTTACCCCTGGTTCCGATGCCAAGAAGGTAGCCCCTGAGGTCATTGCTGAGTACACCGTCCGCACCCTCCAGAGGACCGTCCCTGCTGCTGTCCCTGCCATTGTCTTCCTCTCCGGTGGACAGAGCGAGGAGGAGGCGACCCTGAACCTGAACGCCATGAACAAGCTCCAGACCAAGAAGCCCTGGAACCTGTCCTTCTCCTTCGGGCGTGCCCTCCAGCAGAGCACCCTCAAGGCCTGGGCTGGTAAGGCGGAGAACGAGGAGAAGGCCAGGAAGGCGTTCCTGGTGAGGTGCAAGGCCAACTCTGAGGCCACCCTCGGCACCTACAAGGGCGATGCCACCCTCGGCGAGGGGGCCTCTGAGAGCCTCCACGTCAAGGACTACAAGTACTGA

>TaFBA17
ATGTCCTTCGTCGACATCCTCAAGGCGGGCAATGTCCTCCCTGGCATCAAGGTGGACAAGGGTACCATCGAGCTCGCTCGAACCAACGGTGAGACCACCACCCAGGGCTTTGATGACCTTGCATTGGCAAGCACTGCGCCAAGTACTACGAGGCTGGTGCCCGCTTCGCCAAGTGGCGTGCAGTCCTCAAGATCGGCGCCACTGAGCCATCGCAGCTCTCCATCGACCAGAACGCTCAGGGTCTGGCCCATTGTTGAGCCTGAGATCCTTGTTGATGGTCCTCATGACATTGACCGCTGTGCTTAGGTGACCGAGATCGTCCTTGCTGCCTGCTACAAGGCCCTCAATGACCAGCATGTCCTCCTCGAGGGCACCCTCCTGAAGCCCAACATGGTCACCCCTGGATCCGACGCCAAGAAAGTGGCCCCTGAGGTCATTGCTGAGTACACCGTCCGCACCCTCCAGAGGACTGTCCCTGCTGCCGTCCCTGCCATTGTCTTCCTCTCTGGTGGACAGAGTGTGGAGGAGGCGACCCTGAACCTGAATGCCATGAACAAGCTCCAGACCAAGAAGCCCTGGAACCTGTCCTTCTCCTTCGGGCGTGCCCTCCAGCAGAGCACCCTGAAGACCTGGTCCGGTAAGGCAGAGAACGAGGAGAAGGCCAGGGCGGCGTTCCTGGTGAGGTGCAAGGCCAACTCCGAGGCCACCCTCGGCACCTACAAGGGCGTCGCCACCCTCGGCGAGGGCGCCTCGGAGAGCCTCCATGTCACGGACTATAGAAGCATGGTGGGACCAGTCTGA

>TaFBA18
ATGAATGCGCTGCATGCCGCCGGTGGCCTAGGCTGGCTGCCAGTCTGCCGGCATCTCGCCGAGGAGGTCAAGATGGTGGAGATCGACAAGCCTGACATCTGTCGGGGTAATTCGTTCGTGCCTCTCCGGTCCTAAACTGTATATACAGTAGTTTCTATGGCTTGATTATCTACTTCACCTGCATCATAATACTAGGACATACACCTGTGGAGCATGCCCTTACCGACGGCCACCTTCCTGCCGTCAGGTACCTTCTTGTCGTGGAGCTGATCTGCCCCAGCGATGTAAAGATGGGACCATGTCTACTCTTCTTCATTCAGCTGCAGTTCATGCTGTCAAAAGGATCTTAATTTGGTTTTTAATTCCCTGTGCTGTAAGAATATGCCATAGTTTCATGCTCACAGTCTTGACTACTCTCCTGCTCCCTGCTGGACCTTTTTCTTAATGAGAATTGTTTTGTGCTCGATTTTATTTTACCAAGTGCTCAGCTAACCTAATATAAGTAAAACAAACCTGATCTTTTTCGCTTTTAATGTCCATCAGCGTCTGAACAGTGGTCATTCGTATGATAAGTTTAAACATAGTCGTCACATTAATTTGCATTTCCTGCTTCACGATATGTAAAATAGCCATCTGTCATGTATTGCTACAATTCTTGTTAGGCATTATATTTATCCTTAGTCTGGATGTTTCAGATGTTATTTTTGTGTTAGCCATCTAATCTAGTTTCCCAAGAAATGTCTGCTTAATTAATATGTGATATGCAAGTTTCTCCGGGTATCTATTCATACATTATTTTTTGTATGATTACCATCTTCTTATGGTAGCTGTTTATGGTAATTTGTTCTGTATGTCTGTTCAGGGTAATGTGAACGAACAATTGCTTTCCATCAATAGTTATTGAAACGATTTTGCCCAAAACTGTTCTGCTCATATGCTGTTATGATCTTAAATTTGTTTTCTCCTTTTCTTCAGGGCACTCTGTAATAGTAAAGTTTCTTCTTTCTAGAGGAGCTGATATTGATGCGCTATCTGTTTTTGGGAGACCACTCTCCCTTGCTGTTTTCAGAGGACATGCTAGCACGGTCAAGATCCTTTTGCAGCACAATGCAGATGTAATATTCAAAATCTTCGTTGATCTGTTGTCATTTAATTCCAATTCTTTCTCTTGCTGGCATTTTGTTACACTCTCCAATTGTTCCAACATGCATGTAGTTGATGAGATTATTGGTTGGTGACTAATCATGCAAGTGTGACTTAGTTACCGTTTGGTTTGCAGGTTGCAGGCACGGTTCTGGCAAGATTCCTTTTCTACGACTTAATTGACATACAAAGTTGTGGCAAATATAATCAACCTTCGAAAACCAACCAAACAGGCCTTGCTATAGCTATTAATGTGTGAGCAAACCGTATTAGAGTGTTTTTCAAGTGATTATTTTGTGCGAATGATGATACTAGCATTCCTTCCTTTTACACATCTGCACATATTTCTGTTGGGTTCGTGGTAGTGGTAATTCTGGCTTTAGTTACTCAAGATTGCATCTGTAAATCTAGTTCTGTATAGATCCTAGGGGCATCTGTTGCTTAGCAATATCCCATGCTCATCTATTCGCAAGCTGTTGCTGCCCTTATGTTGCCACCTTGTGCTGTTGTGAAGATGCAATTTCGGATCTTTCTAAAGAATTTCCTAAGGTCAATTATCTAAGTCTGGTTGTGTATGTGTTGTTAGGTAAAATATTGTGATAAGTTACACTCATCTTGTGCAGTTTACCTCGTGGAGATGGAATTTCTGTAAAAATTGTCAGAATTATGATAGCCAATTTGTCATGTATGTTAGTTATACCATAAAAGTTGTGAACGGTTCCACTCAACTTGTACAGTTGATCTTAATTTACAGGATCTGAATAGTCATGGCGATTGATTGCAATCTGATGTTCATTGTCTTGCAGATGAGTTCATCAAGAACGCTGCCTACATTGGCACCCCTGGCAAGGGTATCCTCGCTGCTGATGAGTCCACCGGCACCATCGACAAGCGCTTCGCCAGCATCAATGTTGAGAACGTTGAGGACAACCGTCGCGCCGTCCGTGAGCTCCTCTTCTGCACACCTGGTGCCCTCCAGTAGCTCAGCGCTGTGATTCTCTTTGAGGAAACCCTGTACCAGAGCACCAAGGGTGGCAAGCCCTTCGTCGACATCCTCAAGGCGGGCAATGTCCTCCCTGGCATCAAGGTGGACAAGGGTACCATAGAGCTCGCTGGAACCAACGGTGAGACCACCACCCAGGGCTTTGATGACCTTGGCAAGCGCTGCGCCAAGTACTATGAAACTGGTGCCCGCTTCGCCAAGTGGCGTGCAGTCCTCAAGATCGGCGCCACTAAGCCATCGCAGCTCTCCATCGACCAGAACGCTCAGGGTCTGGCTCGCTGTGCCATCATCTGCCAGGAGAATGGTCTGGTGCCCATTGTTGAGCCTGAGATCCTTGTTGATGGTCCTCATGACATTGACCGCTGTGCTTATGTGACCGAGATCGTCCTTGCTGCCTGCTACAAGGCCCTCAACGACCAGCATGTCCTCCTCGAGGGCACCCTCCTGAAGCCCACCCCTGGATCCGACGCCAAAAAGGTGGCCCCTGAGGTCATTGCTGAGTACACCGTCCGCGCCCTCCAGAGGACTGTCCCTGCTGCCGTCCCCGCCATTGTCTTCCTCTCTGGTGGACAGAGTGAGGAGGAGGCGACCCTGAACCTGAATGCCATGAACAAGCTCCAGACCAAGAAGCCCTGGAACCTGTCCTCCTCCTTCGGGCGTGCCCTCCAGCAGAGCACCCTGAAGGCCTGGTCCGGCAAGACAGAGAACGATGAGAGGGCCAGGGCGGCGTTCCTGGTGAGGTGCAAGGCCAACTCCGAGGCCACCCTTGGCACCTACAAGGGTGGCGCCACCCTCGGAGAGGGTGCCTCGGAGAGCCTTCACGTCAAGGACTATAGAAGCATGGTGGGACCAGTCAGAAAATTAGTGGGAGCAAACCGACATAAGACTATAGCTATATTCTATTTTCTTATGAAAGAAGTATCTTCTCAGCTCTTTTTCCTTATACAAATTCCATCTTTTTGTTGAAACTGACATACTTTGGCATGAAAATGAAGTTCTTTATTTTCTTTTCCAGCCCAACAAGCTAGTTGTCCGTTTGGACCTTTAAGTACGGCATTACAAAAATCTTCTGTATCATGTGTGAAGCTATTGATTCAGGTATAGTATCCTCTGCTTATATTGATTCATCTGTTTGGATTTCTATAGACTGATGTTTGATTTAGCTATCTTTGTATTACCTACTTGAAAACCATATGATTGGCTGGTCTTCTATACTTGCATCTGATAGAGTGCAGCTACTGTCGGTGGTGATAATCTTTTGGAAAAGGTTGCAGAGAAGGGCTTAACTGAAGCTATCAAGTGCTTGTTGGAAGCTGTTGCAAACCCAAACGTTCCTAACACAGTAAGAATGTTCTTTTTGTCACATTCTTGTGTCTTGCTTGGCTTTGTAATTTCAGTAGACTTGTCTTATACAGATATGCTACAGTCGTATGAGTTATGATGTCAGTACAACTACACGATGCTATCTGTAAAATTAAAATAAAAGGCTGCTAAGTTACCTTTTTTTTTTGCATACACTTGCTACTGTTTTGCCATGTCCCCTTCCTGCCACGTCTTTAATTTGGTCACTACATCGACCTATATATGCCATGCGCTAGCACTACATCGACCTATCATGATGGTAGCGAATCAATATGGTTTGCATATCATGTCTAGAACATTGCTTATTTCTTGATGTTGACTATTGCTTTTTTAAAGCCCTCATTGTTCCTTAACAGTTTGGTAGATTGCCAATAGAGTTGGCCGCTCAACTGTGA

>TaFBA19
ATGTCGCCTTCGTCCTCGGCGGCGAAGACCGTCGCCTTCGTCGGCGCCGACGGGCTGAGCGCCGCGCTCGCCGCTTCTTTCGCCCGCTCCGGCGCGATCGTCCGCTTCTACATCGACCGCAAGGTCGCCTTTGCTCGATCGCCCTTCCCTCGTTTCCCCGTTCCTTCCACCCCCGTTTTGGTTTTGCTTCCTCTCGGAGGTGTTTTCGCGGGACGCTCTGTCCTGACGGTGCGTGTCCGTGCAGGCGGATGGATCGGCGGCGACGGCGCTCGCGGAGCAGGGCGGCGGCGTCCGATGCGTGAGCCCCGCTGAAGCCACGCGAGGTGAGCGTATATAACGGTCTCCTGCACTGGACCGGTTCCAGATATGGCCTTCTCGCGGCGCGCGTGAATGGCATGCGTGCGTACGAGCCGTTTGTTGGAATGCCGAAGAGACCATGCTCCTACGTGCTGAAGAATGCTTCTTGCCGTGTGTGTGTGTGTGTTGTTTCTATCTGACCTATCAAAAACTCCTGGCGCCTGCAGATTCTGCGCTAGTCGTTGTGCTCAGTGACGCCGATGGTGTAGATGAGTTGTTCTTTGGAGCTCAGGGTATAGTGCAAGGTATGTACCATCTGTGTGCTAGTGTTAGTGTGTTGCCTGCCAGTCTGTCAATCTCATGCACCTGTTTCTGTACAAGTTATATATACACTTGACATTTGATATGATGTTTGCTCGAGCATTTCATAGGATTGTGCAAAGAGGCCGTTGTATTAATTCGGTCGACGTTGGTGCCTAGCCATCTTGAGAAGTTGGGGCAGAAGCTTGCAGGTATAATGCTAATTTGTGCATATATTGTCTTAGCTGGGAACAGTAGCTGCTCTGCTTACAATTTTATGTGCACTTTTAAGAATTAGAAAGTGCACATTTAACAATTGTAAGGCCCTCCTTGGATGACTGGAATTAAAGAACATAGGAATAGGAATAAACATATGATTGGAATTTCATGTACTACTATAGTTTCCTACAGGATTTTTTGGTTCACAGGATGTTGGTTTTTGCAGATGAGAAGAAGGGTATCTTCCTTCTTGATGCTTACATTTTTAGTGGTTTATCTGATGAACTGAAGCAAAATATTGTCGTAAGTGATACACAGCTGAGAATCTGAAGTGTGTGCTTGTGTGCTTACGTTATTCTGTTATCACAATTTAGCTTTTGAATGTCAGGTTGTTGCATCTGGGAGAAAGGATGTAGCAGAAAGAGCTGGGCAATTCTTCTCCGGTAGTTCCAAATTTGTGTACCTTACTAATATTTTCTTCCTGGTCCTAATCTTATGATGCTGAAATTTTAAGCTATCTGACATTCCAGATCTTGACAAAACCAATTACTTTGTCGAAGGTGAATTTGGCTGCAGCAGGTTGCTTTCTTTCCTGAAAATAGCAAATATAAGCTAGTCGAGATATCAATTTTCACCCCTTCCATATATTTACCGTACTAACTAGTATAACTATTATTGTCACAATTTGAACCGTATGCCATTTATTTTTACAGCAAAATTAGGTTGGTTAATGACTTGCTGGAGAGCATTCATTTTGTTGCTTCTACTGAAGCAATGTTTATTGGTGTTCGAGCTGGGATTCATCCATCAATTATCTACGACATAATATCAAATGCTGCAGGAAGCTCAAGGTTACAAGGATTATTGAATTCTTTGTGTTCTGTCTGAACTCGTGATACTTGTAGGTTTATATTTCAACTTATGATCATACAATTTATTGACAGGATTTTTGTGGAGGTGGTTCCAAAATTTTTGAGTGAAGATCCATTGCTTATTGATTTTCTGAAGTCACTAAAGAAACATGCAGTAAGTTCCTTTGCTTCTCCTTTGGGGCATGGTATGGGATTCTTAGGATACTTTACGCAATATATGAACAGTGCAGATAATTAAGTATGTCCTTTTTCTCCCTTTTATGAAAGAGGGGATTGCACAAACTAGAATGTTATTTTAAGTAAAATATATAAATATGTAGGTGACGTGCACATTTATTGCTACGGAGTTTGTATGGACAATGAATGAAGGCATCCTATGCGTATTGGAGCCATGACCGGTGGTAAGAGCAGGGTAGCTGGGATAACAACAACAACAACAACAACAACAACAAAGCCTTTAGTCCCAAACAAGTTGGGGTAGGCTAGAGGTGAAACCCATAAGATCTCGCAACCAACTCATGGCTCTGGCACATGGATAGCAAGCTTCCACGNCATGACATTCCGCGGTATCTTATCATAGGCCTTCTCCAAGTCAATGAACACCATATGCAAGTCCTTCTTTTGCTCCCTATATCTCTCCATAAGTTGTCGTACCAAGAAAATGGCTTCCATGGTCGACCTCCCAGGCATGAAACCAAACTGATTTTTGGTCATGCTTGTCATTCTTCTTAAGCGGTGCTCAATGACTCTCCCATAGCTTCATTGTATGGCTCATCAGCTTAATTCCACGGTAATTAGTACAACTTTGAACATCCCCCTTGTTCTTGAAGATTGGTACTAATATACTCCGTCTCCATTCTTCTGCCATCTTGTTTGCCCGAAAAATGAGGTTGAAAAGCTTGGTTAGCCATACTATCGCTATGTCCCCGAGACCTTTCTACACCTCAATGGGGATACAATCAGGGCCCATCGCCTTGCCTCCTTTCATCCTTTTTAAAGCCTCCTTGACCTCAGACTCCTGGATTCGCCGCACAAAACGCATGCTGGTCTCATCAAAGGAGTCGTCCAGTTCGATGGTAGAACTCTCATTCTCCCCATTGAATAGTTTGTCGAAGTACTCCCGCCATCTATGCTTAATCTCCTCGTCCTTCACCAAGAGTTGGCCTGCTCCGTCCTTGATGCATTTGACTTGGCCAATATCCCTCGTCTTCCTCTCTCGGATCTTGGCCATCTTATAGATGTCCCTTTCGCAGGATGTGATATTGAAAATGGAGGGTCCGGCACTAGCAATTGGAAGAGAGGAGATTTCTTGTTTGATCAAGGTATTCAATCCTCTTCCCAAAAATAGGGTAGGTACTGGACAGGAGATTAGATATACATGAGAATGTTGCCGCGGCAAAGGTGGCAGGGTGCTGAAAAACCAGGGGAGGGGAACTGGCAGGGACGAAGCTAGGAAAAAAGTTTGTTGGGGTCATGTCTATGGCAGTGGGGTCATCTTCAATAAATAGATATTGTTTAGTACTAAATTAATGAAGGATTTCCTAATTTCATTGGGGTCAATTGACCCTATGCCTACAAGGCAGCTTCGTCCCTGGGAAATGGTGAGAAGTGATAAATAGTAGGGGTATCACATTGTACCTTGATAGATAGCAATCAAGTTACTTAAGAAAGCTAGCTAATCCCGTGGACTTCATTTAGCAGCATATTTGAGATATTTCAGTGATTTTTTTGCACACTTTCTTTTAACTATAGTTTGTATTTAAGTTTTGTGTCCAGTTCCATGCTCTTAATCTTGTAAGTCAACCCCATTTTTGAGAGAGGATTAAATGGTTAATTAGTAATGTGCCACTCTGATCTTACAAACTGTAAAGGAATATTGCTACTGCATGGCTGATTGCCTAACTGCTTCTGTTTATTGAAACAAAGTTTTCGCTCTTAAACAATATAGAGCTACGTGATGGATACGGCTAAAGCAGCAACGTTCCCTCTGCCACTTCTAGCTGTTGCCTATCAACAATTAATACATGGTATGATGTTAAAGCTTCTTTACTTCCAATACATCTTGAAAGTCTCCTGATAGCCCGAACATGCTAGTACCTTCTTATTCATGCACATTTTTGTACTTATCTTCAGGTTCTTCAGCAGTAATTGGCAATGAATCCGCTTCGCCGTTGAAGGTGTGGAATAACTGTCAGCTTTCTCAAGATGCTTCAATTTATCAAAATTATCTTAATTTAAATCATCATTTTGCAGGTTTGGGAACAACTATTTGGAGTAAACATCGTAGATGCTGCCAGTCAACAAATCTATGACGCAAGCAAATTAGCTGACCAGCTTGTTATGGCCTCGAAAGCAGCAAAGAGGATCGGCTTTATTGGTCTTGGAGCTATGGGCTTTGGAATGGCATCTCATTTGCTAAAATCAGGGTTCTCCGTAACTGCTTATGATGTAGGAACTCTTCTGCTCTTGTTCTTCCCAACTGCATAATTGACCGTTTGATTGCTTCAATTCAAAATACAAAGAATGAAAGGGTCTTCACTTGGTTTCTTCTGCATTAGTGCTTCTGTACATATGTTGCATTTCAAGTACCCTGAACAATCTTATGGATCATAGATTTGACACTCTGTGGTTTTAAGCCTGTAATTTTCCTAGATGGAACAGTGGATGGCTTAGATTAATCTTAAGGTATCAGAAAGGGCAGCAGTAATTCGAATAATAAACGAATAAATCACAAACTCTTCTCTTTTCAGTAGTCCATTGGGCGCTCTGAATTTACACAAATATACAGTTGAGGAAATAGGATACTGTTCACCCTTTTCAACTTACATATCTTTTGTTTGTAAACGATGTTATAGACCTATAGTGTTATGCATGTTCTTTTGTAAAAAAAAAGTTCTTCCAATCCACACGTGAATAATTTTATACCCTTTACCCATTAGGTCTACAAGCCAACACTGGCCAGGTTTGCTGCTTTAGGTGGATTGACCAAAGATTCTCCTGAGGAAGTATCAAGAGGTACGTTGCAACGTTCTAGTATAAAGTATAATTCTCGCTTCTTAAGTTTACATTTGTTACCTATAAAGTATAATCAGTACTATATGATTTTCTGACTGAATGAAATTAGTTCAGACCTCATTATTCTCTTGTATTTATCTTATTCTTTATTTTTGTGCCATTCATCGAGTCAAAAGGTAAAGGTAAATGACATGTGGGCCCAGCCCCACCTCATCACTACTTAACAGCAATAGCATGGAATGGAAACACCGTTTATGATGTATCAACCGTGATACCCTGTCTGAAGTATTAACCATAAATTGGTTTCAGATGTGGAAATCCTTATCATCATGGTTGCAAATGAAGTTCAAGCTGAAAGTGTCCTATATGGAAATGCTGGTGCTGTCTCAGGTAACATATAGAGCCCCCCCCCCCCCCCCCCTGCTGGTTCTGCTGATTATTAGCATCTCCCAGGTAGGTTAACTATTTTTTGAGCTGTACTTACATGTTTGTGAATATCCTTTGTCTTTCACTTTCAGTTTTGCCAGCGGGAACATCCATCATTCTGTCATCTACAGTTTCTCCTGGCTTTGTGACTCAACTCAAAGGAAGATTGGAAGGTAGCCGCTCTTTTTTATCTCTCCTGGGCATGTTTGCATTAAAAATAAGAAAGAATTACCACAAACATTACTGGTCAACAAAAGCCACATTGTGTAACTCATAAATCCAACTCATGAAAATCTAAAATCTTCTGTTTGTGATTCCGGGTGAGAGTTGAGTCCTGTAGCTTCAGTGTCTCACAAGTAATGTTCGTTTACCCTTTCTCATTATAAAACACCAGATTTATAATCATTTGCAGAAGAAGTTGCAATGACTGCTGTGACAGCTAGCCTGTATTTTGTGTTGGGATGTTGTTATGAAGTTGAAGTTGCATTTTAAGGGAAATGTTCCGGCAGAAGGCCTTTGGGGTGTTACCCAGGTTCCAAAAGTCACAGAAACATCCAAAAAGTAGTACAACGCTAACAGAAGATGAATCTATTACTAAACAAATCAGATCCATATTTGACCTATGATCAGAAAGCTGTGATAGAAGCTTCAATCATTTTCAGCTATTGTCGAAAGGAATCTGAATTTTGTTTTCTCCATGTGTAGGTTAAATCCGTATCTCGTTGATTTATGTCATGTAAATTGTGTCAAGAGCACTTATTTTTTTGTCACTTTTTATATTGTTTCCCGTAATACACCAAGGCCTTGTAGTACTAGAACCATTCTCTACATTTTAAATATGTCGGCAATGTTGTTTACTGCTTTCACTGATGAATCTTTTGGAATCTTTAACTACTTCTATACAGCTGAATGCCGAGAGATAAAGTTGGTTGATGCTCCGGTATCTGGTGGTGTCAAGAGAGCAGCGGACGGGACACTAACTGTATGATTAGCGAAACATTAATCTAGTAGAAGTGACGATGTAACCTTTATGGATATAAATATTTGCACTTCTTTTGACAGGTAATTGTTTCGGGAACAGATGAAGCTCTGCATTGTACGGGTAGAGTTTTGTCAGGTATGAAAAAGGTTATCTGAACACCATCATATGCTGTATGCAAAGTACGGAAACTGGTCGATAACTATTATCTTATTTTTGCGTAACAGCACTAAGTGAGAAACTATATCTCATCAAAGGAGGATGCGGAGCTGCGAGGTGATACACATATTTTGTAGTCATATACCTTCCTTACAGGGTCTTATTTCTGCATAATGGCTCCTTTTCATTAGTGCTGGCGCTTGTGAATCAACATCTCTCTTCTGCTACTTTTCCCAGTTCTGTTAAAATGGTGAACCAACTTCTTGCTGGGGTCCATATAGCCTCAGCAGCTGAAGCAATGGCATTTGGTGCTCGATTAAATTTGCGAACAAGAAGAGTTTTCGAAATTATTCAACATGCAAGAGGTTACTCGTGGTATGTGTCATTGTTTAATCCACTCTAATGAATCTTCCTTTTTTACTCTTCACTGTTTAGACTTGCTAATATTGGCCGAGTGATAAAATGATTATGAGAAAGAAACAAAACAATTATTTCTACTTGTTTTTGCTATCAGCTCCCTGTAGGTTAGTCTTTCAGATATCTAGTGGTGTGTTCTAGCATGAGTGAAGGTGACTATCTGATGATTGATACACTCAATCTTCATATTGCAGGATGTTTGGAAACCGTGTGCCACACATGCTTGATAATGATTATACACCTTTATCTGCGGTGGACATATTCGTCAAGGATCTTGTATGGATAACCGAGCTATTAACTTATTCATTTTATGAACTATTATCTGTGTTCGTAAATGTAAGACGTTTCTGCAGTTCAATTTGAACTGCAAAAACGTCTTACATTTAGGAACAGAGGGAGTACTTGTTATGGCGCTGCTAGAAGGAGGGTGCGAGAGGGCCGGCCGGGGGCCTTTTGCCCACGGCCGGGCAAGATGGAAGGGATTTCCTTCTTAATTCTTGCTTCATTAGATTGATACACCTCCTCTTTATATATAGAGAGGTTTACTTGACTCCCAAGCAAGCGACCCTTATCTCTAATTAACCCTAAGGCTAACGGGCTATAACGCCAGCCTAGGCCATTAGGCCCATTACGTACTCTAACACTACACCCCACCTAGACATGCAGCTTGTCCTTGAGCTGCAGCCTAACCAACTTATAACCATGATTCGACGCAACACAAACCTAACACCTAAAAACAAGCCTTTTACATCTCGGCTTGTTTTATTACTCTCAACCTGAAATGGACTGGGACGATTTATTTTGGACCCCTTAACAAAAAGTGGACACCATCCGCATGTCGGACGTGCACGTGTACAGCCACCTGGATCCCATGTACACCATCTGGACAAAAGGAGTGCATGTGTATGGCCACCTGGAAGTGGTCGCAAGAGCAACCAGCAGAGGCGCCCTCGCGGCGGCCGGCGGAATGCAGTGGTGCTACGCGGTGCGCTCCTGTCGGTGACACCCTGCCTTCTCCCTGCCGGACGGCTGTTGGTCTGCACCGCACAAGGAAGAGTGGAGGGCTTGCGATGGAGAATGACGAGGAGGGGTGCGCCCCCCCAACCGCCGATGTCGCAGACTTTGAGGTCGCTGCCCGCAGGGAAAACGGCATGCCCAAGATCCCCGACGCAGCGGACAAGATCGAGGTCCTTTGCGCAGCGAAGCGCAGCTGGGAGGAGCGGCAGCTGCAAACCACGCATCTCCCGCACACGCCGACGCGCTAGGAGGCCGCGCGCAGCAGCCTGTAGCCTCACCACCGCCGACACGTGGCGGGTAGTGATCCAAGCCGGAAACGGTGACGGCGACGGCGGGAACTTGATTTGCTGGATGGGGACGCCCTGGGGAAGCGGTAATGGCGACGGCGGGAACTTGATCTGGTGGATCGGGACTCCCACCGGCGCGGTCGATGCGGGGCCGGAGCTGACCGGCGGTGGCTGCTGCAGCGGAGCGCCGGGCGCGGCGGAAGCCGCCAGGAGCGGCGGCTGCCACTGTAGCCAGGGCGGGGCGGTGGTGGCAATGGATGGCAGCTGCAGCGGCTGCTGCACTGCGAGCGCGGCGGGGACGCCCTGGGGCAGCGGCAGCGGCTGCTGCTGCGGAGCGCCGGGCGCGGCGGAGGCCGCACTGCAGCCAGGGCGGGGCAGTGGATGGCAGCTGCAGCGGCTGCTGCAACAGCCAGGCGAGCGCGGCGGAGGCCGCCTGGTGCAGCGGCTGCCACGGCAGCCACGGCGGCACGGTGGCGGCGATGGGCGGTGCAGCCGGGTGCGGCCCGTAGGACCCGGCCAAGAACAGGCGGATCTCCTGGACCGCCTGGGTTAGGTCCAGCAGCGCCCCGGACACCTCCTCCGGGGTGAGGACGGCGGAGGCGGGCGCGACGGAGGATCCCGGCGCGGGCAGGAGCGGGGCGACGGTCGTGGTGGCCGCCGGAGGCGACGAGGTGACCGGCAGCGGAAGAGACGAGTTGGGCGGCGGTGAAGACATGATCGAACCGAAGCTAGCTGATACCAAATTGGTATCAGAGCTGCTATAAGGAGGGCACGAGAGGGCCGGCCGGGGGCCTTTTGCCCACGGCCGGGCAAGATGGAAGGGATTTCCTTCTTAATTCTTGCTTCATTAGATTGATACACCTCCTCTTTTTATATAGAGAGGTTTACTTGACTCCCAAGCAAGCGACCCTTATCTCTAATTAACCCTAAGACTAACGGGCTATAACGCCAGCCCAGGCCATTAGGCCCATTACGTACTCTAACACTAACAAAAGATAATAATGCATTTATCTCGTCTTGAACTGCAAAAACCTCTTACATTTGGGAACAGAGGGAGTACTAGCAAAAGGTAATAATGCACTTATCTCGTCTATTTCAGGGTATAGTATCTCGTGAAAGCTCCAACTTGAGGATCCCATTGCATGTCTCTAGTGTTGCTCATCAGCTGTTTGTTTCAGGTAATTGTCTGTGATAAATCAAAGATCATTTTCCATTCTATGTTTTGGTTCCAATGTTCATCAAGTCGTGCTATATTTCTTATCTTCAATGGAAGTAGTTACCCAAATTAACAGAACGTTGCATGGCCGTCCCCTCTGTTTTCTATACTAGTAGTATATTGCAGTTAGTTTTAGAAGAAAACAAATCAGCTTACAGTTATTGTTTGGATAACAGTCTTAATTTTTAAATAGGATGGCTATTGTTTTATTCATTTGATGTATTCCAACAGGCTCTGCTTCTGGATGGGGTCGATATGATGATAGTGCTGTTGTAAAGGTGAGCAGCTCACAGCTCTCAGTAGACAGAACTTATGCCAAAATATGATATACTGATAGCCTTAATTTAATTTCTTTTCCTAAACGTGCCCGCTGATTGCTCCTGGCACAGGTATATGAGACATTATCTGGAGTAAAAGTAGAAGGAAGACCACCCATGCTTAATAAAGAAGATGTCCTGCGTTCTCTTCCTGTTGAGTGGCCAGAAGTTCCAATGGATGATCTTGTTTCCTCTGCATCTCAAGATAGCAAAAAGGTTCTTGTAGTTTTAGATGATGATCCAACTGGAACTCAAACAGTTCATGATATAGAGGTCTTAACTGAATGGTAAACGAAAGCATATTGTCTTTTAGATTACATATGTTTTCTGCTAGCATTTTCGTTTTGCCCATGTTCCGTACATAGTTCCATAAGCTTTGCTTGTAATTCTGAACTGCAGGCCAGTTGAAGCCCTCACAGAGCAGTTTCTGAAACTACCAACCTGCTTTTTTATTTTGACAAACTCCCGTTCAATGATTGCTGATAAGGTAGGAAAGTGCGGTCTTAAACAGTTTATCTTTAGGGTATTTAAATATATATTTAAAGCGTTCTCACTTTCATAGGCCGCACTGTTAGTAAAAGATATCTGCAGAAATCTTGAAGCTGCAGCAAAGACTGTCCCTGGTATTAGTTATACAGTGGTCTTGCGAGGTGATTCCACTCTACGTGGCCATTTCCCAGAGGTTAATATCTGAAATTCTCTCTGTTTTTCTTTTCCATTTCATTTCTCTGATCATATCATACTCTTCTACTTTCCAGGAAGCTGATGCAGTTGTTTCAGTATTAGGCGACATGGATGCTTGGATAATATGCCCATTCTTCCTTCAAGGTGGGCGGTACACTATTGATGATATTCATTATGTTGCAGACTCTGAAAGGTAGTCTGTGCACGATCACTATGCAATGTATTTAAATACAAAAATAACACATAACAATATTGATGTCCAACATTCTCTAACAGATTGATTCCTGCTGGTGAGACTGAGTTTGCCAAGGATGCAGCTTTTGGCTATACATCTTCCAATCTCAAACAGGTACTTGGAATTGTTTGATTGGTAAAGCGAAGAGCGAAGAACAAGACCTTAGTAACTTGCTTTGTCCTTGAATTTACAGTGGGTTGAAGAAAAGACTAAAGGAAGGATTTTGGAGAACCAAGTTTCAACAATTTCCATAAGTCTTTTACGTAAAGAAGGACCAGATGCAGTCTGTCAGCTTCTCTGCAGCTTGGAGAAGGTATGTGATAGTAAGCATGGAAAATATGATTGGCGGAGCTTGGAACAAAATGAAGGAGAGGCCAACTATGATTGTTACATGAATTAAGATGTATTTTTGTTGTTTAATTAGCAAAGAAGCTTCACCTATTTAAACAAAGTAGTTACAAGATTAAGGGCAGGCCAAGGCGCACCTTAGTCACCACTACGCCCCTCCAGTGCATATGAACAGTTGTTTTGAGTCAGTTTAAACTTTTTAAGGATATAATTATAAATTATTAGTTTTGTAGATATTTCATATTCTCGTTTCTGTATGCACTCATGGCAGCTATTTACTTGAAATGGCTAATAAATGTTGCAGGTGTTTTAGGGACTCTAGAACTGTACTGGCTGATTCAACCATATAGTATCATGAATCCTGTTATGATTCCCTCTCTACTTGATTTACCTTGAGAATTTCCTGACAGGCATTTTGACTCTTTCTAGGGCTCTGCGTGTATTGTCAACGCTGCCAGTGAAAGGGACATGAATGTCTTTGCTGCTGGAATGATCCAGGTATGTTATGCCACTCCATTTCTACGAGAAGCATTTGTTCTTAGTGTTAAGCTTCATGCACTAGCCAACGCAACCAAAAGTCCAAACTGATGGTAAGGGCTAGCAATCCACATATACACTTCAACACCCCTTATCACGTGTGATGCGGAAAGTCAACACATGGATAGACTAAGAGATATGGCTCAAGAGGCCTATATGTGGACACAAAGGGGGGAACAACAATTTTAGATTAATTGTGAAAGCCAGGACTTAAACTCAAGACCTTAGGCTCTGATACCATGTTAAGCTTCATGCACTAGTCAACGCAACCAAAAGTCCGAACTGATGGAAAGGGCTAGGCAATCCACATATACACTTAAACACTCGGTACCTATTCCTTTCGAGTTGATATGATAATATGTCTTATTCTAGTATTGATGCTCTGTTTTGATCTCCTATTCTTCTTTTTCTTTTTCCGTTAACTCAACAGGCTGAATTGCAAGGAAAGCGGTTTCTGTGTCGCACAGCTGCAAGTTTTGTGAGTGCTAGAATTGGAATCAAGCCAAAGCCACCTATCCGCCCAAATGACCTTGGATTAAAAAGAAATTTAGCGGGAGGCCTCATAGTTGTTGGTTCTTATGTGCCAAAAACTACGAAGCAGGTTAGCCTTGTGTTGCTTTAAGATTTTGTCAATCATATTTATCTCATTTGCATGTTCTTTTGCATTTGTTAGGTCGACGAGCTTCGTTCACAATGCGCACAATCCCTCAGAGTGATAGAGGTAATTTATATCTTGGCTGTCATGCCTAAACATGAACGATCAACCATCGTATACATCTACTTGGATAGAGTTTGTGGATAGTACTGTCTTAAGTCGGATGGTTTTGCTTGAGATCAATTTGTGGTGTTAGTATTGTGTTCTCTTTTTACTCACTGTAGGTATCTGTTGAGATGATCTCACTGAAATCAACTGAGGAGAGAGACCAAGAAATCAGCAGAATTGTTGAATTGGGAAATGCTTATATACAGTCTGGGAGAGACACGCTAATCGTCACCAGCCGCCAACTCATTACCGGAAAAAGTTAGCATCTTTCTGACTATCATATGGCTAAATGTGTTGTTTGTTCCATTAGCAAATACAGTGATCAAATGCTGAGTCAATTTTGATTTCTAGTTTCTTAATGCCAACAATTCCTCAGCCACATCCTACCTGCCGAAGTGTTGAGCAAGTTGTGCTGGTAAAAACTGTTTACTAACAAATGATGTGGAGATCCTCAGGGCTAGCACACAATTGCCTCCAAACTCCACACCGTATCAGAGGCTCTCAGCCTAATTCTATTCCCTGAGCTCAACTCAGATCACTTCTGGGGAGATAGTTTGTTTTCTTTTATCATATTCTAGGCATGAACCGGGAGTCTGGGGCTAACTGTATTGGAAGACAGGTCAAACTGTCAAAACTTTTTAAAAGGGGGGAATTGATAAAATAAAGTTGCTTATTGTTGTCAAAATCATGCCCAAAAACGCATTAGCCACCAGTAGAGCCATTGAATGAATCTCTACATTTAACCACAACCACAATCACAACGTGAGTGCATTGTCCCAATCGTTTGAATAGAACATCTCCAGTTTGCATCATAATCTTTTCTAGTGACCAAAACCAAACTAACTTCAGTATACGTTCCTGAAATTGTGTGCTAGAGTCAGATACCTAACTCAGCTTTTCAAAAGAGTATGTTCAAGAATAGCCGCTGTTATCTTCATGTAAGCATTAGCAGTACAAGACAACTGACCTATTAGTATAGTTTGCTACCTTTTGTGTGCCAGACGAAAGAAGATAATTTCTTTCTTGGATATCTGTACTGAAGTAGTTTGACCACCTAACAAGATTGTACCTTTCATGTTGCAGCTCCTGAAGAAAGCTTAGAAATTAATTACAAAGTGAGCTCAGCACTAGTAGAGATTGTGCGAAGAATTGATAGTCGACCCCGTTACATCCTTGCAAAGGTAAAATTACACAGCCGATTTCTTCCTTCTGAACAAATTGAAATTTAGTTTTTACTTGGTTCCTGGAAATTTGCCAATCTCTGGATCTGTTACTGTTAGGTCAAAATATTTGTTCTGTTTTATTGGACCTATGCCATTAAATACTTAATGAAATATCGAGATAGCATTACACCTACATGGTTACATGTTTCATTCATCAGAACAAAAAAGAAGAAGAAAGAATAGCATCTACAAAAAAAACAGTGCCTGCAAATTCAACTGTCCATACCAAACAAAATGATTGATTCCACAAGTTGTGCATGGAATACTTCTGGAGGTACTCCTTACTATATTCTTTATACAGGGAGGAATCACTTCATCTGATCTTGCTACAAAAGCTTTGGAAGCTCGGCGTGCCAAAGTAATGGGACAAGCTTTAGCTGGTGTGCCTTTGTGGCAGCTTGGCCCTGAGAGTAGACATCCTGGTGTCCCCTACATTGTTTTTCCTGGTAACAAACATATCTCATTTCTGTACCAACAGATAAATAACGTTACCTTTTTACTCAAGAAACTATCTTGCCACTCCCCAAATGACAGGTAATGTTGGTGATAACAGTGCTCTTGCAGAAGTGGTCCAGAATTGGGCTTGCCCTTCTAGAAGTTCAACAAAAGAACTTCTCCTTGTAAGTTCTTATCCACCGTCTACTTCTCATCAAGGTTATACATCGTTGTGTATTGCTTTAAATACTTAATCAGCTATTTTTTTCGTATTGTGAAGGACGCGGAGAAGAGTGGCTATGCAGTTGGTGCTTTCAATGTATATAATCTTGAGGGAATTGAAGCTGTAATTGCAGCTGCCGAGGCTGAAGAAAGTCCTGCTATCCTGCAGGTTAGGAATTCTTTGTTAGTATAGGATGTTTTCTTTGGCAGTTTATGGTGAAAATTACTCCCTCCGTCCCATAATATAAGAGCGTTTTTTACACTACACTAGTGTCAAAAACGCTCTTATATTATGGGACAGAGGGAGTATGTAATTTACCATGTTGGGTGTCCTCTGATACCATTCTTTACTGGAGTATGTTATGATAGGACTAGTAAGTAGGTCGCAACAACTAGCTCCAGAGGGATAGAAGCAATACCACACAGATCCTGAAATGGATTTGTACCCCGTGTTTTTTCCGTAGAGAGAGTTGCATTGGTTCTCTCAGAGTACTCGTTCTCTCAACTCATGAGCCTTTCTCACTCTCAACACATGAGCTTTTCTCACTCTCAACTCATGAGCTTTTCTGCACCCATGCTCCCTGAACTCATTATCCATATTTTTTTGTAGATGATATGTATCGTCTTGATTTCTAACCACGCTTATTGTGGTTGTTATTTAGGTTCATCCCAGTTCCCTGAAGCAAGGTGGAGTTCCGTTGGTAGCATGCTGCATTGCTGCAGCAGAACGAGCCAGCGTAAGACAAACAGAACTTAGCATGCTTAAACAGTAAATGTGGACACCCAGTGATCTGGATAAAAATAGTTCATAAATTTTTATATAACTTGGGTTCCCACATATTACCTACTAGCCATCCTTGTTTTTTGAAACAGATAGCCATCCTTGTTTTATGTTCTTTAAAGGTGATCATTCTGTGATTGTCACTCAGGTACCTATCACTGTCCATTATGATCACGGGGCTGACAAGCATGATTTGCTTGGAGCTCTTGAAATGGTAAGTGAAAAAATGCGTTGTTTTCTCAAATTTGCGGTACCAAAATGTTTTCCTAATCATGAATGATAAATGACTACATCTGAATCTTAATTCTCTGGACCATCTACTATGACCTTTTATTTTTCAGGGATTTGATTCAGTCATGGTGGATGGTTCCCATCTAACTTTAGAAAAGAACATCTTATACACAAAGAACATATCTTCCCTGGCTCATGCTAAAGGCATGCTTGTGGAAGCTGAACTTGGGAGACTATCAGGCACTGAAGATGGCCTGACAGTTGAAGAATATGAAGCGAGATTTACTGATATTGCTCAGGTTATTTTATCTTCCCAACAAATTTCAACTCTATGGCATTCTATCATTACAATCCTGTAATAATGCTTAACTTATATGTTACATATTTTCAGGCTGAGCAGTTTATTGATGAAACTGGTATTGATGCATTAGCAGTATGCATTGGGAATGTTCACGGAAAATATCCTCCCAGTGGACCGAACCTGAGACTTGACTTGCTAAAGGTTTGACAGAACAGCTATGAAAATCTTTGCTTGATCTTTCAGATTATGTGTGTGTTACCAGATCTTTTACCCTGTTTTCTGATTTTCCGTTTTTTCTAAAATTGTTAAGATTTTTCCAAAAAAGTATGATCCTACTTTGATTTTGTGTGTGTTTTACTTAATCTGGTAACATGACAAGGTGCTGCGTATATGTGATGCTACTTGTCTTCCATGTGTTGTTTGAGTCAGCTTGAACCGCTTGGAATAGAACCAAGGGGGTAAACCAGTAAACATATTCAACAGTTCAAGGTTTAAGACAACTGGTTTTCTGGTTTTTGAGTTTAAGATTGAAAAATGAACTTCTACAATGGTTCAGGGTTGTAAAGTGTTTTTTTTTCCGACGGCTTGTGAAGTATTCTGTAAAGAATTACCAAGCAAATTTGTGCTTTTTGCAAGCAACTTCTTTTGAGTAATGGACTCGGTATTTTTTTTCATTGAAACGATGACAGGAACTTCGCGCATTAACTATGAAGAAAGGAGTTAGCTTGGTACTTCATGGAGCATCTGGCCTCCCTCATGAACTTGTAAAGGTTTGATAAACTGTTTCCTTCTGTATTAAGATCAGTGAATCTGTACCTTGCAGTAGTTCTTGTTGAGTTTCCGGCATCAACTTATATCCTGAAAGGTTCAAGTTATAGGAGAATTGGGGGGCAATCGTTGCCCTCCATAAGAAAATCATCAATCATGGTTGCAGTGCATAAAATAATTCAACGACAAGGTTAAAAATGCTGGAGGGCTAGAGTTTCTGTGTCTATATCAGCTTCATAGTTTTGCGAACAATCAGTATAACGCTTCCTTTTGTGAAATAATTATACTAGAGCTTATCAGTTGATGAAATTGGTCTTATTATTAACCAATGTCATATTTGAAATGCTGTTGCGCAAGTGATAATAACCTGTGACCAACTTGTGGAGCAGGAGTGCATAGATTTGGGGGTGAGGAAATTCAACGTGAACACGGAGGTCCGCAACAGCTACCTGCAGTCACTCAAGAAGCCAGAAAAGGACCTGGTTCAGGTCATGGAGTCTGCCAAGGAAGCAATGAAAGCTGTTGTAGCAGAGAAGATGCGCCTCTTCGGATCCGCAGGCAAAGCCTGA

>TaFBA20
ATGTCGCCGTCGTCCTCGGCGGCGAAGGTCGTCGCCTTCGTCGGCGCCGACGGGCTGAGCGCCGCGCTCGCCGCTTCTTTCACCCGCTCTGGCGCGATCGTCCGCTTCTACATCGACCCCAAGGTCGCCTTTGCTCGATCGCCCTTCCCTCGTTTCCCCGTTCCTTTCACCCCCGTTTTGGTTTTTTGCCTCCTCTCGGAGGTGTTTTCGCGGGGATGCTCTGTCCTGACGGTGCGTGTCCGTGCAGGCGGATGGATCCGCGGCGACGGCGCTCGCGGAGCAGGGCGGCGGCGTCCGATGCGCCAGCCCTGCCGAAGCCACGCGAGGTGAGCGTATATAACGGTCTCCTGCACTGGACTGGTTCCAGATATGGCCTTCTCATGGCGCGCGTGAATGGCATGCGTGCGTACGAGCCGTTTGTTGGAATGCCGAAGAGACCTGCTAAAGAATACTTCGTGCCGTGCGTGTGTTGCTTCTATCTGATCTATCAAAAACTCTTGGCGCCTGCAGATTCTGCGCTAGTCGTTGTGCTCAGTGACGCCGATGGTGTAGATGAGTTGTTCTTCGGAGCTCAGGGTATAGTGAAAGGTATGTACTACGTGCTTTCTGTGTTATTGTGTTGCCTGCCAGTCTGTCAATCTCATGCACCTGTTTCTATACAAGTTATATATACACTTGACATTTGATATGATGTTTGCTTGAGCATTTCATAGGATTGTGCAAAGAGGCCATTGTATTAATTCGATCGACGTTGGTGCCTAGTCATCTTGAGAAGTTGGGGCAGAAGCTTGCAGGTATAATGCTAATTTGTGCATATATTGTCTTAGCTGGGAACAGTAGCTGCTGTGCTTGGAATTTTATGTGCACTTTTAAGAATTAGAAAGCTGCACATTTAAAAATTGTAAGGCCCTCTTTGGATGACTGGAATTGAAGAACATAGGAATATGAATATACACATGATTGGAATTTCATGTACTACTATAGTTTCCTACAGGATTTTTTGTAGTGATGACCTTGGATGGTTCACAGGATGTTGGTGATGAATGACTGTACTAGTTAATCTGGATTTTTTTTTTTTTTTTTTTTGCAGATGAGAAGAAGGGTATCTTCCTTCTTGATGCTTACATTTTTAGTGGTTTATCTGATGAACTGAAGCAAAATATTGTCGTAAGTGATACACAGCTGAGAATCTGAACTGTGTGCTTGTATGCTTACGTTATTCTGTTATCACAATTTAACTTGAATGTCAGGTTGTTGCATCTGGGAGAAAGGATGTAGCAGAAAGAGCTGGGCAATTCTTCTCCGGTAGTTCCAAATTTGTGTACCTTACTAATATTTTCTTCCTGGTCCTCATCTTATGATGCTGAAATTTTAAGCTATCTGACATTCCAGGTCTTGACAAAACCATTTACTTAGTCGAAGGTGAATTTGGCTGCAGCAGGTTGCTTTCTTTCCTGAAAATAGCAAATATAAGCTAGTCGAGATATCGATTTTCACCCCTTCCATATATTTACCGTACTAACTAGTGTAACTATTATTGTCACAACTTGAACCGTATGCCATTTATTTTTACAGCAAAATTAGGTTGGTTAACGATTTGCTGGAGAGCATTCATTTTGTTGCTTCTACTGAAGCAATGTTTATTGGTGTTCGAGCTGGGATTCATCCATCAATTATCTACGACATAATATCAAATGCTGCAGGAAGCTCAAGGTTACAAGGATTATTGAATTCTTTGTGTTCTGTCTGAACTCGTGATACTTGTAGGTTTATATTTCAACTTATGATCATACAATTTATTGACAGGATTTTTGTGGAGGTGGTTCCGAAAATTTTGAGTGAAGATCCATTGCTTATTGATTTTCTGAAGTCACTAAAGAAACATGCTGTAAGTTCCTTTGCTTCTCCTTTGGGGTGTGGTATGGGATTCTTAGGATACTTTGCGCAATAAATGAACAGCGCAGATAATTAAGTATATCCTTTGTCTCCCTTTTATGAAAGAGGGGATTGCACAAATTAGAATGCTATTTCAAGTAAAAGATATAAATAAGTAGGTGACGTGCACATTTATTGCTACGAAGTTTGTATCGACAATGAATGAAGGCATCCTATGCGTATTGGAGCCATGACCGGTGGTTAGAGCAGGGTATCTGGGATGTGATATTGAAAAAGGAGGGCCCGGGACTAGCAATTGGAAGAGAGGAGATTTCTTGTTTGATCAAGGTATTCAATCCTCTTCCCGAAAATAGGGTAGGTACTGGACAGGAGATTAGATATACATGAGAATGTTGCCGCGGCAAAGGTGGCAGGGTGATGAAAAACCAGGGGCGCTTGCCGATCTGGGCGCCGGACCAGGAGCCCACTGTCATGGCATGGTGGCTGCAAGCGAACGCGCACACACCGACGACGCATCGCAAGGCCCTTAGGTCCATTGCCTTGCTTGTTCCATGGATGATCTGGAAACACAGGAACACGTGCGTCTTTGACAATGTGACACCCTCGATCGATTTGCTAATAGATAAGATCAAAGACGAGGCCCGCTGCTGGGCTAGCGCGCCGGTGCCCAGGGGCTTAGGGTTGTTCTTCTGCCCACATCCTGGGATGTACACTGATCGGCCTATGCCATTGTAAAATTCACCTCCTAGGAGGCTTGTTCTATCTTTCTTTTCAATGAAATGAAACGCAAAGGTCCTTTGCGTTTTCTCGAAAAATGAAAAACCAGGGGAGGGGAAATGCCGAAATGGTGAGAAGTGATAAATAGTAGGAGTATCGCACTGTACTACTCCTTGATAGATAGCAATCAAGTTACTTAAGGAAGCTAGCTAATCCCGTGGACTTACTCTTTTAGCAGCATACTTGAGATATTTCAGTGAAATTATTGCACACTTTCTTTTAACTATAGTTTGCATTTCAGTTTTGTGTCCAGTTCCATGCTCTTAATCTTGTAAGTCAAATCCATTTTTGAGAGATGATTAAATGGTTAATTAGTAATGTGCCACTCTGATCTTACAAACTGTAAAGAATATTGCTACTGCATGGCTGATTGCCTGAATGCTTCTGTTTATTAAAACAAAGTTTTCGCTCTTAAACAATATAGAGCTACGTGATGGATACAGCTAAAGCAGCAACATTCCCTCTGCCACTTCTAGCTGTTGCCTATCAACAATTAATACATGGTATGATGTTAAAGCTTCTTTACTTCCAACACATCTTGAAATTCTCCTGATAGCCTGAACATGCTAGTACCTTCTTATTCATGCACATTTTTTGTACTTATCTTCAGGTTCTTCAGCAGTAATTGGAGATGAATCCGCTTCACCGTTGAAGGTGTGGAATAACTGTCAGCTTTCTCAAGATGCTTCAATTTATCAAAATTATCTTAATCTAAATCATCATTTTGCAGGTTTGGGAACAACTATTTGGAGTAAACATCATAGATGCTGCCAGTCAACAAATCTATGATGCAAGCGAATTAGCTGACCAGCTTGTTATGGCCTCTAAAGCAGCAAAGAGGATCGGCTTTATTGGTCTTGGAGCTATGGGCTTTGGAATGGCATCTCATTTACTAAAATCAGGGTTCTCCGTAACTGCTTATGATGTAGGAACTCTTCTGCTCTTGTTCTTCCCAACTGCACAATTGACCGTTTGAATTGCTTCAGTTCAAAATATAAAGAATGAAAGGGTCTTCACTTGGTTTCTTCTGCATTAGTGCTTCTGTACATATGTTGCATTTCAAGTACCCTGAACAATTTTATGGATCATAGATTTGACATCTGTGGTTTTAAGCCTATAATTTTGCTAGATGGAATCGTGGATGGCTTAGATTAATCTTAAGGTATCAGAAAGGGCAGCAGTACTTCGAATAATGAACGAATAGATCACAAACTCTTCTCTTTTCAGTAGTCCATCGGGCGCTCTGAATTTACATAAATATACAGTTGAGGAAATAGGATACTGTTCACCCTTTTCAACTTACATATCTTTTGTTTGTAAACGATGTTATAGACCTACAGTGTTATGCATGTTCTTTTGTAAAAAAAAGTTCTTCGGATCCACATGCGAATAATTTAATACCCTTTACCCATTAGGTCTACAAGCCAACACTGGCCAGGTTTGCTGCTTTAGGTGGATTGACTAAAGATTCTCCTGAGGAAGTATCAAGAGGTATGTTACAATCTTCTAGTATAAAGTATAATTCTCGCTTCTTAAGTTTACATAAATTACGTATAACAGTATAAGCAGTACTATATGATTTTCTGACTGAATGAAATTAGTTCAGACCTCATTATTCTCTTGTATTTTTTTTTGTGCCATTCATCGAGTCAAAAGGTAAATGACATGTGGGCCCAGCCCCACATCATCATTACTTAACAGCAATATCATGGTAGTGGAAATACCATTTATGATATATCAACTGTGATACCATGTCTGAAGTATTAACCATAAATTGGTTTCAGATGTGGAAATCCTTATCATCATGGTTGCAAATGAAGTTCAAGCTGAAAGTGTCCTATATGGAAATGCTGGTGCTGTGTCAGGTAACACATATAGAGCCCNNNNNNNNNNCCCCCCCCCTTTCCTCATTTTTCCTGGTTCTGCTGATTATTAGCATCTCCCAGGTAGATTAACTATTTTTGAACTGCACTTACTCTTTCTTTTTGACAAACTTGAGCTGTACTTACATGGTTGTGAATATCCTTTGTCTTTCACTTTCAGTTTTGCCAGCGGGAACATCCATCATTCTGTCATCTACAGTTTCTCCTGGCTTTGTGACTCAACTCAAAGGAAGATTGGAAGGTAGCTGCTCTTTTTTATCTCTCCTGGGCATGTTTGCATTAAAAATAGGAAAGAATACCACGAACATTACTGGTCAACAAAAACCACATTGTGTAAATCATAAATCCAACTCATGATAATCTAAAATCTTCTGTTTGTGGTTCCGGGTGAGAGCTGAGTCCTGTAGCTTCAGTGTCTCACAAGTAATGTTTGTTTACCTTTCTCATTATAAAACACCAGATTTATAATCATTTGCAGCAGAAGTTGCAATGACTGCTGTGACAACTAGCCTGTACTTTGTGTTGGGATGTTATTATGAAGTTGAAGTTGCATTTTAAGGGAAATGTTCCGGCAGAAGGCCTTTGGGGTGTTACCAAGGTTCCAAAAGTCACAGAAACATCCAAAAAGTAGTACAACGCTAACAGAAGATAAATCTATTACTAAACAAATCAGATCCATATTTGACCTATGATCAAGAAAGCTGTGATAGAAGCTTCAATCGTTTTCAGCTATTGTCGAAAGGAATCTGATTTTGTTTTCTCCGTGTGTAGGTTAAACCCGTATCTCATTAGATTTATGTCATGTAAATTGCGTCAAGAGCACTTATTTTTTTGTCACTTTTTATATTGTTTCCCGTAACACACCAAGGCCTTGTAGTACTATAACCATTCTCTACATTTTAAATATGTCGGCAATGTTGTTTACTGCTTTCACTGATGAATCTTTTGGAATTATTAACTACTTCTATACAGCCGAATGCCGAGAGATAAAGTTGGTTGATGCTCCGGTATCTGGTGGTGTCAAGAGAGCAGCGGACGGGACACTAACTGTATGATTAGCGAAACATTAATCTAGTAGAAGTGATGATGTAACCTTCATGGATATAAATATTTGCACTTCTTTTGACAGGTAATTGTTTCGGGAACAGATGAAGCTCTGCATTGTACGGGTAGAGTTTTGTCAGGTATGAAAAAGGTTATCTGAACACCATCATATGCTGTATACAAAGTACGGAAACTGGTCGATAACTATTATCTTGTTTTTGCGTAACAGCACTAAGTGAGAAACTATATCTCATCAAGGGAGGATGCGGAGCTGCGAGGTGATACACACATTTTGTAGTCATATACCTTCCTTAAAGGGTCTTATTTCTGCATAATGGCACTTTTTTCACTAGTGCTGGCGCTTGTGAATCAATATCTCTCTTCTGCTATTGTTCCCAGTTCTGTTAAAATGGTGAACCAACTTCTTGCTGGGGTCCATATAGCCTCAGCAGCTGAAGCAATGGCATTTGGTGCTCGATTAAATTTGCGAACAAGAAGGATTTTCGAAATTATTCAACATGCAAGAGGTTACTCGTGGTATGTGTCATTCTTTTATCCACTCTAATGAATCTTCCTTTTTTACTCTTCACTGTTAGACTTGCTTATATTGGCCGAGTAAAATGATTATGAGAAAGAAATGAAACAATTATTTATACTTGTTTTTGCTATCAGCTCCCTGTAGGTCAGTCTTTCAGATATCTAGTGGTGTGTTCTAGCATGAGTGAAGGTGGATATCTGATGATTGATACACTCAATGTTCATATTGCAGGATGTTTGGAAACCGTGTGCCACACATGCTTGATAATGATTATACACCTTTATCTGCGGTGGACATATTTGTCAAGGATCTTGTATGGATAACCGAGCTATTAACTTATTTGTTTTATGAACTATTACCTCTGTTCCTAAATGTAAGACATTTTTGCAGTTCAAATTAGGAAATTGAACTGCAAAAACGTCTTACATTTAGGAACAGAGGGAGTACTAACAAAAGATAATAATGCATTTATCTCGTCTTGAACTGCAAAAACCTCTTACATGTAGGAACAGAGGGAGTACTAACAAAATATAATAATGCATTTATCTCGTCTATTTCAGGGTATAGTATCTCGTGAAAGCTCCAACTTGAGGATCCCATTGCATGTCTCTAGTGTTGCTCATCAGCTGTTTGTTTCAGGTAATTGTCTGTGATAAATCAAAGATCATTTTCCATTCTATGTTTTGGTTCCAATGTTCATCAAGTCATGCTATATTTCTTATCTTCAATGAAAGTAGTTTCCCAAATTAACAGAACATTGCATGGCCATCCCCTCTGTTTTCTATACTAGTATATTACAGTTAGTTTTAGAAGAAAACAAATCAGCTTACAGTTATTGTTTGGATAACACTCTTAAAATAGGATGGCTATTGTTTTATTCATTTGATGTATTTCAACAGGCTCTGCTTCTGGATGGGGTCGATATGATGATAGTGCTGTTGTAAAGGTGAGCAGCTCACAGCTCTCAGTAGACGGAACTTATGCCAAAATATGATATACTAATGGCCTTAATTTAATTCCTTTCCTAAATGTGCCCGCTGATTGCGCCTGGCACAGGTATATGAGACATTAACTGGGGTAAAAGTAGAAGGAAGGCCGCCCATGCTTAATAAAGAAGATGTCCTGCGTTCTCTTCCTGTTGAGTGGCCAGAAGTTCCAATGGATGATCTTGTTTCCTCTGCATCTCATGATAGCAAAAAGGTTCTTGTAGTTTTAGATGATGATCCAACTGGAACTCAAACAGTTCATGATATAGAGGTCTTAACTGAATGGTAAACGAAAGCATATTGTCTTTTAGATTACATATGTTTTCTGCTAGCATTTTCGTTTTGCCCATGTTCCATACATAGTTCCATAAGCTTTGCTTGTAATGCTGAACTGCAGGCCAGTTGAAGCCCTCACAGAGCAGTTTCTGAAACTACCAACCTGCTTTTTTATTTTGACAAACTCCCGTTCAATGACTGCTGATAAGGTAGGAAAGTGCAGTCTTAAACAGTTTATCTTTAGGGTCTTTAAATATATATTTAAAGCCTTCTCACTTTCATAGGCTGCACTGTTAGTAAAAGATATCTGCAGAAATCTTGAAGCTGCAGCAAAGACTGTCCCTGGTATTAGTTATACAGTGGTCTTGCGAGGTGATTCCACTCTACGTGGCCATTTCCCAGAGGTTAATATCCGAAATCCTCTCTGTTTTTCTTTTCCATTTCATTTCTCTGATCATATCATACTCTTCTACTTTCCAGGAAGCTGATGCAGTTGTTTCAGTATTAGGTGACATGGATGCTTGGATAATATGCCCATTCTTCCTTCAAGGTGGGCGGTACACTGTTGATGATATTCATTATGTTGCAGACTCTGAAAGGTAGTCTGTGCACAATCACTATGCAATATATTTGAATACAAAAATAACACATAACAATATTGAGGTCCAACATTCTCTAACAGGTTGATTCCTGCTGGTGAGACTGAGTTTGCCAAGGATGCAGCTTTTGGCTATACATCTTCCAATCTCAAACAGGTACTGTTGTAGAATTGTTTGATTGGTAAAGCGAAGAGCAAGACCTTAGTAACTTGCTTTGTACATGAATGTACAGTGGGTTGAAGAAAAGACTAAAGGAAGGATTTTGGAGAACCAAGTTTCATCAATTTCCATAAGTCTTTTACGTAAAGAAGGACCAGATGCAGTCTGTCAGCTTCTCTGCAGCTTGGAGAAGGTATATGATAATAAACATGGAACATACGATTGGCGGAGCTTGGAACAAAATGAAGGAGAGGCCAACACTAATTGTTAGATGAATTAAGATGTACTCCCTCCATTCCTAAATATAAGTCTTTTTAGAGATTCCAATATGAACTACACACGGAGCAAAATGGGTGAATCTACACTCTAAACTACATCTATATACATCCATATGTAGTCCATATTGAAATCTTTAAAAATACTTGTATTTAGGAACGGAGGGAGTATTTTTGTTGTTTAATTAGCAAAGAAGCTTCACCTATTTAAACAAAGTATACAAGATTAAGGGCAGGCCAAGGCGCACCTTGGTCACCACTACGCCCCTCCAGTGCATATGAAGAGTTATTTTTTAGTCAGTTTAAACTTTTTTGGATATAATTATAAATATTTAGTTTTATTGATATTTTATATTCTCATTTCTGTATGCACTCATGGTAGCTATGTACTTGAAATGTCTAATAAAATGTTGCGGGCGTTTTAGGGACCCTAGAATTGTACTGGCCGATTCAACCATATAGTATCATAAATCCTGTTTTGGTTCCCTCTCTTCTTGATTTAGCTGGAGAATTTCCTGACGGGCATTTTGAATCTTTTTAGGGCTCTGTGTGTATTGTCAATGCTGCTAGTGAGAGGGACATGAATGTCTTTGCTGCTGGAATGATCCAGGCACGTTATGCCGCTCCATTTCTACGAGAAGCATCTGTTCTTAGTTCCTATTCCTTACAAAAGATATGATAATACATCTTATTCAAGTATTGATGCTCTGTTTTGATCTGCTATTCTTCTGTTTCTTTTTACGTAAACTCAACAGGCTGAATTGCAAGGAAAGCGGTTTCTATGTCGCACAGCTGCTAGTTTTGTGAGTGCTAGAATTGGAATCAAGCCAAAGCCACCTATCCGCCCAAATGACCTTGGATTAAAAAGAAATTTAGCGGGAGGCCTCATAGTTGTTGGTTCTTATGTGCCAAAAACTACGAAGCAGGTTAGCCTTGTAATGCTTTAAGATTTTGTCAGTCATATTTATCTCATTCACATGTTCTTTTTGCATTTGTTAGGTCGATGAGCTTCGCTCACAATGCGCACAATCCCTCAGAGTGATAGAGGTAATTTATATCTTGGCTGTCATGTCTAAACATGAACCAGCAACCATCATATACATCTACTTGGATAGAATTTGTGGATAGTACTCTCTTAAGTTGGATGATTTTGCTTTAGATCAATTTGTGGTGTTACTACCGTGTTCTCCTTTTCCTCACTGTAGGTATCTGTTGAGATGATCTCACTGAAATCAACTGAGATAGACCAAGAAATCAGCAGAATTGTTGAATTGGGAAATGCTTATATACAGTCCGGGAGAGACACACTAGTCGTCACCAGCCGCCAACTCATTACTGGAAAAAGTTAGCATCTTTCTGATTATCATATGGCTAAATATGTTGTTTGTTCCATTAGCAAATACAGTGATCAAATGCTGATTCAATTTTGATTTCTAGTTTCTTAATGCCAACAATTCCTCAGCCACATCCTACCTGCCGAATTGTTGAGCAAGTTGTGCTGGTAAGGAACTTTTTACTAACAAACGATGTGGAGATCCTCAGGGCTAGCACACAATTGCCCCCAAACTCCACACCGTATCAGAGACTCTCAGCCTAATTCTAGTCCCTGAGCTCAACTCAGATCACCAGTCAACCACCACCAACATTGTCATCTATCAATCTGCCACGATCCCTACACTGACAGCCATTCCCAGGCATTTGACTTATCTGGGGAGATAGTTTGTTTTCTTTTATCATATTCTAGGCATGAACCGGGAGTCTGGGGCTAACTGTATTGGAAGACAGGTCAAACTGTCGAAACTTGTTAAAAGGGGGGGGATTGATAAAATAAAGTTGCTTATTGTTGTCAAAGTCAAGCCCAAAAATGCATTAGTCACAGGTAGAGCCATGAATCTCTACATTCAACCACAACCACAATCACAATGTGAGCGCATTGTCCCAATCATTTGAATAGAACATCTCCAGTTTGCAGCATAATCTTTTCTAGTGACCAACACCAAACTAACTTCAGTTTACGTTCCTGAAATTGTGTGCTAGAGTCTAGATACCTAACTCAGTTTTTTTTTACGGGAGATACCTAACTCAGCTTTTCAAAACAGTATGTTCAAGAACAGCCGCTGTTATCTTCATGTAAGCATTAGCAGTACAAGACAACTGACTAGTATTGTTTGCTACCTTTTGTGTGCCAAACGAAAGAAGATAATTTCTTTCTTGGATATCTGTCCTGAAGTAGTTTGATCACCTAACAAGATTGTACCTGTCATGTTGCAGCTCCTGAAGAAAGCTTAGAGATTAATTACAAAGTGAGCTCAGCACTAGTAGAGATTGTGCAAAGAATTGATAGTCGACCCCGTTACATCCTTGCAAAGGTAAAATTGCACAGCTCATTTCTTCTTTCTGAAAAAATTGAAATTTAGTTGTTACTTGGTTCCTGGAAATTTGCCAATCTCTGAAGCTGTTACAAGTCAAAATATTTGTTCTCTTTTATTGGACCTATGCCATTAAATTATTAATGAAATATTGAGATAGCATTACACCTTGTTACATGTTTACATGGTTACATGTTTCATTCATGAGAACAAAAAATAAAGAAAAAACAATAGTATCTACAAAAAAAAAACAGTGCCTGCAAATTCAACTGTCCATATCAAACAAAATGATTGATTCCACAAGTTGTGCATGGAATACTTCTGAAGGTACTCCTTACTATATTCTTTATACAGGGAGGAATCACTTCATCTGATCTTGCTACAAAAGCTTTGGAAGCTCGGCGTGCCAAAGTAATGGGACAAGCTTTAGCTGGTGTGCCTTTGTGGCAGCTTGGCCCTGAGAGTAGACATCCTGGTGTCCCCTACATTGTTTTTCCTGGTAATAAACATATCTCATTTCCGTACCAACAGATAAATAACGTTATCTTTTTACTCAAGAAACTATCTTGCCACTCCCCCAATGACAGGTAATGTTGGTGATAACAGTGCTCTTGCAGAAGTGGTCCAGAATTGGGCTTGCCCTTCTAGAAGTTCAACAAAAGAACTTCTCCTTGTAAGTTCTTATCCACCGTCTACTTCTCATCAAGGTTATACATCGTTGTGTATTGCTTTAAATACTTAATCCGCTATTTTTTTTAATTGTGAAGAACGCGGAGAAGAGTGGCTATGCAGTTGGTGCTTTCAATGTATATAATCTTGAGGGAATTGAAGCTGTAATTGCAGCTGCTGAGGCTGAAGAAAGTCCAGCTATCCTGCAGGTTAGAATTCTTTGTTAGTATAGGATGTTTTCTTTGGCAGTTTATGGTGAAAATTATGTAATTTATCATGTTGGGTGTCCTCTAATACCACTCTTTACTGGAGTACGTTATGATAGGACTAGTAAGTACTCCCTCCGTCCCAAAATAAGTGTCTCAAACTTAGTATAACTTTGTACTAGAGTTAGTACAAAGTTGAGGCACTTATTTTGGGACGGAGGGAGTAGGTCGCAACAGCTAGCTCCAGAGGGATAGAAGCAATACCACACAGATCCTGAAATGGATTTCTACCCGTGTTTTTTCCGTAGAGAGAATTGCATTGATTCTCTCAACTCATGAGCTTTTCTCACTCTCAACACATGAGCTTTTCTCACTCTCAACTCATGAGCTTTTCTGCACCCATGCTCCCTGAACTCATTATCCATATTTTTTGTAGATGATATGCATCGTCTTGATTTCTAACCACGCTTATTGTGGTTGTTATTTAGGTTCATCCCAGTTCCCTGAAGCAAGGTGGAGTTCCGTTGGTAGCATGCTGCATTGCTGCAGCAGAACGAGCCAGCGTAAGACAAACAGAACCTATAATACTTAAAGAGTAAATGTGGACACCCAGTGATCTGGATAAAAATAGTTCATAAACTTTTATATAACTTGGGTTCCCACATATTACCTTCTTCTAGCCACCCTTGTTTTTTGAAACAGATAGCCACCCTTGTTTTTATGTTCTTTAAAGGTGATCATTCTGTGATTGTCACTCAGGTACCTATCACCGTCCATTATGATCACGGGGCTGACAAGCATGATTTGCTTGGAGCTCTTGAAATGGTAAGCGAAAAAATGTGTTGTTTTCTCAAATTTGCGGTACCAAAATGTTTTCCTAATCATGAATGATAAATGACCACATCTGAATCTTAATTCTCTGGACCATCTACTATGACCTTTTATTTTTCAGGGATTTGATTCAGTCATGGTGGATGGTTCCCATCTAACTTTAGAAGAGAACATCTTATACACAAAGAACATATCTTCCCTGGCTCATGCGAAAGGTATGCTTGTGGAAGCTGAACTTGGGAGACTATCAGGCACTGAAGATGGCCTGATAGTTGAAGAATATGAAGCGAGATTTACTGATATTGCTCAGGTTATTTTATCTTCCTGATAAATTTCAACTCTATGGCATTCTATCATTACAATCCTGTAATAATGCTTAACTTATATGTTACATATTTTCAGGCTGAGCAGTTTATTGATGAAACTGGTATTGATGCATTAGCAGTATGCATTGGGAATGTTCACGGAAAATATCCTCCCAGTGGACCGAACTTGAGACTTGACTTGCTAAAGGTTTGACAGAACAGCTATGAAAATCTTTGTTTGATCTTTCAGATTATGTGTGTGTTAACAGATCTTTTACCCTGTTTTCTGATTTTCTGATTTTTTTTTTCTAAATTTGTTAAGCTTTTTCCAAAAAAGTATGATCCTTCTCTGTCTTTTTTTATGTTTTACTTAATCTGTTAACATGACAAGGTGCTAATGCGTATATGTGATGCCATGTGTCTGCCATGAGTTGTTTGAGTCAGCTCAAACCGCTTGGAATAGGACCAAGGGGGTAAACCAGTAAAGCAAACATATTCAACAATTCAAGGTTAAAAACAGCTGGTTTTCTGGTTTTCGAGTTTAAGGTTGAAAAATGAACTTCTGCAATAGTTCAGGGTTGTTGGTAGGACTAGGGTTCCTACCGGGCCTTCGGCGTAGATTGTATGGGCAGGGAGGAGGGAGACGAGGGCTGGAGCGGGCACGCCGGCGATGAGGCGCCGTCGCGGCTAGGGTTTAGGTGCGGCGGCGGTTGGCTGGTGGCGGCTAGGGTTCCGGCTCCTCAGGGAGCCGGGCAACAGAAGATGATAATATCTTTATTGCTTGATCTCAAACGATGTCTTACAACTAGTATTTATAACTTTAGCCTAAGATAACTTGCCTAAAATAACTTGCCTAAGATAACCTGTGGGTCAAGCCCCTAATACTAATGCCCGGTGGAACTCTTCCTGGTATAAGACCAAACCGGTCATAACATCTCTCCCCGCGTGCGCAAACAGCTCGTCCTCGAGCTGAAAATCTGGATAGTGTTGGCGGAATTCTTCACGCTGCTCCCAAGTAGCCTCCTCCTCCGGAAGGCCTGTCCACTGAACGAGGATGAACCCGACGCCACGACGGAGCTGTGCCTACAACACCTTGGCCGGCTCTGGAAGAATGCGACCATCGGCGATGGGAGGAAGCGCCGGAGGAGCCGCCGGTGGCTCGCCACGGAAAGGCTTGAGCAGCCCCACATGGAAGACGTCGTGGATGCGAGCGCGTGCTGGAAGCTGAAGACGATAGGCCACCTTCCCAATGCGCTCCAAGATAGGGAAGGGCCCGGCGTAGCGAGGACCGAGCTTGCGCTTTGCTCGCGGGTCGAGTGACTGCGTAGAGCGGTGGAGAAGACGCAGCCACACCCAATCACCCACCGCGAACTCCGCCTCGCGATGATGATCGTCGTAGTAGTGCTTGGCCAGCTGCTGGGCCTGAAGGAGACGCTGACGAACCTCAGCAAGCATCTCGTCACGAGTGCGGATGAGTTCACCCGCAACCTCCGTCCGAGCTGTCTCCGGATCCACCGGAAGGATAGGTGGGGGTGGTCGACCATAGACCACCTCAAATGGCGTAGCGCGCAGGGCGGAGTGATAAGAGGTGTTGTAGCAGTACTCCGCCCAAGAAAGCCAGTCCACCCAAGCGCGAGGCCGATCACCTGTCACACAACGCAAATACATGGCAATGACCTTGTTAACCACCTCGGACTGTCCGTCCGTCTGAGGATGGAACGCCGTACTCAGGCGGAGCTGGACACCTGCCATCCTGAAGAGGTCGCGCCAGACATGGCCCGTGAAAACTGGGTCCCGATCACTGACGATCGAAGCAGGGAACCCGTGTAGACGGACGATGCCGTCGAAGAAGGCTCGGGCCACTGACGCCGCCGTGTATGGATGGCCGAGCGCGATGAAGTGGGCGTATTTGGAAAAGCGGTCGACCACCGTGAGGATGACCGACTTGCCACCCACCTTGGGAAGGCCCTCAATGAAGTCCATGGATATATCCGCCCAGACCTGAGATGGCACCTCCAAGGGCTGGAGTAACCCGGCCGGCCTTAGGGTCTCTGTCTTGTTGCGCTGGCATGTCTGACAAGACCGAACCCAGTCGCGGACCAGGGCGCGATCGCCAGGGATGTAGAAGTCGGCGCGAAGACGATGGAGGGTTTTCTGCATACCCTCATGACCCGCCGAGTGGGCGAGCTGTAACACCTGGTGACGGAGATCATCATGCGCCGGAACAAAGACCCGACGCCCATGTAGGAGTAGTCCGTCAGAGAAGCGCCAAGGCTCCTCCAGGTCGCCGGTCGTGAGCTGCTGTTGAAGGCGGACGGCGTCGTCGGCCGTCGCAGTGGCGCGGCGAATGTCGGCGAAGAGGCCGAACGTCGGCCCAGAGCGGATGCACAGGGCCGCCCCGGCGGACTCGTCGGCGGAGGAAGCGAGGTCGGAGTCGCGACGGGACAGCGCGTCGGCCATGGTGTTAAGGCGGCCTGGCCGATACTCGACGGAGAAGTCGAAGCCGAAGAGCTTGCTGATCCACTGGTGCTGCGGCACGGTCGACAGCCGTTGATCCAGCAAGAACTTCAGGCTGTAGTGGTCAGTGCGAATGAGGAAGGACCGGCCCCACAAGTACGGCCGCCAATGACGAACGACCTGTACAAGGCCAATGAGCTGCCGCTCGTATGCCGCCAGCTTAAGGTGACGCGGAGCGAAAGGCCGGCTGAAGAAGGCGAGGGGCCCATCGCCCTGATGAAGCACGGCGCCGAACCCTGCGCCCGAGGCGTCACAGTCCACCACGAACGGGCGGCCGAAGTCGGGCATCTGGAGGACGGGGCCCGTCGTGAGGGCCCCCTTGAGGGCCTCGAACGCCGTCGTCGCCTCATCGTCCCAGGCGAAAGCGTCGCGGCGAAGCAACCGTGTGAGGGGCGCCGCGATGAGCCCGAACTCCCGAATAAATTTTCGGTAGTAGCCGGCGAGGCCGAGGAACCCGCGGAGAGCCCGCGGCGAGTGAGGCGTCGGCCAGGCGGAGACGGCTGCCACCTTGTCGGCGTCCATAGCCACCCCGTCGGCGGAGATGACGGGGCCCAAGTATGCCACCGAAGGCGTCCCGAACGAGCACTTCGAGCGCTTAAGGTGGAGGTGGTGCGCTCGAAGCTCGTTGAAGACGATGGCGACGTGCTGGAGATGCTCGGCCCAAGACGCACTGTAGATTAGAATATCATCAAAGAAAACGAGCACAAACCGGCGTAAGTGGGGCCTGAGGATGTCGTTCATCAGAGCCTGGAAGGTCGCCGGGGCGTTGGTGAGGCCAAAGGGCATCACCAAGAACTCGAAGTGGCCGTGATGAGTCCGAAACGCCGTCTTGGCGATGTCATCCGGGTGCATGCGCACCTGGTGGTACCCCGACCGAAGGTCAAGCTTGGTGAAGAAGCGTGCCCCGTGTAGCTCATCGAGGAGCTCGTCGACCACCGGAATAGGGAACTTGTCCTTAAGTGTGATAGCATTAAGGGCACGGTAGTCGATGCAGAAACGCCATGTGCCGTCTGACTTGCGGACGAGAAGCACCGGCGCAGTGAACGGCGAAGTGGAGAGCCGGATGATGCCTGCCGCGAGCATGAGGGCACACTGCCGCTCCAACTCATCCTTCTGCAACTGCGGATAGCGGTAAGGGCGGACCGCCACCGGCGCGGAGCCTGGCAGAAGATGTATACGGTGATCATACGTGCGGGCGGGCGGCAGCCCCTGTGGCTCGGTGAAGATGTCATCATGCTGCTGTAGGAGACTCTCCAAAAGTGGGTGCTCGGCCGTGGCGGTGGTCGTGGCCAGTTGGAGGGGTGGTGTGGGTGCGGCACCCCCAATGCCATCCCACTGAATGCAGCGGACCAACCGCCAGAAGGTCATCGTCAGCGCATCGAAATCCCAGAGAATAGGACCAAGAGTGCGCAAGAAGTCAACGCCTAGGATGAAGTCGAAGCAGCCCAAGTCGATGCCGGCACAGGTGATGGAGAAGTGCTCGCCGCCGATAGTGATGGGCACGTCACGGGCGAGCCCGTGGCAGTGGAGACGGTCGCCATTAGCGACTGTGACTCGCAACTGCTCGCCGCCGGTGGGTTGTAATGCAAGGCGCCGCATGGTGGTCGCCGGCAGGAAGTTATGTGTGGATCCTGTGTCCACTAGGGCCACCAGGCGCTCGCCCTGGATCATGACCGGTAAGAGCATTATCCGTTCATCACGGATACCGGCCAGCGCGTGTAGGGACACCACGAGGGCGGTGGCCGGGGCGGGCGCGGGCGCCGCTGCGGTCTCCGCAAGGGCTGGGTCGCCGAGGCCATCCTCCAGTGTCTCCTTGCCCGTCTCGTCTGACGTCTCCAAGTAGAAGAGGCGGGGACAGACATGGCCAGGTGCATAGGGCGCATCACAGTTGAAGCACAAACCCAGGCGCCGGCGTTCCAGCTGTTCTGCCTGAGTGAGGCGCCTAAACGGCCGCGTCGGAGCCGGGGTGGCCGCCTGGGCGGCAGTGGACGGTGTCGGTGCTGCCGGAGACGGCCGAGTAGGCTATCGGCCCCCACGTGGCGCGGATGGACGCGTCAAGGCCTGGGCGCGTTGCTCGAATGCCCGGGCATAGTACATGGCCGTCTGAAGGTCTTGGGGCCCCTTCATCTCGACGTCCACGCGGATGTGGTCGGGAAGGCCACCGATGAAAAGCTCCGCCCGGTGTAAGGCCGTCACACCGGGCGCGTGGCACGCCAGGGCCTGGAAGCGGTCGGCGAAGTCTTGCACCGTGGAGGTGAACGGCAGGCGGCCCAACTCGGCCAGGCGGCTCCCGCGGACCGGTGGCCTGAAACGAAGAAGGCACAGCTCCCGGAAACGATCCCACGGGGGCATGCCGCCCTCGTCCTGCTCGAGGGCGTAGTACCATGTCTGGCGGCCCCGCGGAGATGGTAGGAAGCCAGCCAAGTGCGCTCCGACGCGGGCGTGCGCTGTCCGCGGAAGAACTGATCACACTGGTTGAGCCAGTTAAGCGGGTCGTCGGAGCCGTCGTATGTGGCGAAGTCGATCTTGGCGAGCCGGGATGGCTGCTGGTGTGGCACGCCCTGGCCCACTGCCTCGGCGGTGCGGAGGGCGGATGATGGTGCGCGGTCCATGGTGGAAGGCCCGGCGTAGTGCCCGGTGGCGCCCGACGCCTCGGGCTGCAACGGAAAACCGGACGGTGGACGAGCCTCCGGGTAGGCCGAGGGCGGCCCGTGGAGCCAGCCGGGGAGTGGCGATGGTGACGACGGGAAGCGGACCTCCTGGATCGGAAGCCTGCTCGGCGACGACCGGCCCAGGTTAGGGCTGGGCGGGGGCGGTGGAGGAACCTGCTCCGGGCCCGCTGGAAGGGATGGCGCGGCGGGAGACGGCGCGGCCGGCGCGGTCCAAGTGGGCCACTGCCGCCCGTGGGGGCGGCGAGTGGCGCGGTTGCCGTCGCAAGCTGCGGCGGCCATTGTGGCCAAAGCGGCGGTGCGGCCGCCTGGGCGGGGAGCGCCGGGTAGCCTCCGGTGATGGCCCCCGGTACCGAGTACCATGGCAGCGCCTGCTGACTCGTGGCCATGGCTGGATGGATTGGTGGCGGATGCCCTGGACCGCGGCGACGAGGTCGGTGAGGACGCCGGCCATTGCCTCCGGTGTGAACTGCTGCGTCTGCGGAGGAGGTGATGGCGGCGGCGTAGGTTGGATGGGGGCTGGTGGCCGCCCGTGGCCCGGCACGGTGCCGGGTGCCTGGAGGGGCGGCGCCGAGAGCGACGCCGTGATGCCCGCCAGGAGCGAGGCCGTGGCGCCCGGCGCAGAGGCGGCGGCGGTGGAGGAGTTGGCGGCAGCGGCGGTGGTGGAGTTGACGGGCAGCGGCGGTGGTGGTGGCGGTGGAGAAGACATGGTCGAAACCCGGGTATCTGATACCAAATTGGTAGGACTAGGGTTCCTACCGGGCCTTCGGCGTAGATTGTATGGGCAGGGAGGAGGGAGACGAGGGCTGGAGCGGGCGCGCCGGCGATGAGGCGCCGTCGCGGCTAGGGTTTAGGTGCGGCGGCGGTTGGCTGGTGGCGGCTAGGGTTCCGGCTCCTCAGGGAGCCGGGCAACAGAAGATGATAATATCTTTATTGCTTGATCTCAAACGANTGCGGCGGCGGTTGGCTGGTGGCGGCTAGGGTTCCGGCTCCTCAGGGAGCCGGGCAACAGAAGATGATAATATCTTTATTGCTTGATCTCAAACGATGTCTTACAACTAGTATTTATAACTTTAGCCTAAGATAACTTGCCTAAAATAACTTGCCTAAGATAACTTGTGGGTCAAGCCCCTAATACTAATGCCCGGTGGAACTCTTCCTGGTATAGACCAAACCGGTCATAACAGTTGTAGAGTGATTTTTTTTTCCAACGGCTCGTGAATTATTTTGTAAAGGATTACCAAGCAAGTTTGTGCTTTTGCAAGCGACTTCTTTTGAGTAATGAACTCAGTATTTTTTTTCACTGAAACGATGACAGGAACTTCGTGCATTAACTATGAAGAAAGGAGTTAGCTTGGTACTTCATGGAGCATCTGGCCTCCCTCATGAACTTGTAAAGGTTTGATAAACTGTTTCCTTCTTTATTAAGATCAGCGAATTTGTACCTTGTTGCAGTAGTCTACCTCAGAGCGAACAATGAAAAAGGCATCGAGCGGGTGCAAGCTCGAGGAGCTAGGAAGGATGGAAGAAAGCTTGACTGTTTTTTCACTGAACTACTCGAACTTTTTGTTAGAAAAAGCGGAAATAGCTCAGTTCGAGAGAGGGTTGAGCTTCATCGGTTAGTGTGCACCAAAGGATGAGGTTTCTTTCCTGTCCTACAAATTGAAACCGTTTTAGCTTGATACTGCGATATTTGTTGAGTTTCCCCACACCAACTTATATCCTGAAAGGTTCAGGTTATAGGAGAATTGGGGAGCAATCGTTGCCCTCCATAAGACAATCATCAATCATGGTTGCACTGCATAAAATAATTCAACGACAAGGTTAAAAATGCTGGAGGGCTAGAGTTTCTGTGTCTATATCAGCTTCATAGTTTTGCAAAGAATCGGTAAAACGCTTCCTTTTGCGAAATAATTATACTAGAGCTTGTCAGTTGATGAAATTGGTCTTATTATTAACTACTGTCATATTTGAAATGTTGTTGTGCAAGTGATAATAACGTGTAACCAACTTGTGGAGCAGGAGTGCATAGATTTGGGGGCGAGGAAATTCAACGTGAATACGGAGGTCCGCAACAGCTACCTGCAGTCACTCAAGAAGCCAGAAAAAGACCTGGTTCAGGTCATGGAGTCTGCCAAGGAAGCAATGAAAGCTGTTGTAGCAGAGAAGATGCGCCTCTTCGGATCTGCAGGCAAAGCCTGA

>TaFBA21
ATGTCGCCGTCGTCCTCGGCGGCGAAGGTCGTCGCCTTCGTCGGCGCCGACGGGCTGAGCGCCGCGCTCGCCGCTTCTTTCACCCGCTCCGGCGCGATCGTCCGCTTCTACATCGACCCCAAGGTCGCCCTCGCTCGATCGCCCTTCCCTCGTTTCCCCGTTCCTTTCAACCCCGTTTTGGTTCTGCCTCCTCTCGGAGGTGTTTTCGCGGGATGCTCTGTCCTGACGGTGCCTGTCCTTGCAGGCGGATGGATCGGCGGCGACGGCGCTCGCGGAGCAGGGCGGCGGCGTCCGATGCGCCAGCCCCGCCGAAGCCACGCGAGGTGAGCGTATATAACGGTCTCCTGCACTGGACCGGTTCCAGATATGGACTTCTTGTGACGCGCGTGAATGGCATGCGTGCGTACGAGCCGTTTGTTGGAATGCCGAAGAGACCGTGCTCTTACGTGCTGAAGAATACTTCGCGCCGTGTGTGAGTTGCTTCTATCTGATCTATCAAAAACTCTTGGCGCCTGCAGATTCTGCGCTGGTCGTTGTGCTCAGTGACGCCGATGGTGTAGATGAGTTGTTCTTTGGAGCTCAGGGTATAGTGAAAGGTATGTACCGCGTGTGTGCTATTGTGTTGCCTGCCAGTCTGTCAATCTCATGCACCTGTTTCTGTACAAGTTATATATACACTTGACATTTGATATGATGTTTGCTTAAGCATTTCATAGGATTGTGCAAAGAGGCCATTGTATTAATTCGATCGACGTTGGTGCCTAGTCATCTTGAGAAGTTGGGCCAGAAGCTTGCAGGTATAATGCTAATGTGTGCATATATTGTCTTAGCTGGGAACAGTAGCTGCTGTGCTTGGAATTTTATGTGCCCTTTTAAGAATTAGAAAGCTGCACATTTAACAATTGTAAGGCCCTCTTTGGATGACTGGAATTAAAGAACATAGGAATAGGAATAAACACATGATTGGAATTTCATGTACTACTATAGTCTCCTACATGATTTTTTGTAGTGATGACCTTGGATGGTTCACAGGATGTCGGTGATGAATGACTGTGCTAGTTAATCTGGATTTTTTTTTTGCAGATGAGAAGAAGGGTATCTTCCTTCTTGATGCTTACATTTTTAGTGGTTTATCTGATGAACTGAAACAAAATATTGTCGTAAGTGATACACAGCTGAGAATCTGAACTGTGTGCTTGTATGCTTACGTTATTCTGTTATCACAATTTAGCTTTTGATTGTCAGGTTGTTGCATCTGGGAGAAAGGATGTAGCAGAAAGAGCTGGACAGTTCTTCTCCGGTAGTTCCAAATCTGTGTACCTTACTAATATTTTCTTCCTGGTCCTCATCTTATGATGCTGAAATTTTAAGCTATCTGACATTCCAGGTCTTGACAAAACCATTTACTTTGTCGAAGGTGAATTTGGCTGCAGCAGGTTGCATTCTTTCCTGAAAATAGCAAATATAAGCTAGTCGAGATATCAATTTTCACCCCTTCCATATATTCACCGTACTAAGTAGTGTAACTATTATTGTCACAATTTGAACTGTATGCCATTTATTTTTACAGCAAAATTAGGTTGGTTAATGATTTGCTGGAGAGCATTCATTTTGTTGCTTCTACTGAAGCAATGTTTATTGGTGTTCGAGCTGGGATTCATCCATCAATTATCTACGACATAATATCAAATGCTGCAGGAAGCTCAAGGTTACAAGGATTATTGAATTCTTTGTGTTCTGTCTGAACTCGTGATACTTGTAGGTTTATATTTCAACTTATGATCATACAATTTATTGACAGGATTTTTGTGGAGGTGGTCCCGAAAATTTTGAGTGAAGATCCATTGCTTATTGATTTTCTGAAGTCACTAAAGAAACATGCAGTAAGTTCCTTTGCTTCTCCTTTGGGGCGTGGTATGGGATTCTTAGGATACTTTACGCAATAAATAAACAGTGCAGATAATTAAGTATGTCCCTTTTCTCCCTTTTATGAAAGAGGGGATTGCACAAACTAGAATGTTATTTTAAGTAAAAGATATAAATACGTAGATGATGTGCACATTTATTGCTACGGAGTTTGTATGGACAATGAACGAAGGCATTCTATGCGTATTGGAGCCATGACCGGTGGTAAGAGCAGGGTAGCTGGGATGTGATATTGAAAATGGAGGGTCCGGGACTAGCAATTGGAAGAGAGGAGATTTTTTGTTTGATCAAGGTATTCAATCCTCTTCCCAAAAATAGGGTAGGTACTGGACAGGAGATTAGATATACATGAGACTGTTGCCGTGGCAAAGGTGGCAGGGTGCTGAAAAACCAGGGGAGGGGAAATGGCAGGGACGAAGCTAGGAAAAAAGTTTGTTGGGGTCATGTCTATGGCAGTGGGGTCATCTTCAATAAATAGATATTGTTTAGTGCTAAATTAATGAAGGATTTCCTAATTTCATTGGGGTCAATTGACACTATGCCTACAAGGCAGCTTCGTCCCTGGGAAATGGTGAGAAGTGATAAATAGTAGGAGTATCACATTGTACCTTGATAGATAGCAATCAAGTTACTTAAGAAAGCTAGCTAATCCCATGGACTTACTCATTTAGCAGCATATTTGAGATATTTCAGTGAAATTTTTGCACACTTTCTTTTAACTATAGTTTGCATTTCAGTTTTGTGTCCAGTTCCATGCTCTTAATCTTGTAAGTCAACCCCATTTTTGAGAGAGGATTAAATGGTTAATTAGTAATGTGCCACTCTGATCTTACAAACTGTAAAGGAATATTGCTACTGCATGGCTGATTGCCTGAATGCTTCTGTTTATTAAAACAAAGTTTTTGCTCTTAAACAATATAGAGCTACGTGATGGATACGGCTAAAGCAGCAACGTTCCCTCTGCCACTTCTAGCTGTTGCCTATCAACAATTAATACATGGTACGATGTTAAAGCTTCTTTACTTCCAATACATCTTGAAATTCTCCTGATTGCCCGAACATGCTAGTACCTTCTTATTCATGCACATTTTTTGTACTTATCTTCAGGTTCTTCAGGAGTAATTAGAGATGAATCCGCTTCGCCGTTGAAGGTGTGGAATAACTGTCAGCTTTCTCAAGATGCTTCAATTTATCAAAATTATCTTAATTTAAATCATCATTTTGCAGGTTTGGGAACAACTATTTGGAGTAAACATCGTAGATGCTGCCAGTCAACAAATCTATGACGCAAGCAAATTAGCTGACCAGCTTGTTATGGCCTCGAAAGCAGCAAAGAGGATCGGCTTTATTGGTCTTGGAGCTATGGGCTTTGGAATGGCATCTCATTTGTTAAAATCAGGGTTCTCCATAACTGCTTATGATGTAGGAACTCTTCTGCTCTTGTTCTTCCCAACTGCATAATTGACCGTTTGAATTGCTTCAATTCAAAATACAAAGAATGAAAGGGTCTTCACTTGGTTTCTTATGCATTAGTGCTTCTGTACATATGTTGCATTTCAAGTACCCTGAACAATCTTATGGATCATAGATTTGACATCTGTGGTATTAAGCTTATAATTTTGCTAGATGGAACCGTGGATGGCTTAGATTAATCTTAAGGTATCAGAAAGGGCAGCAGTAATTCGAATAATAACGAATAGATCACAAACTCTTCTCTTTTCAGTAGTCCATTGGGCGCTCTGAATTTACACAAATATACAGTTGAGGAAATAGGATACTGTTCACCCTTTTCAACTTACATATCTTTTGTTTGTAAATGATGTTAGAGACCTATAGTGTTATGCATGTTCTTTTGAAAAAAAAAAAGTTCTTCGGCTCCACACGTGAATAATTTTATACCCTTTACCCATTAGGTCTACAAGCCAACACTGGCCAGGTTTGCTGCTTTAGGTGGATTGACTAAAGATTCTCCTGAGGAAGTATCAAGAGGTACGTTGCAACCTTCTAGTATAAAGTATAATTCTCTCTTCTGAAGTTTACATTTGTTACCTATAACAGTATAATCAGTATTATATGATTTTCTGACTGAATGAAATTAGTTCAGACCTCATTATTCTCTTGTATTTATCTTATTCTTTATTTTTGTGCCATTCATCGAGTCAAAAGGTAAATGACATGTGGGCCCAGCCCCACCTCATCACTACTTAACAGCAATAGCATGGAATGGAAATACTGTTTATGATGTATCAACCGTGATACCGTGTCTGAAGTATTAACCATAAATTGGTTTCAGATGCGGAAATCCTTATCATCATGGTTGCAAATGAAGTTCAAGCTGAAAGTGTCCTATATGGAAATGCTGGTGCTGTGTCAGGTAACATATAGACCCCCCCCCTTTCCTGGCTCTGCTGATTATTAGCATCTCCCAGGTAGGTTAACTAATTTTTGAGCTGTACGTACATGGTTGTGAATATCCTTTGTCTTTCACTTTCAGGTTTGCCAGCAGGAACATCCATCATTCTGTCATCTACAGTTTCTCCTGGCTTTGTGACTCAACTCAAAGGAAGATTGGAAGGTAGCCGCTCTTTTTTATCTCTCCTGGGCATGTTTGCATTAAAAATAAGAAAGAATACCACAAACATTACTGGTCAACAAAAACCACATTGTGTAACTCATAAATCCAACTCATGAAATCTAAAATCTTCTGTTTGTGATTCTGGGTGAGAGTTGAGTCCTGTAGCTTCAGTGTCTCACAAGTAATGTTCGTTTACCTTTTCTCATTATAAAACACCAGATTTATAATCATTTGCAGAAGAAGTTGCAATGTCTGCTGTGACAGCTAGCCTGTATTTTGTGTTGGGATGTTGTTATGAAGTTGAAGTTGCATTTTAAGGGAAATGTTCCGGCAGAAGGCCTTTGGGGTGTTACCCAGGTTCCAAAAGTCACAGAAACATCCAAAAAGTAGTACAATGCTAACAGAAGATGAATCTATTACTAAACAAATCAGATCCATATTTGACCTATGATCAAGAAAGCTGTGATAGAAGCTTCAATCGTTTTCAGTTATTGTCGAAAGGAATCTGAATTTTGTTTTCTCCATGTGTAGGTTAAATCCGTATCTCGTTAGATTTATGTCGTGTAAATTGCGTCAAGAGCACTTCTTTTTGGTCACTTTTTATATTGTTTCCCGTAATACACCAAGGCCTTGCAGTACTAGAACCATTCTCTACATTTTAAATATGTCGGCAATGTTGTTTACTGCTTTCACTGATGAATCTTTTGGAATCTTTAACTACTTCTATACAGCTGAATGCCGAGAGATAAAGTTGGTTGATGCTCCGGTATCTGGTGGTGTCAAGAGAGCAGCGGACGGGACACTAACTGTATGATTAGCGAAACATTAATCTAGTAGAAGTGATGATGTAACCTTTATGGATATAAATATTTGCACTTTTTTTGACAGGTAATTGTTTCGGGAACAGATGAAGCTCTGCATTGTACGGGTAGAGTTTTGTCAGGTATGAAAAAGGTTATCTGAACACCATCATATGCAGTATACAAAGTGCGGAAACTGGTCGATAACTATTATCTTATTTTTGCGTAACAGCACTAAGTGAGAAACTATATCTCATCAAAGGAGGATGCGGAGCTGCGAGGTGATACACACATTTTGTAGTGATATACCTTCCTTACAGGGTCTTATTTCTGCATAATGGCTCTTTTTTCATTAGTGCTGGCGCTTGTGAATCAACATCTCTCTTCTGCCATTTTTCCCAGTTCTGTTAAAATGGTGAACCAACTTCTTGCTGGGGTCCATATAGCCTCAGCAGCTGAAGCAATGGCGTTTGGTGCTCGATTAAATTTGCGAACAAGAAGAGTTTTCGAAATTATTCAACATGCAAGAGGTTACTCGTGGTATGTGTCATTGTTTAATCCACTCTAATGAATCTTCCTTTTTTACTCTTCACTGTTTAGACTTGCTAATATTGGCCGAGTAATAAAATGATTATGAGAAAGAAACGAAACAATTAGTTCTACTTGTTTTTGCTATCAGCTCCCTGTAGGTCAGTCTTTCAGATATCTAGTGGTGTGTTCTAGCATGAGTGAAGGTGGCTATCTGATGATTGATACACTCAATGTTCATATTGCAGGATGTTTGGAAACCGTGTGCCACACATGCTTGATAATGATTATACACCTTTATCTGCGGTGGACATATTCGTCAAGGATCTTGTATGGATAACCGAGCTATTAACTTATTTGTTTTATGAACTATTTTCTCTGTTCGTAAATGTAAGACGCTTTTGCAGTTCAATTCAATTTGAACTGCAAAAGCGTCTTACATTTAGGAACAGAGGGAGTACTAAAAAAGATAATAATGCATTTATCTCGTCTTGAACTGCAAAAACCTCTTACATTTGGGAACAGAGGGAGTACTAACAAAAGATAATAATGCATTTATCTCGTCTATTTCAGGGTATAGTATCTCGTGAAAGCTCCAACTTGAGGATCCCATTGCATGTCTCTAGTGTTGCTCATCAGCTGTTTGTTTCAGGTAATTGTCTGTGATAAATCAAAGATCATTTTCCATTCTATGTTTTGGTTCCAATGTTCATCAAGTCATGCTATATTTCTTATCTTCAATGGAAGTAGTTACCCAAATTAACAGAACGTTGCATGGCCACCCCCTCTGTTTTCTATACTAGTAGTATATTACAGTTAGTTTTAGAAGAAAACAAATCAGCTTACAGTTATTGTTTGGATAACAGTCTTAAAATAGGATGGCTATTGTTTTATTCATTTGATGTATTCCAACAGGCTCTGCTTCTGGATGGGGTCGATATGATGATAGTGCTGTTGTAAAGGTGAGCAGCTCACAGCTCTCAGTAGACAGAACGTATGCCAAAATATGATACTCCCTCTGTTCATTAATATAAGACGTTTTGGCAGTTTAATTTGAACTGCCAAAACATCTTATATTAATGAACAGAGGTAGTATACTGATAGCCTTAATTTAATTCCCTTTCCTAAACGTGCCCGCTGATTGCGCCTGGCACAGGTATATGAGACATTATCTGGAGTAAAAGTAGAAGGAAGACCACCCATGCTTAATAAAGAAGATGTTCTGCGTTCTCTTCCTGTTGAGTGGCCAGAAGTTCCAATGGATGATCTTGTTTCCTCTGCATCTCATGATAGCAAAAAGGTTCTTGTAGTTTTAGATGATGATCCAACTGGAACTCAAACAGTTCACGATATAGAGGTCTTAACTGAATGGTAAATGAAAGCATATTGTCTTTTAGATTACATATGTTTTCTGCTAGCATTTTCGTTTTGCCCATGTTCCGTACATAGTTCCATAAGCTTTGCTTGTAATTCTTAACTGCAGGCCAGTTGAAGCCCTCACAGAGCAGTTTCTGAAACTACCAACCTGCTTTTTTATTTTGACAAACTCCCGTTCAATGATTGCTAATAAGGTAGGAAAGTGCGGTCTTAAACAGTTTATCTTTAGGGTCTTTAAATATATATTTAAAGCCTTCTCACTTTCATAGGCCGCACTGTTAGTAAAAGATATCTGCAGAAATCTTGAAGCTGCAGCAAAGACTGTCCCTGGTATTAGTTATACAGTGGTCTTGCGAGGTGATTCCACTCTACGTGGCCATTTCCCAGAGGTTAATATCTGAAACTCTCTCTGTTTTTCTGTTCCATTTCATTTCTCTGATCATATCATACTCTTCTACTTTCCAGGAAGCTGATGCAGTTGTTTCAGTATTAGGTGACATGGATGCTTGGATAATATGCCCATTCTTCCTTCAAGGTGGGCGGTACACTATTGATGATATTCATTATGTTGCAGACTCTGAAAGGTAGTCTGTGCACGATCACTATGCAATGTATTTAAATATGAAAATAACACATAACAATATTGATGTCCAACATTCTCTTAACAGATTGATTCCTGCTGGTGAGACTGAGTTTGCCAAGGATGCAGCTTTTGGCTATACATCTTCCAATCTCAAACAGGTACTGTTGTGGAATTGTTTGATTGGTAAAGCGAAGAGCGAAGAGCAAGACCTTAGTAACTTGCTTTGTCCTTGAATTTACAGTGGGTTGAAGAAAAGACTAAAGGAAGGATTTTGGAGAACCAAGTTTCAACAATTTCCATAAGTCTTTTACGTAAAGAAGGACCAGATGCAGTCTGTCAGCTTCTCTGCAGCTTGGAGAAGGTATATGATAGTAAACATGGAAAATATGATTGGCGGAGCTTGGAACAAAATGAAGGAGAGACCAACAATTATTGTTAGATGAATTAAGATGTATTTTTGTTGTTTAATTAGCAAAGAAGCTTCACCTATTTAAACAAAGTAGTTACAAGATTAAGGGCAGGCCAAGGCGCACCTTAGTCACCACTATGCCCCTCCAGTGCATATGAACAGTTATTTTGAGTCAGTTTAATTTTTTTAGGATATAATTATGAATTATTAGTTTTGTAGATATTTCATATTCCCATTTCTGTATGCACTCATGGCAGCTATTTACTTGAATGGCTAATAAATGTTGCAGGTGTTTTAGGGACTCTAGAACTGTACTGGCTGATTCAACCATATAGTATCATAAATCCTGTTTTGATTCCCTCTCTTCTTGATTTACCTTGAGAATTTCCTGACAGGCATTTTGACTCTTTCTAGGGCTCTGTGTGTATTGTCAACGCTGCCAGTGAAAGGGACATGAATGTCTTTGCTGCTGGAATGATCCAGGTATGTTATGCCACTCCATTTCTACGAGAAGCATTTGTTCTTAGTGTTAAGCTTCATGCACTAGCCAACGCAACCAAAAGTCCGAACTGATGGAAAGGACTAGCAATCCACATATACACTTCAACACCCCTTATCACGTGTGACGCGGAAAGTCAACACGTGGATAGACTTAGAGGTATGGCTCAAGAGGCCTATACGTGGACACAAAGGGGAGAACAACAATTTTTAGATTAATTGTGTAAGCCAGGACTTAAACTCAAGACCTTAGGCTCTGATACCATGTTAAGCTTCATGCACTAGTCAACGCAACCAAAAGTGCCAACTGATGGAAAGGGCTAGGCAATCCACATATACACTTAAACACTTGGTACCTATTCCTTTCGAGTTGATACGATAATGCGTCTTATTCTAGTATTGATGCTCTGTTTTGATCTCCTATTCTTCCTTTTCTTTTTACGTTAACTCAACAGGCTGAATTGCAAGGAAAGCGGTTTCTGTGCCGCACAGCTGCAAGTTTTGTGAGTGCTAGAATTGGAATCAAGCCAAAGCCACCTATCCGCCCAAATGACCTTGGATTAAAAAGAAATTTAGCGGGAGGCCTCATAGTTGTTGGTTCTTATGTGCCAAAAACTACGAAGCAGGTTAGCCTTGTGATGCTTTAAGATTTTGTCAGTCATATTTATCTCATTCGCATGTTCTTTTGCATTTGTTAGGTCGACAAGCTTCGTTCACAATGCGCACAATCCCTCAGAGTGATAGAGGTAATTTATATCTTGGCTGTCATGCCTAAACATGAACCATCAACCATCGTATACATCTACTTGGATAGAGTTTGTGGATAGTACTATCTTAAGTCGGATGGTTTTGCTTGAGATCAATTTGTGGTGTTAGTATTGTGTTCTCTTTTTACTCACTGTAGGTATCCGTTGAGATGATCTCACTGAAATCAACTGAGGAGAGAGACCAAGAAATCAGCAGAATTGTTGAATTGGGAAATGCTTATATACAGTCCGGGAGAGACACGCTAGTCGTCACCAGCCGCCAACTCATTACCGGAAAAAGTTAGCATCTTTCTGATTATCATATGGCTAAATGTGTTGTTTGTTCCATTAGCAAATAAAGTGATCAAATGCTGAGTCAATTTTGATTTCTAGTCTCTTAATGCCAACAATTCCTAAGCCACAACCTACCTGCCGAAGTGTTGAGCAAGTTGTGCTGGTAAAAACTGTTTACTAACAAATGATGTGGAGATCCTCAGGGCTAGCACACAATTGCCCCCAAACTCCACACAGTATCAGAGGCTCTCAGCCTAATTCTATTCCCTGAGCTCAACTCAGATCACTTCTGGGGAGATAGTTTGTTTACTTTTATCATATTCTAGGCATGAACCGGGAGTCTGGGGCTAACTGTATTGGAAGACAGGTCAAACTGTCAAAACTTTTTAAAAGGGAGGAATTGATAAAATAAAGTTGCTTATTGTTGTCAAAGTCATGCCCAAAAACGCATTAGCCACCAGTAGAGCCATTGAATGAATCTCTACATTCAACCACAACCACAATCACAACGTGAGTGCATTGTCCCAATCATTTGAATAGAACATCTCCAGTTTGCATCATAATCTTTTCTAGTGACCAAAACCAAACTAACTCCAGTATACGTTCCTGAAATTGTGTGCTAGAGGCAGATACCTAACTCAGCTTTTCAAAAGAGTATGTTCAAGAATAGCCGCTGTTATCTTCATGTAAGCATTAGCAGTACAAGATAACTGACCTATTAGTATAGTTTGCTACCTTTTGTGTGCCAAACGAAAGAAGATAATTTCTTTCTTTCATATCTGTCCTGAAGTAGTTTGACCACCTAACAAGATTGTACCTTTCATGTTGCAGCTCCTGAAGAAAGCTTAGAAATTAATTACAAAGTGAGCTCAGCACTAGTAGAGATTGTGCGAAGAATTGATAGTCGACCCCGTTACATCCTTGCAAAGGTAAAATTACACAGCCGATTTCTTCTTTCTGAACAAATTGAAATTTAGTTGTTACTTGGTTTATGGAAATTTGCCAATCTCTGGAGCTGTTACTGTTAGGTCAAAATAGTTGTTCTGTTTTATTGGACCTATGCCATTAAATACTTAATGAAATATTGAGATAGCATTACACCTACATGGTTACGTGTTTCATTCATCAGAACAAAAAAGAAGAAGAAAAAAGAATAGCATCTACACACACACACAAAAAAAACAGTGCCTGCAAATTCAACTGGCCATATCAAACAAAATGATTGATTCCACAAGTTGTGCATGGAATACTTCTGGAGGTACTCCTTACTATATTCTTTATACAGGGAGGAATCACTTCATCTGATCTTGCTACAAAAGCTTTGGAAGCTCGGCGTGCCAAAGTAATGGGACAAGCTTTAGCTGGTGTGCCTTTGTGGCAGCTTGGCCCTGAGAGTAGACATCCTGGTGTCCCCTACATTGTTTTTCCTGGTAATAAACGTATCTCATTTCTGTACCAACAGATAAATAACGTTACCCTTCTACTCAAGAAACTATCTTGCCACTCCCCAAATGACAGGTAATGTTGGTGATAACAGTGCTCTTGCAGAAGTGGTCCAGAATTGGGCTTGCCCTTCTAGAAGTTCAACAAAAGAACTTCTCCTTGTAAGTTCTTATCCACCGTCTACCTCTCATCAAGGTTATACATCGTTTTGTATTGCTTTAAATACTTAATCAGCTATTTTTTTTCTTATTGTGAAGAACGCGGAGAAGAGTGGCTATGCAGTTGGTGCTTTCAATGTATATAATCTTGAGGGAATTGAAGCTGTAATTGCAGCTGCTGAGGCTGAAGAAAGTCCTGCTATCCTGCAGGTTAGGAATTCTTTGTTAGCATAGGATGTTTTCTTTGGCAATTTATGGTGAAAATTATGTAATTTATCATGTTGGGTGTCCTCTGATACCACTCTTTACTGGAGTACGTTATGATAGGACTACTAAGTAGGTCGCAACAACTAGCTCCAGAGGGATAGAAGCAATACCACACAGATCCTGAAATGGATTTCTACCCGTGTTTTTTCCATAGAGAGAATTGCATTGGTTCTCTCAACTCATGAGCTTTTCTCACTCTCAACACATGAGCTTTTCTCACTCTCAACTCATGAGCTTTTCTGCACCCATGCTCCCTGAACTCATTATCCATATTTTTTGTAGATGATATGTATCGTCTTGATTTCTAACCACGCTTAATGTGGTTGTTATTTAGGTTCATCCCAGTTCCCTGAAGCAAGGTGGAGTTCCGTTGGTAGCATGCTGCATTGCTGCAGCAGAACGAGCCAACGTAAGACAAACAGAACTTAGCATGCTTAAAGAGTAAATGTGGATACTCAGTGATCTGGATAAAAATAGTTCGTAATTTTTTATATAACTTGGGTTCCCACATATTACCTTCTAGCCATCCTTGTTTTTTGAAACAGATAGCCATCCTTGTTTTATGTTCTTTAAAGGTGATCATTCTGTGATTGTCATTCAGGTACCTATCACCGTCCATTATGATCACGGGGCTGACAAGCATGATTTGCTTGGGGCTCTTGAAATGGTAAGCGAAAAAATGTGTTGTTTTCTCAAATTTGCAGTACCAAAATGTTTTCCTGATCATGAATGATAATGACTACATCTGAATCTTAATTCTCTGGACCATCTACTATGACCTTTTATTTTTCAGGGATTTGATTCAGTCATGGTGGATGGTTCCCATCTAACTTTAGAAGAGAACATCTTATACACAAAGAACATATCTTCCCTGGCTCATGCTGAAGGCATGCTTGTGGAAGCTGAACTTGGGAGACTATCAGGCACTGAAGATGGCCTGACAGTTGAAGAATATGAAGCGAGATTTACTGATATTGCTCAGGTTATTTTATCTTCCCAACAAATTTCAACTCTATGGCATTCTATCACTACAATCCTGTAATAATGCTTAACTTATATGTTACATATTTTCAGGCTGAGCAGTTTATTGATGAAACTGGTATTGATGCATTAGCAGTATGCATTGGGAATGTTCATGGAAAATATCCTCCCAGTGGACCAAACCTGAGACTTGATTTGCTAAAGGTTTGACAGAACAGCTATGAAAATCTTTGTTTGATCTTTCAGATTATGTGTGTGTTACCAGATCTTTAACCCTGTTTTCGGATTTTCCGATTTTTCTTAAATTGTTAAGATTTCTCCAAAAAAGTATGATCCTTCTCTGATTTTGTGTGTGTTTTACTTAATCTGGTAACATGACAAGGTGCTAATGCGTATATGTGATGCTATCTGTCTTCCATGTGTTGTTTGAGTCAGCTTGAACCGCTTGGAATAGAACCAAGGGGGTAAACCAGTAAACATATTCAACAGTTCAAGGTTTAAGACAACTGGTTTTCTCGTTTTTGAGTTTAAGATTGAAAAATGAACTTCTGCAATGGTTCAGGGTTGTAAAGTGTTTTTTTTCCAACGGCTTGTGAAGTACAGTATTCTGTAAAGAATTACCATGCAAATTTGTGCTTTTGCAAGCGACTTCTTTTGAGTAATGAACTCGGTATTTTTTCCCATTGAAATGATGACAGGAACTTCGCGCATTAACTATGAAGAAAGGAGTTAGCTTGGTACTTCATGGAGCATCTGGCCTCCCCCATGAACTTGTAAAGGTTTGATAAACTGTTTCCTTCTGTATTAAGATCAGTGAATCTATACCTTGCAGTAGTTCTTGTTTAGTTTCCCGCACCAACTTATATCCTGAAAGGTTCAAGTTATAGGAGAATCGGGGGGCAATCGTTGCCCTCTATAAGACAATCATCAATCATGGTTGCAGTGCATAAAATAATTCATCGACAAGGTTAAAAATGCTGGAGGGCTAGAGTTTCTGTGTCTATACCAGCTTCATAGTTTTGCAAAGAATCAGTAAAACGCTTCCTTTTTGTGAAATAATTATACTAGAGCTTATGAGTTGATGAAACCGCTCTTATTATCAACTACTGTCATATTTGAAATGCTGTTGTGCAAGTGTTAATAACGTGTAACCAACATGTGGAGCAGGAATGCATAGATTTGGGGGTGAGGAAATTCAACGTGAACACGGAGGTCCGCAACAGCTACCTGCAGTCACTCAAGAAGCCAGAAAAAGACCTGGTTCAGGTCATGGCGTCCGCCAAGGAAGCAATGAAAGCTGTTGTAGCAGAGAAGATGCGCCTCTTCGGATCCGCAGGCAAAGCCTGA
