# Supplementary material for: Molecular Characterization, Gene Evolution, and Expression Analysis of the Fructose-1, 6-bisphosphate Aldolase (FBA) Gene Family in Wheat (Triticum aestivum L.)
Source: Front Plant Sci. 2017 Jun 14;8:1030. doi: 10.3389/fpls.2017.01030 (PMC5470051; doi:10.3389/fpls.2017.01030)
Supplement: DOC1 — Promoter sequences of TaFBA genes. [file DataSheet1.zip › Data sheet/TXT3-The TaFBA protein sequences.txt]

>TaFBA1_AA0674090
MAMVTAKLSSPATARLAPVRSAQPARRASLVRVRASGGSYADELVSTAKTVASPGRGILAIDESSATCGKRLASIGLDNTEVNRQAYRQLLLTTAGLGEYISGAILFEETLYQSTTDGKTFVDVLKDQNIMPGIKVDKGLVPLPGSNNESWCQGLDGLASRCAEYYKQGARFAKWRTVVSIPCGPTALAVKEAAWGLARYAAIAQDNGLVPIVEPEILLDGDHGIERTLEVAEKVWSEVFFYLAENNVLFEGILLKPSMVTPGAEHKEKASPEAIAKNTLTMLRRRVPPAVPGIMFLSGGQSELEATMNLNAMNQSANPWHVSFSYARALQNSVLKTWEGQPENIEAAQKALLVRAKANSLAQLGSYTGEGESDEAKKGMFQKGYTY
>TaFBA3_AA0929470
MAMVTAKLSSPAAARLAPVRSAQPARRASLVRVRASGGSYADELVSTAKTVASPGRGILAIDESSATCGKRLASIGLDNTEVNRQAYRQLLLTTAGLGEYISGAILFEETLYQSTTDGKTFVDVLKDQNIMPGIKVDKGLVPLPGSNNESWCQGLDGLASRCAEYYKQGARFAKWRTVVSIPCGPTALAVKEAAWGLARYAAIAQDNGLVPIVEPEILLDGDHGIERTLEVAEKVWSEVFFYLAENNVLFEGILLKPSMVTPGAEHKEKASPEAIAKNTLTMLRRRVPPAVPGIMFLSGGQSELEATMNLNAMNQSANPWHVSFSYARALQNSVLKTWQGQPENIEAAQKALLVRAKANSLAQLGSYTGEGESDEAKKGMFQKGYTY
>TaFBA2_AA0736640
MHKTAVVLPPPASHQPSLFLAVASKRRTHRPIEPMAMVTAKLSSPAAARLAPSAGSARRASRVRVRASGGSYADELVSTAKTVASPGRGILAIDESSATCGKRLASIGLDNTEVNRQAYRQLLLTTAGLGEYISGAILFEETLYQSTTDGKTFVDVLKDQNIMPGIKVDKGLVPLPGSNNESWCQGLDGLASRCAEYYKQGARFAKWRTVVSIPCGPTALAVKEAAWGLARYAAIAQDNGLVPIVEPEILLDGDHGIERTLEVAEKVWSEVFFYLAENNVLFEGILLKPSMVTPGAEHKEKASPEAIAKNTLTMLRRRVPPAVPGIMFLSGGQSELEATMNLNAMNQSANPWHVSFSYARALQNSVLKTWQGQPENIEAAQKALLVRAKANSLAQLGSYTGEGESDEAKKGMFQKGYTY
>TaFBA4_AA0975400
MASATLLKSSFLPKKAEWGTTRQAAAPKPVTVSMVVRASAYADELVKTAKTIASPGRGILAMDESNATCGKRLASIGLENTEANRQAYRTLLVTPPGLGNYISGAILFEETLYQSTVDGKKIVDILVEQGIVPGIKVDKGLVPLVGSNDESWCQGLDGLASREAAYYQQGARFAKWRTVVSIPNGPSELAVKEAAWGLARYAAISQDNGLVPIVEPEIMLDGEHGIERTFEVAQKVWAETFYYMAQNNVMFEGILLKPSMVTPGAECKDRATPEEVASYTLKLLQRRIPPSVPGIMFLSGGQSEVEATLNLNAMNQAPNPWHVSFSYARALQNTCLKTWGGRPENVAAAQEALLLRAKANSLAQLGKYTSDGEAAEASENMFVKNYSY
>TaFBA6_AA1171030
MASATLLKSSFLPKKAEWGATRQAAAPKPMTVSMVVRASAYADELVKTAKTIASPGRGILAMDESNATCGKRLASIGLENTEANRQAYRTLLVTPPGLGNYISGAILFEETLYQSTVDGKKIVDILVEQGIVPGIKVDKGLVPLVGSNDESWCQGLDGLASREAAYYQQGARFAKWRTVVSIPNGPSELAVKEAAWGLARYAAISQDNGLVPIVEPEIMLDGEHGIERTFEVAQKVWAETFYYMAQNNVMFEGILLKPSMVTPGAECKDRATPEEVASYTLKLLQRRIPPSVPGIMFLSGGQSEVEATLNLNAMNQAPNPWHVSFSYARALQNTCLKTWGGRPENVAAAQEALLLRAKANSLAQLGKYTSDGEAAEASENMFVKNYSY
>TaFBA5_AA1084770
MASAALLKSSFLPKKAEWGATRQAAAAKPVTVSMVVRASAYADELVKTAKTIASPGRGILAMDESNATCGKRLASIGLENTEANRQAYRTLLVTPPGLGNYISGAILFEETLYQSTVDGKKIVDILVEQGIVPGIKVDKGLVPLVGSNDESWCQGLDGLASREAAYYQQGARFAKWRTVVSIPNGPSELAVKEAAWGLARYAAISQDNGLVPIVEPEIMLDGEHGIERTFEVAQKVWAETFYYMAQNNVMFEGILLKPSMVTPGAECKDRATPEEVASYTLKLLQRRIPPSVPGIMFLSGGQSEVEATLNLNAMNQAPNPWHVSFSYARALQNTCLKTWGGRPENVAAAQEALLLRAKANSLAQLGKYTSDGEAAAAKENMFVKNYSY
>TaFBA9_AA1478070
MASATLLKSSFLPKKAEWGVARQVAAPRVSMVVRAGAYDDELVKTAKTIASPGRGILAMDESNATCGKRLDSIGLENTEANRQAFRTLLVSVPGLGNHISGAILFEETLYQSTVDGKKIVDILVEQGIVPGIKVDKGLVPLTGSNDESWCQGLDGLASREAAYYQQGARFAKWRTVVSIPNGPSELAVKEAAWGLARYAAISQDNGLVPIVEPEILLDGEHGIERTFEVAQKVWAETFYQMAQNNVMFEGILLKPSMVTPGAECKDRATPEQVADYTLKLLSRRVPPAVPGIMFLSGGQSEVEATLNLNAMNQGPNPWHVSFSYARALQNTCLKTWGGRPENVKAAQEALLLRAKANSLAQLGKYTSDGEAAEAKEGMFVKNYSY
>TaFBA8_AA1375670
MASATLLKSSFLPKKAEWGVARQVAAPRVSMVVRAGAYDDELVKTAKTIASPGRGILAMDESNATCGKRLDSIGLENTEANRQAFRTLLVSVPGLGNHISGAILFEETLYQSTVDGKKIVDILVEQGVVPGIKVDKGLVPLTGSNDESWCQGLDGLASREAAYYQQGARFAKWRTVVSIPNGPSELAVKEAAWGLARYAAISQDNGLVPIVEPEILLDGEHGIERTFEVAQKVWAETFYQMAQNNVMFEGILLKPSMVTPGAECKDRATPEQVADYTLKLLSRRVPPAVPGIMFLSGGQSEVEATLNLNAMNQGPNPWHVSFSYARALQNTCLKTWGGRPENVKAAQEALLLRAKANSLAQLGKYTSDGEAAEAKEGMFVKNYSY
>TaFBA7_AA1259600
MASATLLKSSFLPKKAEWGVARQVAAPRVSMVVRAGAYDDELVKTAKTIASPGRGILAMDESNATCGKRLDSIGLENTEANRQAFRTLLVSVPGLGNHISGAILFEETLYQSTVDGKKIVDILVEQGIVPGIKVDKGLVPLTGSNDESWCQGLDGLASREAAYYQQGARFAKWRTVVSIPNGPSELAVKEAAWGLARYAAISQDNGLVPIVEPEILLDGEHGIERTFEVAQKVWAETFYQMAQNNVMFEGILLKPSMVTPGAECKDRATPEQVADYTLKLLSRRVPPAVPGIMFLSGGQSEVEATLNLNAMNQGPNPWHVSFSYARALLLRAKANSLAQLGKYTSDGEAAEAKEGMFVKNYSY
>TaFBA12_AA0745810
MSAYCGKYKDELIKNAAYIGTPGKGILAADESTGTIGKRFASINVENVEDNRRALRELLFCTPGALQYLSGVILFEETLYQSTKGGKPFVDILKAGNVLPGIKVDKGTIELAGTNGETTTQGFDDLGKRCAKYYEAGARFAKWRAVLKIGATEPSQLSIDQNAQGLARYAIICQENGLVPIVEPEILVDGPHDIDRCAYVTEIVLAACYKALNDQHVLLEGTLLKPNMVTPGSDSKKVAPEVIAEYTVRTLQRTVPAAVPAIVFLSGGQSEEEATLNLNAMNKLQTKKPWNLSFSFGRALQQSTLKAWSGKTENEEKARAAFLVRCKANSEATLGTYKGDATLAEGASESLHVKDYKY
>TaFBA15_AA0868810
MSAYCGKYKDELIKNAAYIGTPGKGILAADESTGTIGKRFASINVENVEDNRRALRELLFCTPGALQYLSGVILFEETLYQSTKGGKPFVDILKAGNVLPGIKVDKGTIELAGTNGETTTQGFDDLGKRCAKYYEAGARFAKWRAVLKIGATEPSQLSIDQNAQGLARYAIICQENGLVPIVEPEILVDGPHDIDRCAYVTEIVLAACYKALNDQHVLLEGTLLKPNMVTPGSDSKKVAPEVIAEYTARTLQRTVPAAVPAIVFLSGGQSEEEATLNLNAMNKLQTKKPWNLSFSFGRALQQSTLKAWSGKTENEEKARAAFLVRCKANSEATLGTYKGDATLAEGASESLHVKDYKY
>TaFBA14_AA0884060
MSAYCGKYKDELIQNAAYIGTPGKGILAADESTGTIGKRFASINVENVEDNRRALRELLFCTPGALQYLSGVILFEETLYQSTKGGKPFVDILKAGNVLPGIKVDKGTIELAGTNGETTTQGFDDLGKRCAKYYEAGARFAKWRAVLKIGATEPSQLSIDQNAQGLARYAIICQENGLVPIVEPEILVDGPHDIDRCAYVTEVVLAACYKALNDQHVLLEGTLLKPNMVTPGSDSKKVAPEVIAEYTVRTLQRTVPAAVPAIVFLSGGQSEEEATLNLNAMNKLQTKKPWNLSFSFGRALQQSTLKAWSGKTENEEKARAAFLVRCKANSEATLGTYKGDATLAEGASESLHVKDYKY
>TaFBA10_AA0660330
MSAYCGKYKDELIKNAAYIGTPGKGILAADESTGTIGKRFASINVENVEDNRRALRELLFCTPGALQYLSGVILFEETLYQSTKGGKPFVDILKAGNVLPGIKVDKGTIELAGTNGETTTQGFDDLGKRCAKYYEAGARFAKWRAVLKIGATEPSQLSIDQNAQGLARYAIICQENGLVPIVEPEILVDGPHDIDRCAYVTEIVLAACYKALNDQHVLLEGTLLKPNMVTPGSDAKKVAPEVIAEYTVRTLQRTVPAAVPAIVFLSGGQSEEEATLNLNAMNKLQTKKPWNLSFSFGRALQQSTLKAWSGKTENEEKARTAFLVRCKANSEATLGTYKGDATLGEGASESLHVKDYKY
>TaFBA13_AA0764590
MSAYCGKYKDELIKNAAYIGTPGKGILAADESTGTIGKRFASINVENVEDNRRALRELLFCTPGALQYLSGVILFEETLYQSTKGGKPFVDILKEGNVLPGIKVDKGTVELAGTNGETTTQGFDDLGKRCAKYYEAGARFAKWRAVLKIGLTEPSQLSIDQNAQGLARYAIICQENGLVPIVEPEILVDGPHDIDRCAYVTEMVLAACYKALNDQHVLLEGTLLKPNMVTPGSDAKKVAPEVIAEYTVRTLQRTVPAAVPAIVFLSGGQSEEEATLNLNAMNKLQTKKPWNLSFSFGRALQQSTLKAWAGKAENEEKARKAFLVRCKANSEATLGTYKGDATLGEGASESLHVKDYKY
>TaFBA11_AA0655990
MSAYCGKYKDELIKNAAYIGTPGKGILAADESTGTIGKRFASINVENVEDNRRALRELLFCTPGALQYLSGVILFEETLYQSTKGGKPFVDILKEGNVLPGIKVDKGTVELAGTNGETTTQGFDDLGKRCAKYYEAGARFAKWRAVLKIGPTEPSQLSIDQNAQGLARYAIICQENGLVPIVEPEILVDGPHDIDRCAYVTEMVLAACYKALNDQHVLLEGTLLKPNMVTPGSDAKKVAPEVIAEYTVRTLQRTVPAAVPAIVFLSGGQSEEEATLNLNAMNKLETKKPWNLSFSFGRALQQSTLKAWAGKVENEEKARKAFLVRCKANSEATLGTYKGDATLGEGASESLHVKDYKY
>TaFBA16_AA0888380
MSAYCGKYKDELIKNAAYIGTPGKGILAADESTGTIALQYLSGVILFEETLYQSTKGGKPFVDILKEGNVLPGIKVDKGTVELAGTNGETTTQGFDDLGKRCAKYYEAGARFAKWRAVLKIGPTEPSQLSINQNAQGLARYAIICQENGLNAQGLARYAIICQENGLVPIVEPEILVDGPHDIDRCAYVTEMVLAACYKALNDQHVLLEGTLLKPNMVTPGSDAKKVAPEVIAEYTVRTLQRTVPAAVPAIVFLSGGQSEEEATLNLNAMNKLQTKKPWNLSFSFGRALQQSTLKAWAGKAENEEKARKAFLVRCKANSEATLGTYKGDATLGEGASESLHVKDYKY
>TaFBA17_AA1278040
MSFVDILKAGNVLPGIKVDKGTIELARTNGETTTQGFDDLALASTAPSTTRLVPASPSGVQSSRSAPLSHRSSPSTRTLRVTEIVLAACYKALNDQHVLLEGTLLKPNMVTPGSDAKKVAPEVIAEYTVRTLQRTVPAAVPAIVFLSGGQSVEEATLNLNAMNKLQTKKPWNLSFSFGRALQQSTLKTWSGKAENEEKARAAFLVRCKANSEATLGTYKGVATLGEGASESLHVTDYRSMVGPV
>TaFBA18_AA1382520
MNALHAAGGLGWLPVCRHLAEEVKMVEIDKPDICRGHSVIVKFLLSRGADIDALSVFGRPLSLAVFRGHASTVKILLQHNADVAGTVLARFLFYDLIDIQSCGKYNQPSKTNQTGLAIAINVLPRGDGISVKIVRIMIANLSYEFIKNAAYIGTPGKGILAADESTGTIDKRFASINVENVEDNRRASTKGGKPFVDILKAGNVLPGIKVDKGTIELAGTNGETTTQGFDDLGKRCAKYYETGARFAKWRAVLKIGATKPSQLSIDQNAQGLARCAIICQENGLILVDGPHDIDRCAYVTEIVLAACYKALNDQHVLLEGTLLKPTPGSDAKKVAPEVIAEYTVRALQRTVPAAVPAIVFLSGGQSEEEATLNLNAMNKLQTKKPWNLSSSFGRALQQSTLKAWSGKTENDERARAAFLVRCKANSEATLGTYKGGATLGEAQQASCPFGPLSTALQKSSVSCVKLLIQSAATVGGDNLLEKVAEKGLTEAIKCLLEAVANPNVPNTFGRLPIELAAQL
>TaFBA19_AA1845550
MSPSSSAAKTVAFVGADGLSAALAASFARSGAIVRFYIDRKADGSAATALAEQGGGVRCVSPAEATRDSALVVVLSDADGVDELFFGAQGIVQGLCKEAVVLIRSTLVPSHLEKLGQKLADEKKGIFLLDAYIFSGLSDELKQNIVVVASGRKDVAERAGQFFSDLDKTNYFVEGEFGCSSKIRLVNDLLESIHFVASTEAMFIGVRAGIHPSIIYDIISNAAGSSRIFVEVVPKFLSEDPLLIDFLKSLKKHASYVMDTAKAATFPLPLLAVAYQQLIHGSSAVIGNESASPLKVWEQLFGVNIVDAASQQIYDASKLADQLVMASKAAKRIGFIGLGAMGFGMASHLLKSGFSVTAYDVYKPTLARFAALGGLTKDSPEEVSRDVEILIIMVANEVQAESVLYGNAGAVSVLPAGTSIILSSTVSPGFVTQLKGRLEAECREIKLVDAPVSGGVKRAADGTLTVIVSGTDEALHCTGRVLSALSEKLYLIKGGCGAASSVKMVNQLLAGVHIASAAEAMAFGARLNLRTRRVFEIIQHARGYSWMFGNRVPHMLDNDYTPLSAVDIFVKDLGIVSRESSNLRIPLHVSSVAHQLFVSGSASGWGRYDDSAVVKVYETLSGVKVEGRPPMLNKEDVLRSLPVEWPEVPMDDLVSSASQDSKKVLVVLDDDPTGTQTVHDIEVLTEWPVEALTEQFLKLPTCFFILTNSRSMIADKAALLVKDICRNLEAAAKTVPGISYTVVLRGDSTLRGHFPEEADAVVSVLGDMDAWIICPFFLQGGRYTIDDIHYVADSERLIPAGETEFAKDAAFGYTSSNLKQWVEEKTKGRILENQVSTISISLLRKEGPDAVCQLLCSLEKGSACIVNAASERDMNVFAAGMIQAELQGKRFLCRTAASFVSARIGIKPKPPIRPNDLGLKRNLAGGLIVVGSYVPKTTKQVDELRSQCAQSLRVIEVSVEMISLKSTEERDQEISRIVELGNAYIQSGRDTLIVTSRQLITGKTPEESLEINYKVSSALVEIVRRIDSRPRYILAKGGITSSDLATKALEARRAKVMGQALAGVPLWQLGPESRHPGVPYIVFPGNVGDNSALAEVVQNWACPSRSSTKELLLDAEKSGYAVGAFNVYNLEGIEAVIAAAEAEESPAILQVHPSSLKQGGVPLVACCIAAAERASVPITVHYDHGADKHDLLGALEMGFDSVMVDGSHLTLEKNILYTKNISSLAHAKGMLVEAELGRLSGTEDGLTVEEYEARFTDIAQAEQFIDETGIDALAVCIGNVHGKYPPSGPNLRLDLLKELRALTMKKGVSLVLHGASGLPHELVKQECIDLGVRKFNVNTEVRNSYLQSLKKPEKDLVQVMESAKEAMKAVVAEKMRLFGSAGKA
>TaFBA20_AA1956500
MVVNILCLSLSVLPAGTSIILSSTVSPGFVTQLKGRLEAECREIKLVDAPVSGGVKRAADGTLTVIVSGTDEALHCTGRVLSALSEKLYLIKGGCGAASSVKMVNQLLAGVHIASAAEAMAFGARLNLRTRRIFEIIQHARGYSWMFGNRVPHMLDNDYTPLSAVDIFVKDLGIVSRESSNLRIPLHVSSVAHQLFVSGSASGWGRYDDSAVVKVYETLTGVKVEGRPPMLNKEDVLRSLPVEWPEVPMDDLVSSASHDSKKVLVVLDDDPTGTQTVHDIEVLTEWPVEALTEQFLKLPTCFFILTNSRSMTADKAALLVKDICRNLEAAAKTVPGISYTVVLRGDSTLRGHFPEEADAVVSVLGDMDAWIICPFFLQGGRYTVDDIHYVADSERLIPAGETEFAKDAAFGYTSSNLKQWVEEKTKGRILENQVSSISISLLRKEGPDAVCQLLCSLEKGSVCIVNAASERDMNVFAAGMIQAELQGKRFLCRTAASFVSARIGIKPKPPIRPNDLGLKRNLAGGLIVVGSYVPKTTKQVDELRSQCAQSLRVIEVSVEMISLKSTEIDQEISRIVELGNAYIQSGRDTLVVTSRQLITGKTPEESLEINYKVSSALVEIVQRIDSRPRYILAKGGITSSDLATKALEARRAKVMGQALAGVPLWQLGPESRHPGVPYIVFPGNVGDNSALAEVVQNWACPSRSSTKELLLNAEKSGYAVGAFNVYNLEGIEAVIAAAEAEESPAILQVHPSSLKQGGVPLVACCIAAAERASVPITVHYDHGADKHDLLGALEMGFDSVMVDGSHLTLEENILYTKNISSLAHAKGMLVEAELGRLSGTEDGLIVEEYEARFTDIAQAEQFIDETGIDALAVCIGNVHGKYPPSGPNLRLDLLKELRALTMKKGVSLVLHGASGLPHELVKECIDLGARKFNVNTEVRNSYLQSLKKPEKDLVQVMESAKEAMKAVVAEKMRLFGSAGKA
>TaFBA21_AA2061770
MVNQLLAGVHIASAAEAMAFGARLNLRTRRVFEIIQHARGYSWMFGNRVPHMLDNDYTPLSAVDIFVKDLGIVSRESSNLRIPLHVSSVAHQLFVSGSASGWGRYDDSAVVKVYETLSGVKVEGRPPMLNKEDVLRSLPVEWPEVPMDDLVSSASHDSKKVLVVLDDDPTGTQTVHDIEVLTEWPVEALTEQFLKLPTCFFILTNSRSMIANKAALLVKDICRNLEAAAKTVPGISYTVVLRGDSTLRGHFPEEADAVVSVLGDMDAWIICPFFLQGGRYTIDDIHYVADSERLIPAGETEFAKDAAFGYTSSNLKQWVEEKTKGRILENQVSTISISLLRKEGPDAVCQLLCSLEKGSVCIVNAASERDMNVFAAGMIQAELQGKRFLCRTAASFVSARIGIKPKPPIRPNDLGLKRNLAGGLIVVGSYVPKTTKQVDKLRSQCAQSLRVIEVSVEMISLKSTEERDQEISRIVELGNAYIQSGRDTLVVTSRQLITGKTPEESLEINYKVSSALVEIVRRIDSRPRYILAKGGITSSDLATKALEARRAKVMGQALAGVPLWQLGPESRHPGVPYIVFPGNVGDNSALAEVVQNWACPSRSSTKELLLNAEKSGYAVGAFNVYNLEGIEAVIAAAEAEESPAILQVHPSSLKQGGVPLVACCIAAAERANVPITVHYDHGADKHDLLGALEMGFDSVMVDGSHLTLEENILYTKNISSLAHAEGMLVEAELGRLSGTEDGLTVEEYEARFTDIAQAEQFIDETGIDALAVCIGNVHGKYPPSGPNLRLDLLKELRALTMKKGVSLVLHGASGLPHELVKECIDLGVRKFNVNTEVRNSYLQSLKKPEKDLVQVMASAKEAMKAVVAEKMRLFGSAGKA
