# Supplementary material for: Molecular Characterization, Gene Evolution, and Expression Analysis of the Fructose-1, 6-bisphosphate Aldolase (FBA) Gene Family in Wheat (Triticum aestivum L.)
Source: Front Plant Sci. 2017 Jun 14;8:1030. doi: 10.3389/fpls.2017.01030 (PMC5470051; doi:10.3389/fpls.2017.01030)
Supplement: DOC1 — Promoter sequences of TaFBA genes. [file DataSheet1.zip › Data sheet/TXT4-The FBA cDNA sequences of wheat relatives.txt]

>TmFBA-1
ATGGCGATGGTGACCGCGAAGCTCAGCTCCCCGGCCACCGCCCGGCTCGCCCCCGTCCGGTCCGCGCAGCCCGCCCGCCGCGCCTCGCTCGTCCGCGTCCGCGCCTCCGGCGGCTCCTACGCCGACGAGCTGGTCTCCACCGCGAAAACTGTTGCTTCCCCTGGTCGTGGGATCCTTGCGATCGACGAGTCGAGTGCAACATGTGGAAAGAGATTGGCATCCATTGGTTTGGACAACACGGAAGTGAACCGCCAGGCTTACAGGCAGCTTTTGCTGACCACTGCTGGTCTTGGTGAATATATCTCTGGTGCTATTCTTTTTGAGGAAACTCTCTATCAGTCCACTACAGATGGCAAGACCTTTGTTGACGTCTTGAAGGACCAGAATATCATGCCTGGTATCAAGGTTGACAAGGGTTTGGTTCCATTGCCCGGATCCAACAATGAATCCTGGTGCCAAGGTCTTGATGGTTTGGCCTCAAGGTGCGCTGAGTACTACAAGCAGGGTGCACGCTTCGCAAAGTGGCGAACTGTTGTTAGCATCCCCTGTGGTCCTACTGCATTAGCTGTCAAGGAAGCGGCATGGGGACTTGCTCGCTATGCTGCTATTGCTCAGGACAATGGTTTAGTGCCAATTGTGGAGCCAGAGATCCTCCTCGACGGTGACCATGGCATCGAGAGAACTCTTGAGGTGGCAGAGAAGGTGTGGTCAGAGGTGTTCTTCTACCTGGCCGAAAACAACGTTCTGTTTGAGGGCATCCTGCTGAAGCCCAGCATGGTTACCCCTGGTGCTGAGCACAAGGAGAAGGCTTCTCCAGAAGCCATTGCGAAGAACACCCTCACAATGCTGAGGAGGAGAGTACCACCTGCTGTCCCTGGAATCATGTTCCTCTCCGGCGGACAGTCCGAGCTGGAGGCAACCATGAACCTGAACGCGATGAACCAGTCCGCCAACCCATGGCACGTGTCCTTCTCCTACGCCCGGGCACTCCAGAACTCGGTGCTGAAGACGTGGCAGGGGCAGCCCGAGAACATCGAGGCGGCGCAGAAGGCCCTGCTGGTCCGCGCCAAGGCCAACTCCTTGGCGCAGCTCGGCAGCTACACTGGCGAGGGTGAGAGCGACGAGGCCAAGAAGGGCATGTTCCAGAAGGGATACACCTACTGA

>TmFBA-2
ATGGCGTCTGCTACTCTCCTCAAATCGTCTTTCCTTCCCAAGAAGGCCGAATGGGGCGCCACGCGCCAGGCCGCCGCCCCCAAGCCGGTGACCGTCTCCATGGTTGTCCGTGCCAGCGCATACGCCGATGAGCTTGTCAAAACCGCGAAAACCATCGCATCGCCAGGCAGGGGTATCCTTGCCATGGATGAGTCGAATGCCACCTGTGGCAAGAGACTTGCCTCGATTGGCCTTGAGAACACTGAGGCTAACCGCCAGGCTTACCGGACCCTTCTTGTCACTCCACCAGGCTTGGGAAACTACATCTCTGGTGCTATCCTCTTTGAGGAGACGCTCTACCAGTCGACTGTTGATGGAAAGAAGATTGTTGACATCCTTGTCGAGCAGGGAATCGTTCCCGGTATCAAGGTTGACAAGGGTCTTGTGCCACTTGTTGGTTCCAACGATGAGTCATGGTGCCAAGGTCTCGATGGCCTTGCCTCCCGTGAAGCAGCATACTACCAGCAAGGCGCCCGCTTCGCCAAGTGGCGCACTGTTGTCAGCATTCCTAACGGCCCATCTGAGCTTGCTGTCAAGGAAGCTGCCTGGGGTCTTGCCCGTTACGCTGCCATCTCACAGGACAATGGGCTGGTGCCGATTGTGGAGCCTGAGATCATGCTCGACGGTGAGCACGGCATCGAGAGGACCTTCGAGGTCGCACAGAAGGTGTGGGCGGAGACCTTCTACTACATGGCCCAGAACAACGTCATGTTTGAGGGCATCCTCCTGAAGCCAAGCATGGTGACCCCTGGTGCTGAGTGCAAGGACAGGGCCACCCCTGAGGAAGTAGCCAGCTACACCCTCAAGCTCCTCCAGAGAAGGATCCCCCCTTCCGTCCCCGGCATCATGTTCTTGTCTGGCGGTCAGTCGGAGGTGGAGGCGACGCTGAACCTGAACGCGATGAACCAGGCGCCGAACCCGTGGCACGTGTCCTTCTCCTACGCGCGGGCGCTGCAGAACACCTGCCTCAAGACGTGGGGCGGGCGGCCGGAGAACGTGGCCGCGGCGCAGGAGGCGCTGCTGCTGCGCGCCAAGGCCAACTCCCTGGCGCAGCTTGGCAAGTACACCAGCGACGGCGAGGCCGCGGAAGCCAACGAGAACATGTTCGTCAAGAACTACAGCTACTGA

>TmFBA-3
ATGGCATCTGCTACTCTCCTCAAGTCCTCCTTCCTCCCCAAGAAGGCCGAATGGGGCGTCGCGCGCCAGGTCGCCGCCCCGAGGGTGTCCATGGTCGTCCGCGCCGGCGCCTACGACGATGAGCTCGTCAAGACCGCGAAAAACATCGCGTCGCCGGGGCGCGGCATCCTGGCCATGGACGAGTCCAACGCCACATGCGGGAAGCGCCTCGACTCGATCGGCCTGGAGAACACAGAGGCGAACCGGCAGGCGTTCCGCACGCTGCTGGTCTCCGTCCCTGGCCTCGGCAACCACATCTCCGGCGCCATCCTCTTCGAGGAGACGCTCTACCAGTCCACCGTCGACGGCAAGAAGATCGTCGACATCCTGGTGGAGCAGGGCATCGTGCCCGGGATCAAGGTGGACAAGGGCCTGGTGCCGCTCACCGGCTCCAACGACGAGTCTTGGTGCCAGGGTCTCGACGGCCTCGCCTCCCGGGAGGCCGCCTACTACCAGCAGGGCGCCCGCTTCGCCAAGTGGCGCACCGTGGTCAGCATCCCCAACGGCCCCTCCGAGCTGGCTGTCAAGGAGGCCGCATGGGGCCTCGCCCGCTACGCCGCCATCTCGCAGGACAACGGTCTGGTGCCCATCGTGGAGCCGGAGATCCTGCTGGACGGGGAGCACGGCATTGAGCGCACCTTCGAGGTGGCGCAGAAGGTGTGGGCCGAGACCTTCTACCAGATGGCCCAGAACAACGTCATGTTCGAGGGCATCTTGCTCAAACCCAGCATGGTCACCCCCGGCGCCGAGTGCAAGGACAGGGCCACGCCGGAGCAGGTCGCCGACTACACCCTCAAGCTCCTCAGCCGCCGCGTGCCGCCCGCCGTCCCCGGCATTATGTTCCTGTCGGGAGGGCAGTCCGAGGTGGAGGCCACGCTCAACCTCAACGCCATGAACCAGGGGCCCAACCCGTGGCACGTCTCCTTCTCCTACGCCAGGGCGCTGCAGAACACGTGCCTCAAGACGTGGGGCGGCCGGCCGGAGAACGTCAAGGCGGCGCAGGAGGCGCTGCTGCTGCGTGCCAAGGCCAACTCACTCGCGCAGCTCGGAAAGTACACCAGCGACGGCGAAGCCGCCGAGGCCAAGGAGGGCATGTTCGTCAAGAACTACAGCTACTAA       

>TmFBA-4
ATGTCGGCCTACTGCGGCAAGTACAAGGATGAGCTCATCAAGAACGCTGCCTACATTGGCACCCCTGGCAAGGGTATCCTCGCTGCTGACGAGTCCACCGGCACCATCGGCAAGCGCTTTGCCAGCATCAACGTTGAGAACGTCGAGGACAACCGTCGTGCCCTCCGTGAGCTCCTCTTCTGCACCCCTGGTGCCCTCCAGTACCTCAGCGGTGTGATCCTCTTTGAGGAGACCCTGTACCAGAGCACCAAGGGTGGCAAGCCCTTCGTCGACATTCTCAAGGCGGGCAATGTCCTCCCCGGCATCAAGGTGGACAAGGGTACCATCGAGCTCGCTGGAACCAACGGTGAGACCACCACCCAGGGCTTTGATGACCTTGGCAAGCGCTGCGCCAAGTACTACGAGGCTGGTGCCCGCTTCGCCAAGTGGCGTGCAGTCCTCAAGATCGGCGCCACTGAGCCATCGCAGCTCTCCATCGACCAGAACGCTCAGGGTCTGGCTCGCTATGCCATCATCTGCCAGGAGAATGGGCTGGTGCCCATTGTTGAGCCTGAGATCCTTGTTGATGGACCTCATGACATTGACCGCTGTGCTTACGTGACCGAGATCGTCCTTGCTGCCTGCTACAAGGCCCTCAACGACCAGCATGTCCTCCTTGAGGGCACCCTCCTGAAGCCCAACATGGTCACCCCTGGATCCGACGCCAAGAAGGTGGCCCCTGAGGTGATTGCTGAGTACACCGTCCGCACCCTCCAGAGGACCGTCCCTGCTGCCGTCCCTGCCATTGTCTTCCTCTCTGGTGGACAGAGTGAGGAGGAGGCGACCCTGAACCTGAACGCCATGAACAAGCTCCAGACCAAGAAGCCCTGGAACCTGTCCTTCTCCTTCGGGCGTGCCCTCCAGCAGAGCACCCTCAAGGCCTGGTCCGGCAAGACGGAGAACGAGGAGAAGGCCAGGACGGCGTTCCTGGTGAGGTGCAAGGCCAACTCCGAGGCCACCCTCGGCACCTACAAGGGCGACGCCACCCTCGGCGAGGGCGCCTCCGAGAGCCTCCACGTCAAGGACTACAAGTACTGA

>TmFBA-5
ATGTCGGCCTACTGCGGAAAGTACAAGGATGAGCTCATCAAGAACGCTGCCTACATTGGCACCCCTGGCAAGGGTATCCTTGCTGCCGACGAGTCCACCGGCACCATCGGCAAGCGATTCGCCAGCATCAATGTTGAGAATGTTGAGGACAACCGCCGTGCCCTCCGTGAGCTCCTCTTCTGCACCCCTGGAGCCCTCCAGTACCTCAGTGGTGTGATCCTCTTTGAGGAGACCCTGTACCAGAGCACCAAGGGTGGCAAGCCCTTTGTCGACATCCTCAAGGAGGGCAACGTCCTCCCTGGCATCAAGGTGGACAAGGGTACCGTCGAGCTCGCTGGAACCAACGGTGAGACCACCACCCAGGGCTTTGATGACCTTGGCAAGCGCTGCGCCAAGTACTATGAGGCTGGTGCCCGCTTTGCCAAGTGGCGTGCCGTCCTCAAGATTGGCCCCACCGAGCCATCACAGCTTTCCATCGACCAGAACGCTCAGGGTCTGGCTCGCTATGCCATCATCTGCCAGGAGAATGGGCTGGTGCCCATTGTTGAGCCCGAGATCCTTGTTGATGGACCTCATGACATCGACCGCTGTGCTTATGTGACTGAGATGGTCCTTGCTGCCTGCTACAAGGCTCTCAACGACCAGCATGTCCTCCTTGAGGGCACCCTCCTGAAGCCCAACATGGTTACCCCTGGTTCCGACGCCAAGAAGGTGGCCCCTGAGGTCATTGCTGAGTACACCGTCCGCACCCTCCAGAGGACCGTACCTGCTGCCGTCCCTGCCATCGTCTTCCTCTCCGGTGGACAGAGCGAGGAGGAGGCGACCCTGAACCTGAACGCCATGAACAAGCTCCAGACCAAGAAGCCATGGAACCTGTCCTTCTCCTTCGGGCGTGCCCTCCAGCAGAGCACCCTCAAGGCCTGGGCTGGCAAGGCGGAGAACGAGGAGAAGGCCAGGAAGGCGTTCCTGGTGAGGTGCAAGGCCAACTCTGAGGCCACCCTCGGCACCTACAAGGGCGATGCCACCCTCGGCGAGGGGGCCTCTGAGAGCCTCCACGTCAAGGACTACAAGTACTGA

>TmFBA-6
ATGTCGCCTTCGTCCTCGGCGGCGAAGGCCGTCGCCTTCGTCGGCGCCGACGGGCTGAGCGCCGCGCTCGCCGCTTCTTTCGCCCGCTCCGGCGCGATCGTCCGCTTCTACATCGACCCCAAGGCGGATGGATCGGCGGCGACGGCGCTCGCGGAGCAGGGCGGCGGCGTCCGATGCGCCAGCCCCGCTGAAGCCACGCGAGATTCTGCGCTAGTCGTTGTGCTCAGTGACGCCGACGGTGTAGATGAGTTGTTCTTTGGAGCTCAGGGCATAGTGAAAGGATTGTGCAAAGAGGCCGTTGTATTAATTCAGTCGACGTTGGTGCCTAGCCACCTTGAGAAGTTGGGGCAGAAGCTTGCAGATGAGAAGAAGGGTATCTTCCTTCTTGATGCTTACATTTTTAGTGGTTTATCTGATGAACTGAAGCAAAATATTGTCGTTGTTGCATCTGGGAGAAAGGATGTGGCAGAAAGAGCTGGGAGATTCTTCTCCGGTCTCGACAAAACCATTTACTTTGTCGAAGGTGAATTTGGCTGCAGCAGCAAAATCAGGTTGGTTAATGATTTGCTGGAGAGCATCCATTTTGTTGCTTCTACTGAAGCAATGTTTATTGGTGTTCGAGCTGGGATTCATCCATCAATTATCTACGACATAATATCAAATGCTGCAGGAAGCTCAAGGATTTTTGTGGAGGTGGTTCCGAAAATTTTGAGTGAAGATCCATTGCTTATTGATTTTCTGAAGTCACTAAAGAAACATGCAAGCTACGTGATGGATACGGCTAAAGCAGCAACGTTCCCTCTGCCACTTCTAGCTGTTGCCTATCAACAATTAATACATGGTTCTTCAGCAGTAATTGGAGATGAATCCGCTTCGCCATTGAAGGTTTGGGAACAACTATTTGGAGTAAACATCGTAGATGCTGCCAGTCAACAAATCTATGACGCAAGCAAATTAGCTGACCAGCTTGTTATGGCCTCGAAAGCAGCAAAGAGGATCGGCTTTATTGGTCTTGGAGCTATGGGCTTTGGAATGGCATCTCATTTGCTAAAATCAGGGTTCTCCGTAACTGCTTATGATGTCTACAAGCCAACACTGGCCAGGTTTGCTGCTTTAGGTGGATTGACTAAAGATTCTCCTGAGGAAGTATCAAGAGATGTGGAAATCCTTATCATCATGGTTGCAAATGAAGTTCAAGCTGAAAGTGTCCTATATGGAAATGCTGGGGCTGTTTCAGTTTTGCCAGCGGGAACATCCATCATTCTGTCATCTACAGTTTCTCCTGGCTTTGTGACTCAACTCAAAGGAAGATTGGAAGCCGAATGCCGAGAGATAAAGTTGGTTGATGCTCCGGTATCTGGTGGTGTCAAGAGAGCAGCGGATGGGACACTAACTGTAATTGTTTCGGGAACAGATGAAGCTCTGCATTGTACGGGTAGAGTTTTGTCAGCACTAAGTGAGAAACTATATCTCATCAAAGGAGGCTGCGGAGCTGCGAGTTCTGTTAAAATGGTGAACCAACTTCTTGCTGGGGTCCATATAGCCTCAGCAGCTGAAGCAATGGCATTTGGTGCTCGATTAAATTTGCGAACAAGAAGAGTTTTTGAAATTATTCAACATGCAAGAGGTTACTCATGGATGTTTGGAAACCGTGTGCCACACATGCTTGATAATGATTATACACCTTTATCTGCGGTGGACATATTCGTCAAGGATCTTGGTATAGTATCTCGTGAAAGCTCCCACTTGAGGATCCCATTGCATGTCTCTAGTGTTGCTCATCAGCTGTTTGTTTCAGGCTCTGCTTCTGGATGGGGTCGATATGATGATAGTGCTGTTGTAAAGGTATATGAGACATTATCTGGAGTAAAAGTAGAAGGAAGACCACCCATGCTTAATAAAGAAGATGTCCTGCGTTCTCTTCCTGTTGAGTGGCCAGAAGTTCCAATGGATGATCTTGTTTCCTCTGCATCTCATGATAGCAAAAAGGTTCTTGTAGTTTTAGATGATGATCCAACTGGAACTCAAACAGTTCATGATATAGACGTCTTAACTGAATGGCCAGTTGAAGCCCTCACAGAGCAGTTTCTGAAACTACCAACCTGCTTTTTCATTTTGACAAACTCCCGTTCAATGATTGCTGATAAGGCCGCACTGTTAGTAAAAGATATCTGCAGAAATCTTGAAGCTGCAGCAAAGACTGTCCCTGGTATTAGTTATACAGTGGTCTTGCGAGGTGATTCCACTCTACGTGGCCATTTCCCAGAGGAAGCTGATGCAGTTGTTTCAGTATTAGGTGACATGGATGCTTGGATAATATGCCCATTCTTCCTTCAAGGTGGGCGGTACACTGTTGATGATATTCATTATGTTGCAGACTCTGAAAGATTGATTCCTGCTGGTGAGACTGAGTTTGCCAAGGATGCAGCTTTTGGCTATACATCTTCCAATCTCAAACAGTGGGTTGAAGAAAAGACTAAAGGAAGGATTTTGGAGAACCAAGTTTCAACAATTTCCATAAGTCTTTTACGTAAAGAAGGACCAGATGCAGTCTGTCAGCTTCTCTGCAGCTTGGAGAAGGGCTCTGTGTGTATTGTCAATGCTGCTAGTGAGAGGGACATGAATGTCTTTGCTGCTGGAATGATCCAGGCTGAATTGCAAGGAAAGCGGTTTCTATGTCGCACAGCTGCTAGTTTTGTGAGTGCTAGAATTGGAATCAAGCCGAAGCCACCTATCCGCCCAAATGACCTCGGATTAAAAAGAAATTTAGCGGGAGGCCTCATAGTTGTTGGTTCTTATGTGCCAAAAACTACGAAGCAGGTCGACGAGCTTCGCTCACAATGCGCACAATCCCTCAGAGTGATAGAGGTATCTGTTGAGATGATCTCACTGAAATCAACTGAGGAGAGAGACCAAGAAATCAGCAGAATTGTTGAATTGGGAAATGCTTATATACAGTCCGGGAGAGACACACTAGTCGTCACCAGCCGCCAACTCATTACTGGAAAAACTCCTGAAGAAAGCTTAGAGATTAATTACAAAGTGAGCTCAGCACTAGTAGAGATTGTGCGAGGAATTGATAGTCGACCCCGTTACATCCTTGCAAAGGGAGGAATCACTTCATCTGATCTTGCTACAAAAGCTTTGGAAGCTCGGCGTGCCAAAGTAATGGGACAAGCTTTAGCTGGTGTGCCTCTGTGGCAGCTTGGCCCTGAGAGTAGACATCCTGGTGTCCCCTACATTGTTTTTCCTGGTAATGTTGGTGATAACAGTGCTCTTGCAGAAGTGGTCCAGAATTGGGCTTGCCCTTCTAGAAGTTCAACAAAAGAACTTCTCCTTGACGCGGAGAAGAGTGGCTATGCAGTTGGTGCTTTTAATGTATATAATCTTGAGGGAATTGAAGCTGTAATTGCAGCTGCTGAGGTTGAAGAAAGTCCTGCCATCCTGCAGGTTCATCCCAGTTCCCTGAAGCAAGGTGGAGTTCCGTTGGTAGCATGCTGCATTGCTGCAGCAGAACGAGCCAGCGTACCTATCACCGTCCATTATGATCACGGGGCTGACAAGCATGATTTGCTTGGAGCTCTTGAAATGGGATTTGATTCAGTCATGGTGGATGGTTCCCATCTAACTTTAGAAGAGAACATCTTATACACAAAGAACATATCTTCCCTGGCTCATGCTAAAGGCATGCTTGTGGAAGCTGAACTTGGGAGACTATCAGGCACTGAAGATGGCCTGACAGTTGAAGAATATGAAGCGAGATTTACTGATATTGCTCAGGCTGAGCAGTTTATTGATGAAACTGGTATTGATGCATTAGCAGTATGCATTGGGAATGTTCACGGAAAATATCCTCCCAGTGGACCAAACCTGAGACTTGACTTGCTAAAGGAACTCCGCGCATTAACTATGAAGAAAGGAGTTAGCTTGGTACTTCATGGAGCATCTGGCCTCCCTCATGAACTTGTAAAGGAGTGCATAGATTTGGGGGTGAGGAAATTCAACGTTAACACGGAGGTCCGCAACAGCTACCTGCAGTCACTCAAGAAGCCAGAAAAGGACCTGGTTCAGGTCATGGCGTCCGCCAAGGAAGCAATGAAAGCTGTTGTAGCAGAGAAGATGCGCCTCTTCGGATCTGCAGGGAAAGCCTGA

>TuFBA-1
ATGGCGATGGTGACCGCGAAGCTCAGCTCCCCGGCCACCGCCCGGCTCGCCCCCGTCCGGTCCGCGCAGCCCGCCCGCCGCGCCTCGCTCGTCCGCGTCCGCGCCTCCGGCGGCTCCTACGCCGACGAGCTCGTCTCCACCGCGAAAACTGTTGCTTCCCCTGGCCGTGGGATCCTTGCGATCGACGAGTCGAGTGCAACATGTGGAAAGAGATTGGCATCCATTGGTTTGGACAACACGGAAGTGAACCGCCAGGCTTACAGGCAGCTTTTGCTGACCACTGCTGGTCTTGGTGAATATATCTCTGGTGCTATTCTTTTTGAGGAAACTCTCTATCAGTCCACTACAGATGGCAAGACCTTTGTTGACGTCTTGAAGGACCAGAATATCATGCCTGGTATCAAGGTTGACAAGGGTTTGGTTCCATTGCCCGGATCCAACAATGAATCCTGGTGCCAAGGTCTTGATGGTTTGGCCTCAAGGTGCGCTGAGTACTACAAGCAGGGTGCACGCTTCGCAAAGTGGCGAACTGTTGTTAGCATCCCCTGTGGTCCTACTGCATTAGCTGTCAAGGAAGCGGCATGGGGACTTGCTCGCTATGCTGCTATTGCTCAGGACAATGGTTTAGTGCCAATTGTGGAGCCAGAGATCCTTCTTGACGGTGACCATGGCATTGAGAGAACTCTCGAGGTGGCAGAGAAGGTGTGGTCAGAGGTGTTCTTCTACCTGGCCGAAAACAACGTTCTGTTTGAGGGCATCCTGCTGAAGCCCAGCATGGTTACCCCTGGTGCTGAGCACAAGGAGAAGGCTTCTCCAGAAGCCATTGCGAAGAACACCCTCACAATGCTGAGGAGGAGAGTACCACCTGCTGTCCCTGGAATCATGTTCCTCTCCGGCGGACAGTCCGAGCTGGAGGCAACCATGAACCTGAACGCGATGAACCAGTCCGCCAACCCGTGGCACGTGTCCTTCTCCTACGCCCGGGCACTCCAGAACTCGGTGCTGAAGACGTGGCAGGGGCAGCCCGAGAACATCGAGGCGGCGCAGAAGGCCCTGCTGGTCCGCGCCAAGGCCAACTCCTTGGCGCAGCTCGGCAGCTACACTGGCGAGGGTGAGAGCAACGAGGCCAAGAAGGGCATGTTCCAGAAGGGATACACCTACTGA

>TuFBA-2
ATGGCGTCTGCTACTCTCCTCAAATCGTCTTTCCTTCCCAAGAAGGCCGAATGGGGCACCATGCGCCAGGCCGCCGCCCCCAAGCCGGTGACCGTCTCCATGGTTGTCCGTGCCAGCGCATACGCCGATGAGCTTGTCAAAACCGCGAAAACCATCGCATCGCCAGGCAGGGGTATCCTTGCCATGGATGAGTCGAATGCCACCTGTGGCAAGAGACTTGCCTCGATTGGCCTTGAGAACACCGAGGCTAACCGCCAGGCTTACCGGACCCTTCTTGTCACTCCACCAGGCTTGGGAAACTACATCTCTGGTGCTATCCTCTTTGAGGAGACGCTCTACCAGTCGACTGTTGATGGAAAGAAGATTGTTGACATCCTTGTCGAGCAGGGAATAGTTCCCGGTATCAAGGTTGACAAGGGTCTTGTGCCACTTGTTGGTTCCAATGATGAGTCGTGGTGCCAAGGTCTCGATGGCCTTGCCTCCCGTGAAGCAGCATACTACCAGCAAGGCGCTCGCTTCGCCAAGTGGCGCACTGTTGTCAGCATTCCTAACGGCCCATCTGAGCTTGCTGTCAAGGAAGCTGCCTGGGGTCTTGCCCGTTACGCGGCCATCTCACAGGACAATGGGCTGGTGCCGATTGTGGAGCCTGAGATCATGCTCGACGGTGAGCACGGCATCGAGAGGACCTTCGAGGTCGCACAGAAGGTGTGGGCGGAGACCTTCTACTACATGGCTCAGAACAACGTCATGTTTGAGGGCATCCTCCTGAAGCCAAGCATGGTGACCCCTGGTGCTGAGTGCAAGGACAGGGCCACCCCTGAGGAAGTAGCCAGCTACACCCTCAAGCTCCTCCAGAGAAGGATCCCCCCTTCCGTCCCCGGCATCATGTTCTTGTCTGGTGGTCAGTCGGAGGTTGAGGCAACGCTGAACCTCAACGCGATGAACCAGGCGCCGAACCCGTGGCACGTGTCCTTCTCCTACGCGCGGGCGCTGCAGAACACCTGCCTCAAGACGTGGGGCGGGCGGCCGGAGAACGTGGCCGCGGCGCAGGAGGCGCTGCTGCTGCGCGCCAAGGCCAACTCCCTGGCGCAGCTCGGCAAGTACACCAGCGACGGCGAGGCCGCGGAAGCCAGCGAGAACATGTTCGTCAAGAACTACAGCTACTGA

>TuFBA-3
ATGGCATCTGCTACTCTCCTCAAGTCCTCCTTCCTCCCCAAGAAGGCCGAATGGGGCGTCGCGCGCCAGGTCGCCGCCCCGAGGGTGTCCATGGTCGTCCGCGCCGGCGCCTACGACGATGAGCTCGTCAAGACCGCGAAAACCATCGCGTCGCCGGGGCGCGGCATCCTGGCCATGGACGAGTCCAACGCCACCTGCGGGAAGCGCCTCGACTCGATCGGCCTGGAGAACACAGAGGCGAACCGGCAGGCGTTCCGCACGCTGCTGGTCTCCGTCCCTGGCCTCGGCAACCACATCTCCGGCGCCATCCTCTTCGAGGAGACGCTCTACCAGTCCACCGTCGACGGCAAGAAGATCGTCGACATCCTGGTGGAGCAGGGCATCGTGCCCGGGATCAAGGTGGACAAGGGCCTGGTGCCGCTCACCGGCTCCAACGACGAGTCTTGGTGCCAGGGTCTCGACGGCCTCGCCTCCCGGGAGGCCGCCTACTACCAGCAGGGCGCCCGCTTCGCCAAGTGGCGCACCGTGGTCAGCATCCCCAACGGCCCCTCCGAGCTGGCTGTCAAGGAGGCCGCATGGGGCCTCGCCCGCTACGCCGCCATCTCGCAGGACAACGGTCTGGTGCCCATCGTGGAGCCGGAGATCCTGCTGGACGGGGAGCACGGCATCGAGCGCACCTTCGAGGTGGCGCAGAAGGTGTGGGCCGAGACCTTCTACCAGATGGCCCAGAACAACGTCATGTTCGAGGGCATCTTGCTCAAACCCAGCATGGTCACCCCCGGCGCCGAGTGCAAGGACAGGGCCACGCCGGAGCAGGTCGCCGACTACACCCTCAAGCTCCTCAGCCGCCGCGTGCCGCCCGCCGTCCCCGGCATTATGTTCCTGTCGGGAGGGCAGTCCGAGGTGGAGGCCACGCTCAACCTCAACGCCATGAACCAGGGGCCCAACCCGTGGCACGTCTCCTTCTCCTACGCCAGGGCGCTGCAGAACACGTGCCTCAAGACGTGGGGCGGCCGGCCGGAGAACGTCAAGGCGGCGCAGGAGGCGCTGCTGCTGCGTGCCAAGGCCAACTCACTCGCGCAGCTCGGAAAGTACACCAGCGACGGCGAAGCCGCCGAGGCCAAGGAGGGCATGTTCGTCAAGAACTACAGCTACTAA

>TuFBA-4
ATGTCGGCCTACTGCGGCAAGTACAAGGATGAGCTCATCAAGAACGCTGCCTACATTGGCACCCCTGGCAAGGGTATCCTCGCTGCTGATGAGTCCACCGGCACCATCGGCAAGCGCTTCGCCAGCATCAATGTTGAGAACGTTGAGGACAACCGCCGTGCCCTCCGTGAGCTCCTCTTCTGCACCCCTGGTGCCCTCCAGTACCTCAGCGGTGTGATCCTCTTCGAGGAGACCCTGTACCAGAGCACCAAGGGTGGCAAGCCCTTCGTCGACATCCTCAAGGCGGGCAATGTCCTCCCCGGAATCAAGGTGGACAAGGGTACCATCGAGCTTGCTGGAACCAACGGTGAGACCACCACCCAGGGCTTTGATGACCTTGGCAAGCGCTGCGCCAAGTACTATGAGGCTGGTGCCCGCTTCGCCAAGTGGCGTGCAGTCCTTAAGATCGGCGCCACCGAGCCATCGCAGCTCTCCATCGACCAGAACGCTCAGGGTCTGGCTCGCTATGCCATCATCTGCCAGGAGAATGGGCTGGTGCCCATTGTTGAGCCTGAGATCCTTGTTGATGGACCTCATGACATTGACCGCTGTGCTTACGTGACTGAGATCGTCCTTGCTGCCTGCTACAAGGCCCTCAACGACCAGCATGTCCTCCTCGAGGGCACCCTCCTGAAGCCCAACATGGTCACCCCTGGATCCGACGCCAAGAAGGTGGCCCCTGAGGTGATTGCTGAGTACACCGTCCGCACCCTCCAGAGGACCGTCCCTGCTGCCGTCCCCGCCATTGTCTTCCTCTCCGGTGGACAGAGTGAGGAGGAGGCGACCCTGAACCTGAACGCCATGAACAAGCTCCAGACCAAGAAGCCCTGGAACCTGTCCTTCTCCTTCGGGCGTGCCCTCCAGCAGAGCACCCTCAAGGCCTGGTCCGGCAAGACGGAGAACGAGGAGAAGGCCAGGACGGCGTTCCTGGTGAGGTGCAAGGCCAACTCCGAGGCCACCCTTGGCACCTACAAGGGCGACGCCACCCTCGGCGAGGGCGCCTCTGAGAGCCTCCACGTCAAGGACTACAAGTACTGA

>TuFBA-5
ATGTCGGCCTACTGCGGAAAGTACAAGGATGAGCTCATCAAGAACGCTGCCTACATTGGCACCCCCGGCAAGGGTATCCTTGCTGCCGACGAGTCCACCGGCACCATCGGCAAGCGCTTTGCCAGCATCAATGTTGAGAATGTTGAGGACAACCGCCGTGCCCTCCGTGAGCTCCTCTTCTGCACCCCTGGAGCCCTCCAGTACCTCAGTGGTGTGATCCTCTTTGAGGAGACCCTGTACCAGAGCACCAAGGGTGGCAAGCCCTTCGTTGACATCCTCAAGGAGGGCAACGTCCTCCCTGGCATCAAGGTGGACAAGGGTACCGTCGAGCTCGCTGGAACCAACGGTGAGACCACCACCCAGGGCTTTGATGACCTTGGCAAGCGCTGTGCCAAGTACTACGAGGCTGGTGCCCGCTTTGCCAAGTGGCGTGCCGTCCTCAAGATTGGCCCCACCGAACCATCACAGCTTTCCATCAACCAGAATGCTCAGGGTCTGGCTCGCTATGCCATCATCTGCCAGGAGAATGGGCTGGTGCCCATTGTTGAGCCTGAGATCCTTGTTGATGGACCTCATGACATTGACCGCTGTGCTTACGTGACTGAGATGGTCCTTGCTGCGTGCTACAAGGCCCTCAACGACCAGCATGTCCTCCTTGAGGGCACCCTCCTGAAGCCCAACATGGTCACCCCTGGATCCGACGCCAAGAAGGTGGCCCCTGAGGTGATTGCTGAGTACACCGTCCGCACCCTCCAGAGGACTGTCCCTGCTGCCGTCCCAGCCATTGTCTTCCTCTCTGGTGGACAGAGCGAGGAGGAGGCGACCCTGAACCTGAACGCCATGAACAAGCTCGAGACCAAGAAGCCATGGAACCTGTCCTTCTCCTTCGGGCGTGCCCTCCAGCAGAGCACCCTCAAGGCCTGGGCTGGCAAGGTGGAGAACGAGGAGAAGGCCAGGAAGGCGTTCCTGGTGAGGTGCAAGGCCAACTCTGAGGCCACCCTCGGCACCTACAAGGGCGATGCCACCCTCGGCGAGGGGGCCTCTGAGAGCCTCCACGTCAAGGACTACAAGTACTGA

>TuFBA-6
ATGGGCAAGGTCAGGCCGAGTCGGGTTGGGCTTTTTCGGGCCGGGTATCTCATGGCCAGTTCAGGGAAATGTGAACGAACGATTGCTTTCCATCATTACCATCTTCTCATGGTAGCTGTTTATGTTCAGGGAAATGTGAACGAACGATTGCTTTCCATCATTACCATCTTCTCATGTTCAGGGAAATGTGAACGAACGATTGCTTTCCATCATTACCATCTTCTCATGGTAGCTGTTTATGTTCAGGGAAATGTGAACGAACGATTGCTTTCCATCATTACCATCTTCTCATGTTCAGGGAAATGTGAACGAACGATTGCTTTCCATCATTACCATCTTCTCATGGTAGCTGTTTATGTTCAGGGAAATGTGAACGAACGATTGCTTTCCATCATTACCATCTTCTCATGTTCAGGGAAATGTGAACGAACGATTGCTTTCCATCATTACCATCTTCTCATGGTAGCTGTTTATGTTCAGGGAAATGTGAACGAACGATTGCTTTCCATCATTACCATCTTCTCATGTTTACCTCGTGGAGATGGGATTTCTGTAAAAATTGACAGAATTATGATAGCCAATTTGTCATATGAGCTCATCAAGAACGCTGCCTACATTGGCACCCCTGGCAAGGGTATCCTCGCTGCTGATGAGTCCACCGGCACAATCGGCAAGCGCTTCGCCAGCATCAATGTTGAGAACGTTGAGGACAACCGTCGCGCCCTCCGTGAGCTCCTCTTCTGCACACCTGGTGCCCTCCAGTACCTCAGCGGTGTGATCCTCTTTGAGAAGACCCTGTACCAGAGCACCAAGGGTGGCAAGCCCTTTGTCGACATCCTCAAGGCGGGCAATGTCCTCCCTGGCATCAAGGTGGACAAGGGTACCATCGAGCTCGCTCGAACCAACGGTGAGACCACCACCCAGGGCTTTGATGACCTTGCATTGGCAAGCGCTGCGCCAAGTACTACGAGGCTGGTGACCGAGATCGTCCTTGCTGCCTGCTACAAGGCCCTCAACGACCAGCATGTCCTCCTCGAGGGCACCCTCCTGAAGCCCAACATGGTCACCCCTGGATCCGACGCCAAGAAAGTGGCCCCTGAGGTCATTGCTGAGTACACCGTCCGCACCCACCAGAGGACTGTCCCTGCTGCCGTCCCCGCCATTGTCTTCCTCTCTGGTGGACAGAGTGTGGAGGAGGCGACCCTGAACCTGAATGCCATGAACAAGCTCCAGACCAAGAAGCCCTGGAACCTGTCCTTCTCCTTCGGGCGTGCCCTCCAGCAGAGCACCCTGAAGGCCTGGTCCGGTAAGGCAGAGAACGAGGAGAAGGCCAGGGCGGCGTTCCTGGTGAGGTGCAAGGCCAACTCCGAGGCCACCCTCGGCACCTACAAGGGCGTCGCCACCCTCGGCGAGGGCGCCTCGGAGAGCCTCCATGTCACGGACTGTAGAAGCATGGGTGCAGCTACTGTTAGTGGTGATGATCTTTTGGAAAAGGCTGCGGAGAAGGGCTTAACTGAAGCTATGAAGTGCTTGTTGGAATCTGGTGCAAACCCAAACGTTCCTAACGCACCATGTACTTACAAGTAA

>TuFBA-7
ATGGATACGGCTAAAGCAGCAACGTTCCCTCTGCCACTTCTAGCTGTTGCCTATCAACAATTAATACATGGTTCTTCAGCAGTAATTGGCAATGAATCCGCTTCGCCGTTGAAGGTTTGGGAACAACTATTTGGAGTAAACATCGTAGATGCTGCCAGTCAACAAATCTATGACGCAAGCAAATTAGCTGACCAGCTTGTTATGGCCTCGAAAGCAGCAAAGAGGATCGGCTTTATTGGTCTTGGAGCTATGGGCTTTGGAATGGCATCTCATTTGCTAAAATCAGGGTTCTCCGTAACTGCTTATGATGTCTACAAGCCAACACTGGCCAGGTTTGCTGCTTTAGGTGGATTGACCAAAGATTCTCCTGAGGAAGTATCAAGAGATGTGGAAATCCTTATCATCATGGTTGCAAATGAAGTTCAAGCTGAAAGTGTCCTATATGGAAATGCTGGTGCTGTCTCAGTTTTGCCAGCGGGAACATCCATCATTCTGTCATCTACAGTTTCTCCTGGCTTTGTGACTCAACTCAAAGGAAGATTGGAAGCACTAAGTGAGAAACTATATCTCATCAAAGGAGGATGCGGAGCTGCGAGGATGTTTGGAAACCGTGTGCCACACATGCTTGATAATGATTATACACCTTTATCTGCGGTGGACATATTCGTCAAGGATCTTGTATGGATAACCGAGCTATTAACTTATTCATTTTATGAACTATTATCTGTGTTCGTAAATGGTATAGTATCTCGTGAAAGCTCCAACTTGAGGATCCCATTGCATGTCTCTAGTGTTGCTCATCAGCTGTTTGTTTCAGGCTCTGCTTCTGGATGGGGTCGATATGATGATAGTGCTGTTGTAAAGGTATATGAGACATTATCTGGAGTAAAAGTAGAAGGAAGACCACCCATGCTTAATAAAGAAGATGTCCTGCGTTCTCTTCCTGTTGAGTGGCCAGAAGTTCCAATGGATGATCTTGTTTCCTCTGCATCTCATGATAGCAAAAAGGTTCTTGTAGTTTTAGATGATGATCCAACTGGAACTCAAACAGTTCATGATATAGAGGTCTTAACTGAATGGCCAGTTGAAGCCCTCACAGAGCAGTTTCTGAAACTACCAACCTGCTTTTTTATTTTGACAAACTCCCGTTCAATGATTGCTGATAAGGCCGCACTGTTAGTAAAAGATATCTGCAGAAATCTTGAAGCTGCAGCAAAGACTGTCCCTGGTATTAGTTATACAGTGGTCTTGCGAGGTGATTCCACTCTACGTGGCCATTTCCCAGAGGAAGCTGATGCAGTTGTTTCAGTATTAGGCGACATGGATGCTTGGATAATATGCCCATTCTTCCTTCAAGCTTTTGGCTATACATCTTCCAATCTCAAACAGTGGGTTGAAGAAAAGACTAAAGGAAGGATTTTGGAGAACCAAGTTTCAACAATTTCCATAAGTCTTTTACGTAAAGAAGGACCAGATGCAGTCTGTCAGCTTCTCTGCAGCTTGGAGAAGGGCTCTGCGTGTATTGTCAACGCTGCCAGTGAAAGGGACATGAATGTCTTTGCTGCTGGAATGATCCAGGCTGAATTGCAAGGAAAGCGGTTTCTGTGTCGCACAGCTGCAAGTTTTGTGAGTGCTAGAATTGGAATCAAGCCAAAGCCACCTATCCGCCCAAATGACCTTGGATTAAAAAGACATTTAGCGGGAGGCCTCATAGTTGTTGGTTCTTATGTGCCAAAAACTACGAAGCAGGTCGACGAGCTTCGTTCACAATGCGCACAATCCCTCAGAGTGATAGAGGTATCTGTTGAGATGATCTCACTGAAATCAACTGAGGAGAGAGACCAAGAAATCAGCAGAATTGTTGAATTGGGAAATGCTTATATACAGTCTGGGAGAGACACGCTAATCGTCACCAGCCGCCAACTCATTACCGGAAAAACTCCTGAAGAAAGCTTAGAAATTAATTACAAAGTGAGCTCAGCACTAGTAGAGATTGTGCGAAGAATTGATAGTCGACCCCGTTACATCCTCGCAAAGGGAGGAATCACTTCATCTGATCTTGCTACAAAAGCTTTGGAAGCTCGGCGTGCCAAAGTAATGGGACAAGCTTTAGCTGGTGTGCCTTTGTGGCAGCTTGGCCCTGAGAGTAGACATCCTGGTGTCCCCTACATTGTTTTTCCTGGTAATGTTGGTGATAACAGTGCTCTTGCAGAAGTGGTCCAGAATTGGGCTTGCCCTTCTAGAAGTTCAACAAAAGAACTTCTCCTTAACGCGGAGAAGAGTGGCTATGCAGTTGGTGCTTTCAATGTATATAATCTTGAGGGAATTGAAGCTGTAATTGCAGCTGCCGAGGCTGAAGGAAGTCCTGCTATCCTGCAGGTTCATCCCAGTTCCCTGAAGCAAGGTGGAGTTCCGTTGGTAGCATGCTGCATTGCTGCAGCAGAACGAGCCAGCGTACCTATCACTGTCCATTATGATCACGGGGCTGACAAGCATGATTTGCTTGGAGCTCTTGAAATGGGATTTGATTCAGTCATGGTGGATGGTTCCCATCTAACTTTAGAAAAGAACATCTTATACACAAAGAACATATCTTCCCTGGCTCATGCTAAAGGCATGCTTGTGGAAGCTGAACTTGGGAGACTATCAGGCACTGAAGATGGCCTGACAGTTGAAGAATATGAAGCGAGATTTACTGATATTGCTCAGGCTGAGCAGTTTATTGATGAAACTGGTATTGATGCATTAGCAGTATGCATTGGGAATGTTCACGGAAAATATCCTCCCAGTGGACCGAACCTGAGACTTGACTTGCTAAAGGAACTTCGCGCATTAACTATGAAGAAAGGAGTTAGCTTGGTACTTCATGGAGCATCTGGCCTCCCTCATGAACTTGTAAAGGAGTGCATAGATTTGGGGGTGAGGAAATTCAACGTGAACACGGAGGTCCGCAACAGCTACCTGCAGTCACTCAAGAAGCCAGAAAAGGACCTGGTTCAGGTCATGGAGTCTGCCAAGGAAGCAATGAAAGCTGTTGTAGCAGAGAAGATGCGCCTCTTCGGATCCGCAGGCAAAGCCTGA

>AspFBA-1
GTGGCGATGGTGACGGCGAAGCTCAGCTCCCCGGCCACCGCCCGGCTCGCCCCCGTCCGGTCCGCGCAGCCCGCCCGCCGCGCCTCGCTCGTCCGCGTCCGCGCCTCCGGCGGCTCCTACGCCGACGAGCTCGTCTCCACCGCGAAAACTGTTGCTTCCCCTGGCCGTGGGATCCTTGCGATCGACGAGTCGAGTGCAACATGTGGAAAGAGATTGGCATCCATTGGTTTGGACAACACGGAAGTTAACCGCCAGGCTTACAGGCAGCTATTGCTGACCACTGCTGGTCTTGGTGAATATATCTCTGGTGCTATTCTTTTTGAGGAAACTCTCTATCAGTCCACTACAGATGGCAAGACCTTTGTTGATGTCTTGAAGGACCAGAATATCATGCCTGGTATCAAGGTTGACAAGGGTTTGGTTCCATTGCCTGGATCCAACAATGAATCCTGGTGCCAAGGTCTTGATGGTTTGGCCTCAAGGTGTGCTGAGTACTACAAGCAGGGTGCACGCTTCGCGAAGTGGCGGACTGTTGTTAGCATCCCTTGTGGTCCTACTGCATTAGCTGTCAAGGAAGCGGCATGGGGACTTGCTCGCTATGCTGCTATTGCTCAGGACAATGGTTTAGTGCCAATTGTGGAGCCAGAGATCCTTCTCGACGGTGACCATGGCATCGAGAGAACTCTTGAGGTGGCAGAGAAGGTGTGGTCAGAGGTGTTCTTCTACCTGGCCGAAAACAATGTTCTGTTTGAGGGCATCCTGTTGAAGCCCAGCATGGTTACCCCTGGTGCTGAGCACAAGGAGAAGGCTTCTCCAGAAGCCATTGCGAAGAACACCCTCACAATGCTGAGGAGGAGAGTACCACCCGCTGTCCCTGGAATCATGTTCCTTTCTGGCGGGCAGTCTGAACTGGAGGCGACCATGAACCTGAACGCGATGAACCAGTCCGCCAACCCGTGGCACGTGTCCTTCTCGTACGCCCGGGCCCTCCAGAACTCGGTGCTGAAGACGTGGCAGGGGCAGCCCGAGAACATCGAGGCGGCGCAGAAGGCCCTGCTGGTCCGCGCCAAGGCCAACTCCCTGGCGCAGCTCGGCAAGTACACCAGCGACGGCGAGGCCGCGGCCGCCAAGGAGAACATGTTCGTCAAGAACTACAGCTACTGA

>AspFBA-2
ATGGCGTCTGCTACTCTCCTCAAATCGTCTTTCCTTCCCAAGAAGGCCGAATGGGGCGCCACGCGCCAGGCGGCCGCTCCCAAGCCGGTGACCATCTCCATGGTTGTCCGTGCCAGCGCGTACGCCGATGAGCTTGTCAAAACCGCGAAAACCATCGCATCGCCAGGCAGGGGTATCCTTGCCATGGATGAGTCGAATGCCACCTGTGGCAAGAGACTTGCCTCGATTGGCCTTGAGAACACTGAGGCTAACCGCCAGGCTTACCGGACCCTCCTTGTCACTCCACCAGGCTTGGGAAACTACATCTCTGGTGCTATCCTCTTTGAGGAGACCCTCTACCAGTCGACTGTTGATGGCAAGAAGATTGTTGACATCCTTGTTGAGCAGGGAATCGTTCCCGGTATCAAGGTTGACAAGGGTCTTGTGCCACTTGTTGGTTCCAACGATGAGTCATGGTGCCAAGGTCTCGATGGCCTTGCCTCCCGTGAAGCAGCATACTACCAGCAAGGCGCCCGCTTTGCCAAGTGGCGCACTGTTGTCAGCATTCCTAACGGCCCATCTGAGCTTGCTGTCAAGGAAGCTGCGTGGGGTCTTGCCCGTTATGCGGCCATCTCACAGGACAATGGGCTGGTGCCGATTGTGGAGCCTGAGATCATGCTCGATGGTGAGCATGGCATCGAGAGGACTTTCGAGGTGGCTCAGAAGGTGTGGGCGGAGACCTTCTACTACATGGCCCAGAACAATGTCATGTTTGAGGGCATCCTCCTGAAGCCAAGCATGGTGACCCCTGGTGCCGAGTGCAAGGACAGGGCCACGCCTGAGGAAGTAGCCAGCTACACCCTCAAGCTCCTCCAGAGAAGGATCCCCCCTTCCGTCCCTGGCATCATGTTCTTGTCTGGTGGTCAGTCGGAGGTGGAGGCGACGCTGAACCTGAACGCGATGAACCAGGCACCAAACCCGTGGCACGTGTCCTTCTCCTACGCGCGGGCGCTGCAGAACACCTGCCTCAAGACGTGGGGCGGGCGGCCGGAGAACGTGGCCGCGGCGCAGGAGGCGCTGCTGCTGCGCGCCAAGGCCAACTCCCTGGCGCAGCTCGGCAAGTACACCAGCGACGGCGAGGCCGCGGCCGCCAAGGAGAACATGTTCGTCAAGAACTACAGCTACTGA

>AspFBA-3
ATGGCATCTGCTACTCTCCTCAAGTCCTCCTTCCTCCCCAAGAAGGCCGAATGGGGCGTCGCGCGCCAGGTCGCCGCCCCGAGGGTGTCCATGGTCGTCCGCGCCGGCGCCTACGACGATGAGCTCGTCAAGACCGCGAAAACCATCGCGTCGCCGGGGCGCGGCATCCTGGCCATGGACGAGTCCAACGCCACCTGCGGGAAGCGCCTCGACTCGATCGGCCTGGAGAACACAGAGGCGAACCGGCAGGCGTTCCGCACGCTGCTGGTCTCCGTCCCTGGCCTCGGCAACCACATCTCGGGCGCCATCCTCTTCGAGGAGACGCTCTACCAGTCCACCGTCGACGGCAAGAAGATCGTCGACATCCTGGTGGAGCAGGGCATCGTGCCCGGGATCAAGGTGGACAAGGGCCTGGTGCCGCTCACCGGCTCCAATGACGAGTCTTGGTGCCAGGGCCTCGACGGCCTCGCCTCCCGGGAGGCCGCCTACTACCAGCAGGGCGCCCGCTTCGCCAAGTGGCGCACCGTGGTCAGTATCCCCAACGGCCCCTCCGAGCTGGCCGTCAAGGAGGCCGCCTGGGGCCTCGCCCGCTACGCCGCCATCTCGCAGGACAACGGTCTGGTGCCCATCGTGGAGCCGGAGATCCTGCTGGACGGGGAGCACGGCATCGAGCGCACCTTCGAGGTGGCGCAGAAGGTGTGGGCCGAGACCTTCTACCAGATGGCCCAGAACAACGTCATGTTCGAGGGCATCCTGCTCAAACCCAGCATGGTCACCCCCGGCGCCGAGTGCAAGGACAGGGCCACGCCGGAGCAGGTCGCCGACTACACCCTCAAGCTCCTCAGCCGCCGCGTGCCGCCCGCCGTCCCCGGCATCATGTTCCTCTCGGGAGGGCAGTCCGAGGTGGAGGCCACGCTCAACCTCAATGCCATGAACCAGGGGCCCAACCCGTGGCACGTCTCCTTCTCCTACGCCCGGGCGCTGCAGAACACGTGCCTCAAGACGTGGGGCGGCCGGCCGGAGAACGTCAAGGCGGCGCAGGAGGCGCTGCTGCTGCGTGCCAAGGCCAACTCGCTCGCGCAGCTCGGAAAGTACACCAGCGACGGCGAAGCCGCCGAGGCCAAGGAGGGCATGTTCGTCAAGAACTACAGCTACTAA

>AspFBA-4
CCTGGCAAGGGTATCCTTGCTGCCGACGAGTCCACCGGCACCATCGGCAAGCGCTTTGCCAGCATCAACGTTGAGAATGTTGAGGACAACCGTCGCGCCCTCCGTGAGCTCCTCTTCTGCACCCCTGGAGCCCTCCAGTACCTCAGCGGTGTGATCCTCTTCGAGGAGACCCTGTACCAGAGCACCAAGGGTGGCAAGCCCTTCGTCGACATCCTCAAGGAGGGCAACGTCCTCCCTGGCATCAAGGTGGACAAGGGTACCGTCGAGCTCGCTGGAACCAACGGTGAGACCACCACCCAGGGCTTTGATGACCTTGGCAAGCGCTGCGCCAAGTACTACGAGGCTGGTGCCCGCTTTGCCAAGTGGCGTGCCGTCCTCAAGATTGGCCCAACCGAGCCATCACAGCTTTCCATCAACCAGAATGCTCAGGGCCTGGCTCGTTATGCCATCATCTGCCAGGAGAATGGGCTGGTACCCATTGTTGAGCCTGAGATCCTTGTTGATGGACCTCATGACATTGACCGCTGTGCTTATGTGACCGAGATGGTCCTTGCTGCCTGCTACAAGGCTCTCAACGACCAGCATGTCCTCCTTGAGGGTACCCTCCTGAAGCCCAACATGGTTACCCCTGGTTCCGACGCCAAGAAGGTAGCCCCTGAGGTGATTGCTGAGTATACCGTCCGCACCCTCCAGAGGACCGTCCCTGCTGCCGTCCCTGCCATTGTCTTCCTCTCCGGTGGACAGAGTGAGGAGGAGGCGACCCTGAACCTGAACGCCATGAACAAGCTCCAGACCAAGAAGCCCTGGAACCTGTCCTTCTCCTTCGGGCGTGCCCTCCAGCAGAGCACCCTCAAGGCCTGGGCTGGCAAGGCGGAGAACGAGGAGAAGGCCAGGAAGGCGTTCCTGGTGAGGTGCAAGGCCAACTCCGAGGCCACCCTCGGCACCTACAAGGGCGATGCCACCCTTGGCGAGGGCGCCTCCGAGAGCCTCCACGTCAAGGACTACAAGTACTGA

>AspFBA-5
ATGTCGCCGTCGTCCTCGGCGGCGAAGGTCGTCGCCTTCGTCGGCGCCGACGGGCTGAGCGCCGCGCTCGCCGCTTCTTTCACCCGCTCTGGCGCGACCGTCCGCTTCTACATCGACCCCAAGGCGGATGGATCCGCGGCGACGGCGCTCGCGGAGCAGGGCGGCGGCGTCCGATGCGCCAGCCCCGCCGAAGCCACGCGAGATTCTGCGCTAGTCGTTGTGCTCAGTGACGCCGATGGTGTAGATGAGTTGTTCTTCGGAGCTCAGGGTATAGTGAAAGGATTGTGCAAAGAGACCGTTGTATTAATTCGATCGACGTTGGTGCCTAGTCATCTTGAGAAGTTGGGGCAGAAACTTGCAGATGAGAAGAAGGGTATCTTCCTTCTTGATGCTTACATTTTTAGTGGTTTATCTGATGAACTGAAGCAAAATATTGTCGTTGTTGCATCTGGGAGAAAGGATGTAGCAGAAAGAGCTGGACAATTCTTCTCCGGTCTTGACAAAACCATTTATTTTGTCGAAGGTGAATTCGGCTGCAGCAGCAAAATTAGGTTGGTTAATGATTTGCTGGAGAGCATTCATTTTGTTGCTTCTACTGAAGCAATGTTTATTGGTGTTCGAGCTGGGATTCATCCATCAATTATCTACGACATAATATCAAATGCTGCAGGAAGCTCAAGGATTTTTGTGGAGGTGGTTCCGAAAATTTTGAGTGAAGATCCATTGCTTATTGATTTTCTGAAGTCACTAAAGAAACATGCTAGCTACGTGATGGATACAGCTAAAGCAGCAACGTTCCCTCTGCCACTTCTAGCTGTTGCCTATCAACAATTAATACATGGTTCTTCAGCAGTAATTGGAGATGAATCCGCTTCACCGTTGAAGGTTTGGGAACAACTATTTGGAGTAAACATCATAGATGCTGCCAGTCAACAAATCTATGATGCAAGCGAATTAGCTGACCAGCTTGTTATGGCCTCTAAAGCAGCAAAGAGGATCGGCTTTATTGGTCTTGGTGCTATGGGCTTTGGAATGGCATCTCATTTGCTAAAATCAGGGTTCTCCGTAACTGCTTATGATGTCTACAAGCCAACACTGGCCAGGTTTGCTGCTTTAGGTGGATTGACTAAAGATTCTCCTGAGGAAGTATCAAGAGATGTGGAAATCCTTATCATCATGGTTGCAAATGAAGTTCAAGCTGAAAGTGTCCTATATGGAAATGCCGGTGCTGTGTCAGTTTTGCCAGCGGGAACATCCATCATTCTGTCATCTACAGTTTCTCCTGGCTTTGTGACTCAACTCAAAGGAAGATTGGAAGCCGAATGCCGAGAGATAAAGTTGGTTGATGCTCCGGTATCTGGTGGTGTCAAGAGAGCAGCGGACGGGACACTAACTGTAATTGTTTCGGGAACAGATGAAGCTCTGCATTGTACGGGTAGAGTTTTGTCAGCACTAAGTGAGAAACTATATCTCATCAAAGGAGGATGCGGAGCTGCGAGTTCTGTTAAAATGGTGAACCAACTTCTTGCTGGGGTCCATATAGCCTCAGCAGCTGAAGCAATGGCATTTGGTGCTCGATTAAATTTGCGAACAAGAAGAGTTTTCGAAATTATTCAACATGCAAGAGGTTACTCGTGGATGTTTGGAAACCGTGTGCCACACATGCTTGATAATGATTATACACCTTTATCTGCGGTGGACATATTCGTCAAGGATCTTGGTATAGTATCTCGTGAAAGTTCCAACTTGAGGATCCCATTGCATGTCTCTAGTGTTGCTCATCAGCTGTTTGTTTCAGGCTCTGCTTCTGGATGGGGTCGATATGATGATAGTGCTGTTGTAAAGGTATATGAGACATTAACTGGAGTAAAAGTAGAAGGAAGGCCACCCATGCTTAATAAAGAAGATGTCCTGCGTTCTCTTCCTGTTGAGTGGCCAGAAGTTCCAATGGATGATCTTGTTTCCTCTGCATCTCATGATAGCAAGAAGGTTCTTGTAGTTTTAGATGATGATCCAACTGGAACTCAAACAGTTCATGATATAGAGGTCTTAACTGAATGGCCAGTTGAAGCCCTAACAGAGCAGTTTCTGAAACTACCAACCTGCTTTTTTATTTTGACAAACTCCCGTTCAATGATTGCTGATAAGGCCGCACTGTTAGTAAAAGATATATGCAGAAATCTTGAAGCTGCAGCAAAGACTGTCCCTGGTATTAGTTATACAGTGGTCTTGCGAGGTGATTCCACTCTACGTGGCCATTTCCCAGAGGAAGCTGATGCAGTTGTTTCAGTATTAGGTGACATGGATGCTTGGATAATATGCCCATTCTTCCTTCAAGGTGGCCGGTACACTGTTGATGATATTCATTATGTTGCAGACTCTGAAAGGTTGATTCCTGCTGGTGAGACTGAGTTTGCCAAGGATGCAGCTTTTGGCTATACATCTTCCAATCTCAAACAGTGGGTTGAAGAAAAGACTAAAGGAAGGATTTTGGAGAACCAAGTTTCAACAATTTCCATAAGTCTTTTACGTAAAGAAGGACCAGATGCAGTCTGTCAGTTTCTCTGCAGCTTGGAGAAGGGCTCTGTGTGTATTGTCAATGCTGCTAGTGAGAGGGACATGAATGTCTTTGCTGCTGGAATGATCCAGGCTGAATTGCAAGGAAAGCGGTTTCTATGTCGCACAGCTGCTAGTTTTGTGAGTGCTAGAATTGGAATCAAGCCAAAGCCACCTATCCGCCCAAATGACCTTGGGTTAAAAAGAAATTTAGCGGGAGGCCTCATAGTTGTTGGTTCTTATGTGCCAAAAACTACGAAGCAGGTCGACGAGCTTCGCTCACAATGCACACAATCCCTCAGAGTGATAGAGGTATCTGTTGAGATGATCTCACTGAAATCAACTGAGAGAGACCAAGAAATCAGCAGAATTGTTGAACTGGGAAATGCTTATATACAGTCTGGGAGGGACACACTAGTCGTCACCAGCCGCCAACTCATTACTGGAAAAACTCCTGAAGAAAGCTTAGAAATTAATTACAAAGTGAGCTCAGCACTAGTAGAGATTGTGCGAAGAATTGATAGTCGACCCCGTTACATCCTTGCAAAGGGAGGAATCACTTCATCTGATCTTGCTACAAAAGCTTTGGAAGCTCGGCGTGCCAAAGTAATGGGACAAGCTTTAGCTGGTGTGCCTTTGTGGCAGCTTGGCCCTGAGAGTAGACATCCTGGTGTCCCCTACATTGTTTTTCCTGGTAATGTTGGTGATAACAGTGCTCTTGCAGAAGTGGTCCAGAATTGGGCTTGCCCTTCTAGAAGTTCAACAAAGGAACTTCTCCTTAACGCGGAGAAGAGTGGCTATGCAGTTGGTGCTTTCAATGTATATAATCTTGAGGGAATTGAAGCTGTAATTGCAGCTGCTGAGGCTGAAGAAAGTCCTGCTATCCTGCAGGTTCATCCCAGTTCCCTGAAGCAAGGTGGAGTTCCGTTGGTAGCATGCTGCATTGCTGCAGCAGAACGAGCCAGCGTACCTATCACCGTCCATTATGATCACGGGGCTGACAAGTATGATTTGCTTGGAGCTCTTGAAATGGGATTTGATTCAGTCATGGTGGATGGTTCCCATCTAACTTTAGAAGAGAACATCTTATACACAAAGAACATATCTTCCCTGGCTCATGCTAAAGGCATGCTTGTGGAAGCTGAACTTGGGAGACTATCAGGCACTGAAGATGGCCTGACAGTTAAAGAATATGAAGCGAGATTTACTGATATTGCTCAGGCTGAGCAGTTTATTGATGAAACTGGTATTGATGCATTAGCAGTATGCATTGGGAATGTTCACGGAAAATATCCTCCCAGTGGACCGAACCTGAGACTTGACTTGCTAAAGGAACTTCGCTCATTAACTATGAAGAAAGGAATTAGCTTGGTACTTCATGGAGCATCTGGCCTCCCTCATGAACTTGTACAGGAATGCATAGATTTGGGGGTGAGGAAATTCAACGTGAACACGGAGGTCCGCAACAGCTACCTGCAGTCACTCAAGAAGCCAGAAAAAGACCTGGTTCAGGTCATGGCGTCCGCTAAGGAAGCAATGAAAGCTGTTGTAGCAGAGAAGATGCGCCTCTTCGGATCCGCAGGCAAAGCCTGA

>AshFBA-1
ATGGCGATGGTGACCGCGAAGCTCAGCTCCCCGGCCACCGCCCGGCTCGcCCCCGTCCGGTCCGCGCAGCCCGCCCGCCGCGCCTCGCTCGTCCGCGTCCGCGCCTCCGGCGGCTCCTACGCCGACGAGCTGGTCTCCACCGCGAAAACTGTTGCTTCCCCTGGCCGTGGGATCCTTGCAATCGACGAGTCGAGTGCAACATGTGGAAAGAGATTGGCATCCATTGGTTTGGACAACACGGAAGTTAACCGCCAGGCTTACAGGCAGCTTTTGCTGACCACTGCTGGTCTTGGTGAATATATCTCTGGTGCTATTCTTTTTGAGGAAACTCTCTATCAGTCCACTACAGATGGCAAGACCTTTGTTGACGTCTTGAAGGACCAGAATATCATGCCTGGTATCAAGGTTGACAAGGGTTTGGTTCCATTGCCCGGATCCAACAATGAATCCTGGTGCCAAGGTCTTGATGGTTTGGCCTCAAGGTGCGCTGAGTACTACAAGCAGGGTGCACGCTTCGCAAAGTGGCGAACTGTTGTTAGCATCCCCTGTGGTCCTACTGCATTAGCTGTCAAGGAAGCGGCATGGGGACTTGCTCGCTATGCTGCTATTGCTCAGGACAATGGTTTAGTGCCAATTGTGGAGCCAGAGATCCTCCTCGACGGTGACCATGGCATCGAGAGAACTCTTGAGGTGGCAGAGAAGGTGTGGTCAGAGGTGTTCTTCTACCTGGCCGAAAACAATGTTCTGTTTGAGGGCATCCTGCTGAAGCCCAGCATGGTTACCCCTGGTGCTGAGCACAAGGAGAAGGCTTCTCCAGAAGCCATTGCGAAGAACACCCTCACAATGCTGAGGAGGAGAGTACCACCTGCTGTCCCTGGAATCATGTTCCTCTCCGGCGGACAGTCCGAGCTGGAGGCAACCATGAACCTGAACGCGATGAACCAGTCTGCCAACCCGTGGCACGTGTCCTTCTCCTACGCCCGGGCACTCCAGAACTCGGTGCTGAAGACGTGGCAGGGGCAGCCCGAGAACATCGAGGCGGCGCAGAAGGCCCTGCTGGTCCGCGCCAAGGCCAACTCCTTGGCGCAGCTCGGCAGCTACACTGGCGAGGGTGAGAGCGACGAGGCCAAGAAGGGCATGTTCCAGAAGGGATACACCTACTGA

>AshFBA-2
ATGGCGTCTGCTACTCTCCTCAAATCGTCTTTCCTTCCCAAGAAGGCCGAATGGGGCGCCACGCGCCAGGCCGCCGCCCCCAAGCCGGTGACCGTCTCCATGGTTGTCCGTGCCAGCGCATACGCCGATGAGCTTGTCAAAACCGCGAAAACCATCGCATCGCCAGGCAGGGGTATCCTTGCCATGGATGAGTCGAATGCCACCTGTGGCAAGAGACTTGCCTCGATTGGCCTTGAGAACACTGAGGCTAACCGCCAGGCTTACCGGACCCTTCTTGTCACTCCACCAGGCTTGGGAAACTACATCTCTGGTGCTATCCTCTTTGAGGAGACGCTCTACCAGTCGACTGTTGATGGAAAGAAGATTGTTGACATCCTTGTCGAGCAGGGAATCGTTCCCGGTATCAAGGTTGACAAGGGTCTTGTGCCACTTGTTGGTTCCAACGATGAGTCATGGTGCCAAGGTCTCGATGGCCTTGCCTCCCGTGAAGCAGCATACTACCAGCAAGGCGCCCGCTTCGCCAAGTGGCGCACTGTTGTCAGCATTCCTAACGGCCCATCTGAGCTTGCTGTCAAGGAAGCTGCCTGGGGTCTTGCCCGTTACGCTGCCATCTCACAGGACAATGGGCTGGTGCCGATTGTGGAGCCTGAGATCATGCTCGACGGTGAGCACGGCATCGAGAGGACCTTCGAGGTCGCACAGAAGGTGTGGGCGGAGACCTTCTACTACATGGCCCAGAACAACGTCATGTTTGAGGGCATCCTCCTGAAGCCAAGCATGGTGACCCCTGGTGCTGAGTGCAAGGACAGGGCCACCCCTGAGGAAGTAGCCAGCTACACCCTCAAGCTCCTCCAGAGAAGGATCCCCCCTTCCGTCCCCGGCATCATGTTCTTGTCTGGCGGTCAGTCGGAGGTGGAGGCGACGCTGAACCTGAACGCGATGAACCAGGCGCCGAACCCGTGGCACGTGTCCTTCTCCTACGCGCGGGCGCTGCAGAACACCTGCCTCAAGACGTGGGGCGGGCGGCCGGAGAACGTGGCCGCGGCGCAGGAGGCGCTGCTGCTGCGCGCCAAGGCCAACTCCCTGGCGCAGCTTGGCAAGTACACCAGCGACGGCGAGGCCGCGGAAGCCAACGAGAACATGTTCGTCAAGAACTACAGCTACTGA

>AshFBA-3
ATGGCATCTGCTACTCTCCTCAAGTCCTCCTTCCTCCCCAAGAAGGCCGAATGGGGCGTCGCGCGCCAGGTCGCCGCCCCGAGGGTGTCCATGGTCGTCCGCGCCGGCGCCTACGACGATGAGCTCGTCAAGACCGCGAAAAACATCGCGTCGCCGGGGCGCGGCATCCTGGCCATGGACGAGTCCAACGCCACATGCGGGAAGCGCCTCGACTCGATCGGCCTGGAGAACACAGAGGCGAACCGGCAGGCGTTCCGCACGCTGCTGGTCTCCGTCCCTGGCCTCGGCAACCACATCTCCGGCGCCATCCTCTTCGAGGAGACGCTCTACCAGTCCACCGTCGACGGCAAGAAGATCGTCGACATCCTGGTGGAGCAGGGCATCGTGCCCGGGATCAAGGTGGACAAGGGCCTGGTGCCGCTCACCGGCTCCAACGACGAGTCTTGGTGCCAGGGTCTCGACGGCCTCGCCTCCCGGGAGGCCGCCTACTACCAGCAGGGCGCCCGCTTCGCCAAGTGGCGCACCGTGGTCAGCATCCCCAACGGCCCCTCCGAGCTGGCTGTCAAGGAGGCCGCATGGGGCCTCGCCCGCTACGCCGCCATCTCGCAGGACAACGGTCTGGTGCCCATCGTGGAGCCGGAGATCCTGCTGGACGGGGAGCACGGCATTGAGCGCACCTTCGAGGTGGCGCAGAAGGTGTGGGCCGAGACCTTCTACCAGATGGCCCAGAACAACGTCATGTTCGAGGGCATCTTGCTCAAACCCAGCATGGTCACCCCCGGCGCCGAGTGCAAGGACAGGGCCACGCCGGAGCAGGTCGCCGACTACACCCTCAAGCTCCTCAGCCGCCGCGTGCCGCCCGCCGTCCCCGGCATTATGTTCCTGTCGGGAGGGCAGTCCGAGGTGGAGGCCACGCTCAACCTCAACGCCATGAACCAGGGGCCCAACCCGTGGCACGTCTCCTTCTCCTACGCCAGGGCGCTGCAGAACACGTGCCTCAAGACGTGGGGCGGCCGGCCGGAGAACGTCAAGGCGGCGCAGGAGGCGCTGCTGCTGCGTGCCAAGGCCAACTCACTCGCGCAGCTCGGAAAGTACACCAGCGACGGCGAAGCCGCCGAGGCCAAGGAGGGCATGTTCGTCAAGAACTACAGCTACTAA

>AshFBA-4
ATGTCGGCCTACTGCGGAAAGTACAAGGATGAGCTCATCAAGAACGCTGCCTACATTGGCACCCCTGGCAAGGGTATCCTCGCTGCTGATGAGTCCACCGGCACCATCGGCAAGCGCTTTGCCAGCATCAATGTTGAGAACGTTGAGGACAACCGTCGTGCCCTCCGTGAGCTCCTCTTCTGCACCCCTGGTGCCCTCCAGTACCTCAGCGGTGTGATCCTCTTTGAGGAGACCCTGTACCAGAGCACCAAGGGTGGCAAGCCCTTTGTCGACATTCTCAAGGCGGGCAATGTCCTCCCCGGCATCAAGGTGGACAAGGGTACCATCGAGCTCGCTGGAACCAACGGTGAGACCACCACCCAGGGCTTTGATGACCTTGGCAAGCGCTGCGCCAAGTACTACGAGGCTGGTGCCCGCTTCGCCAAGTGGCGTGCAGTCCTCAAGATCGGTGCCACCGAGCCATCGCAGCTCTCCATCGACCAGAACGCTCAGGGTCTGGCTCGCTATGCCATCATCTGCCAGGAGAATGGGCTGGTCCCCATTGTTGAGCCTGAGATCCTTGTTGATGGACCTCATGACATTGACCGCTGTGCTTACGTGACCGAGATCGTCCTTGCTGCCTGCTACAAGGCCCTCAACGACCAGCATGTCCTCCTTGAGGGCACCCTCCTGAAGCCCAACATGGTCACCCCTGGATCCGACGCCAAGAAGGTGGCCCCTGAGGTGATTGCTGAGTACACCGTCCGCACCCTCCAGAGGACCGTCCCTGCTGCCGTCCCCGCCATTGTCTTCCTCTCtGGTGGACAGAGTGAGGAGGAGGCGACCCTGAACCTGAACGCCATGAACAAGCTCCAGACCAAGAAGCCCTGGAACCTGTCCTTCTCCTTCGGGCGTGCCCTCCAGCAGAGCACCCTCAAGGCCTGGTCCGGCAAGACGGAGAACGAGGAGAAGGCCAGGACGGCGTTCCTGGTGAGGTGCAAGGCCAACTCCGAGGCCACCCTCGGCACCTACAAGGGCGACGCCACCCTCGGCGAGGGCGCCTCCGAGAGCCTCCACGTCAAGGACTACAAGTACTGA

>AshFBA-5
ATGTCGGCCTACTGCGGAAAGTACAAGGATGAGCTCATCAAGAACGCTGCCTACATTGGCACCCCTGGCAAGGGTATCCTTGCTGCCGACGAGTCCACCGGCACCATCGGCAAGCGCTTCGCCAGCATCAACGTTGAGAATGTTGAGGACAACCGTCGTGCCCTCCGTGAGCTCCTCTTCTGCACCCCTGGAGCCCTCCAGTACCTCAGCGGTGTGATCCTCTTTGAGGAGACCCTGTACCAGAGCACCAAGGGTGGCAAGCCCTTTGTCGACATCCTCAAGGAGGGCAACGTCCTCCCTGGCATCAAGGTGGACAAGGGTACCGTCGAGCTCGCTGGAACCAACGGTGAGACCACCACCCAGGGCTTTGATGACCTTGGCAAGCGCTGCGCCAAGTACTATGAGGCTGGTGCCCGCTTCGCCAAGTGGCGTGCAGTCCTCAAGATCGGTGCCACCGAGCCATCACAGCTCTCCATCGACCAGAACGCTCAGGGTCTGGCTCGCTATGCCATCATCTGCCAGGAGAATGGGCTGGTCCCCATTGTTGAGCCTGAGATCCTTGTTGATGGACCTCATGACATTGACCGCTGTGCTTACGTGACCGAGATCGTCCTTGCTGCCTGCTACAAGGCCCTCAACGACCAGCATGTCCTCCTTGAGGGCACCCTCCTGAAGCCCAACATGGTCACCCCTGGATCCGACGCCAAGAAGGTGGCCCCTGAGGTGATTGCTGAGTACACCGTCCGCACCCTCCAGAGGACCGTCCCTGCTGCCGTCCCCGCCATTGTCTTCCTCTCTGGTGGACAGAGTGAGGAGGAGGCGACCCTGAACCTGAACGCCATGAACAAGCTCCAGACCAAGAAGCCCTGGAACCTGTCCTTCTCCTTCGGGCGTGCCCTCCAGCAGAGCACCCTCAAGGCCTGGGCTGGCAAGGCGGAGAACGAGGAGAAGGCCAGGAAGGCGTTCCTGGTGAGGTGCAAGGCCAACTCCGAGGCCACCCTCGGCACCTACAAGGGCGATGCCACCCTCGGCGAGGGCGCCTCCGAGAGCCTCCACGTCAAGGACTACAAGTACTGA

>AshFBA-6
ATGTCGCCGTCGTCCTCGGCGGCGAAGGTCGTCGCCTTCGTCGGCGCCGACGGGCTGAGCGCCGCGCTCGCCGCTTCTTTCACCCGCTCTGGCGCGATCGTCCGCTTCTACATCGACCCCAAGGCGGATGGATCCGCGGCGACGGCGCTCGCGGAGCAGGGCGGCGGCGTCCGATGCGCCAGCCCCGCCGAAGCCACGCGAGATTCTGCGCTAGTCGTTGTGCTCAGTGACGCCGATGGTGTAGATGAGTTGTTCTTCGGAGCTCAGGGTATAGTGAAAGGATTGTGCAAAGAGGCCGTTGTATTAATTCGATCGACGTTGGTGCCTAGTCATCTTGAGAAGTTGGGGCAGAAGCTTGCAGATGAGAAGAAGGGTATCTTCCTTCTTGATGCTTACATTTTTAGTGGTTTATCTGATGAACTGAAGCAAAATATTGTCGTTGTTGCATCTGGGAGAAAGGATGTAGCAGAAAGAGCTGGACAGTTCTTCTCCGGTCTTGACAAAACCATTTACTTTGTCGAAGGTGAATTTGGCTGCAGCAGCAAAATTAGGTTGGTTAATGATTTGCTGGAGAGCATTCATTTTGTTGCTTCTACTGAAGCAATGTTTATTGGTGTTCGAGCTGGGATTCATCCATCAATTATCTACGACATAATATCAAATGCTGCAGGAAGCTCAAGGATTTTTGTGGAGGTGGTCCCGAAAATTTTGAGTGAAGATCCATTGCTTATTGATTTTCTGAAGTCACTAAAGAAACATGCAAGCTACGTGATGGATACGGCTAAAGCAGCAACGTTCCCTCTGCCACTTCTAGCTGTTGCCTATCAACAATTAATACATGGTTCTTCAGCAGTAATTAGAGATGAATCCGCTTCGCCGTTGAAGGTCTGGGAACAACTATTTGGACTAAACATCGTAGATGCTGCCAGTCAACAAATCTATGACGCAAGCAAATTAGCTGACCAGCTTGTTATGGCCTCGAAAGCAGCAAAGAGGATCGGCTTTATTGGTCTTGGAGCTATGGGCTTTGGAATGGCATCTCATTTGTTAAAATCAGGGTTCTCCGTAACTGCTTATGATGTCTACAAGCCAACACTGGCCAGGTTTGCTGCTTTAGGTGGATTGACTAAAGATTCTCCTGAGGAAGTATCAAGGGATGTGGAAATCCTTATCATCATGGTTGCAAATGAAGTTCAAGCTGAAAGTGTCCTATATGGAAATGCTGGTGCTGTGTCAGTTTTGCCAGCAGGAACATCCATCATTCTGTCATCTACAGTTTCTCCTGGCTTTGTGACTCAACTCAAAGGAAGATTGGAAGCCGAATGCCGAGAGATAAAGTTGGTTGATGCTCCGGTATCTGGTGGTGTCAAGAGAGCAGCGGACGGGACACTAACTGTAATTGTTTCGGGAACAGATGAAGCTCTGCAATGTACGGGTAGAGTTTTGTCAGCACTAAGTGAGAAACTATATCTCATCAAAGGAGGATGCGGAGCTGCGAGTTCTGTTAAAATGGTGAACCAACTTCTTGCTGGGGTCCATATAGCCTCAGCAGCTGAAGCAATGGCGTTTGGTGCTCGATTAAATTTGCGAACAAGAAGAGTTTTCGAAATTATTCAACATGCAAGAGGTTACTCGTGGATGTTTGGAAACCGTGTGCCACACATGCTTGATAATGATTATACACCTTTATCTGCGGTGGACATATTCGTCAAGGATCTTGGTATAGTATCTCGTGAAAGCTCCAACTTGAGGATCCCATTGCATGTCTCTAGTGTTGCTCATCAGCTGTTTGTTTCAGGCTCTGCTTCTGGATGGGGTCGATACGATGATAGTGCTGTTGTAAAGGTATATGAGACATTATCTGGAGTAAAAGTAGAAGGAAGACCACCCATGCTTAATAAAGAAGATGTTCTGCGTTCTCTTCCTGTTGAGTGGCCAGAAGTTCCAATGGATGATCTTGTTTCCTCTGCATCTCATGATAGCAAAAAGGTTCTTGTAGTTTTAGATGATGATCCAACTGGAACTCAAACAGTTCATGATATAGAGGTCTTAACTGAATGGCCAGTTGAAGCCCTCACAGAGCAGTTTCTGAAACTACCAACCTGTCTTTTTTATTTGACAAACTCCCGTTCAATGATTGCTGATAAGGCCGCACTGTTAGTAAAAGATATCTGCAGAAATCTTGAAGCTGCAGCAAAGACTGTCCCTGGTATTAGTTATACAGTGGTCTTGCGAGGTGATTCCACTCTACGTGGCCATTTCCCAGAGGAAGCTGATGCAGTTGTTTCAGTATTAGGTGACATGGATGCTTGGATAATATGCCCATTCTTCCTTCAAGGTGGGCGGTACACTATTGATGATATTCATTATGTTGCAGACTCTGAAAGATTGATTCCTGCTGGTGAGACTGAGTTTGCCAAGGATGCAGCTTTTGGCTATACATCTTCCAATCTCAAACAGTGGGTTGAAGAAAAGACTAAAGGAAGGATTTTGGAGAACCAAGTTTCAACAATTTCCATAAGTCTTTTACGTAAAGAAGGACCAGATGCAGTCTGTCAGCTTCTCTGCAGCTTGGAGAAGGGCTCTGTGTGTATTGTCAACGCTGCCAGTGAAAGGGACATGAATGTCTTTGCTGCTGGAATGATCCAGGCTGAATTGCAAGGAAAGCGGTTTCTGTGCCGCACAGCTGCAAGTTTTGTGAGTGCTAGAATTGGAATCAAGCCAAAGCCACCTATCCGCCCAAATGACCTTGGAATTAAAAAGAATTTAGCGGGAgGCCTCATAGTTGTTGGTTCTTATGTGCCAAAAACTACGAAGCAGGTCGACAAGCTTCGTTCACAATGCGCACAATCCCTCAGAGTGATAGAGGTATCTGTTGAGATGATCTCACTGAAATCAACTGAGGAGAGAGACCAAGAAATCAGCAGAATTGTTGAATTGGGAAATGCTTATATACAGTCCGGGAGAGACACGCTAGTCGTCACCAGCCGCCAACTCATTACCGGAAAAACTCCTGAAGAAAGCTTAGAAATTAATTACAAAGTGAGCTCAGCACTAGTAGAGATTGTGCGAAGAATTGATAGTCGACCCCGCTACATCCTTGCAAAGGGAGGAATCACTTCATCTGATCTTGCTACAAAAGCTTTGGAAGCTCGGCGTGCCAAAGTAATGGGACAAGCTTTAGCTGGTGTGCCTTTGTGGCAGCTTGGCCCTGAGAGTAGACATCCTGGTGTCCCCTACATTGTTTTTCCTGGTAATGTTGGTGATAACAGTGCTCTTGCAGAAGTGGTCCAGAATTGGGCTTGCCCTTCTAGAAGTTCAACAAAAGAACTTCTCCTTAACGCGGAGAAGAGTGGCTATGCAGTTGGTGCTTTCAATGTATATAATCTTGAGGGAATTGAAGCTGTAATTGCAGCTGCTGAGGCTGAAGAAAGTCCTGCTATCCTGCAGGTTCATCCCAGTTCCCTGAAGCAAGGTGGAGTTCCGTTGGTAGCATGCTGCATTGCTGCAGCAGAACGAGCCAACGTACCTATCACCGTCCATTATGATCACGGGGCTGACAAGCATGATTTGCTTGGAGCTCTTGAAATGGGATTTGATTCAGTCATGGTGGATGGTTCCCATCTAACTTTAGAAGAGAACATCTTATACACAAAGAACATATCTTCCCTGGCTCATGCTAAAGGCATGCTCGTGGAAGCTGAACTTGGGAGACTATCAGGCACTGAAGATGGCCTGACAGTTGAAGAATATGAAGCGAGATTTACTGATATTGCTCAGGCTGAGCAGTTTATTGATGAAACTGGTATTGATGCATTAGCAGTATGCATTGGGAATGTTCACGGAAAATATCCTCCCAGTGGACCAAACCTGAGACTTGATTTGCTAAAGGAACTTCGCGCATTAACTATGAAGAAAGGAGTTAGCTTGGTACTTCATGGAGCATCTGGCCTCCCCCATGAACTTGTAAAGGAATGCATAGATTTGGGGGTGAGGAAATTCAACGTGAACACGGAGGTCCGCAACAGCTACCTGCAGTCACTCAAGAAGCCAGAAAAGGACCTGGTTCAGGTCATGGCGTCCGCCAAGGAAGCAATGAAAGCTGTTGTAGCAGAGAAGATGCGCCTCTTCGGATCCGCAGGGAAAGCCTGA

>AtaFBA-1
ATGGCGATGGTGACGGCGAAGCTCAGCTCCCCGGCCGCCGCCCGGCTCGCCCCCGTCCGGTCCGCGCAGCCCGCCCGCCGCGCCTCGCTCGTCCGCGTCCGCGCCTCCGGCGGCTCCTACGCCGACGAGCTCGTCTCCACCGCGAAAACTGTTGCTTCCCCTGGCCGTGGGATCCTTGCGATCGACGAGTCGAGTGCAACATGTGGAAAGAGATTGGCATCCATTGGTTTGGACAACACGGAAGTTAACCGCCAGGCTTACAGGCAGCTGTTGCTGACCACTGCTGGTCTTGGTGAATATATCTCTGGTGCTATTCTTTTTGAGGAAACTCTCTACCAGTCCACTACAGATGGCAAGACCTTTGTGGACGTCTTGAAGGACCAGAATATCATGCCTGGTATCAAGGTTGACAAGGGTTTGGTTCCATTGCCCGGATCCAACAATGAATCCTGGTGCCAAGGTCTTGATGGTTTGGCCTCAAGGTGTGCTGAGTACTACAAGCAGGGTGCACGCTTCGCGAAGTGGCGGACTGTTGTTAGCATCCCTTGTGGTCCTACTGCATTAGCTGTCAAGGAAGCGGCATGGGGACTTGCTCGCTATGCTGCTATTGCTCAGGACAATGGTTTAGTGCCAATTGTGGAGCCAGAGATCCTTCTGGACGGTGACCATGGCATCGAGAGAACTCTTGAGGTGGCAGAGAAGGTGTGGTCAGAGGTGTTCTTCTACCTGGCCGAAAACAATGTTCTGTTTGAGGGCATCCTGCTGAAACCCAGCATGGTTACCCCTGGTGCTGAGCACAAGGAGAAGGCTTCTCCAGAAGCCATTGCGAAGAACACCCTCACAATGCTGAGGAGGAGAGTACCGCCCGCGGTCCCTGGAATCATGTTCCTTTCCGGCGGACAGTCCGAGCTGGAGGCAACCATGAACCTGAACGCGATGAACCAGTCCGCCAACCCGTGGCACGTGTCCTTCTCGTACGCCCGGGCCCTCCAGAACTCGGTGCTGAAGACGTGGCAGGGGCAGCCCGAGAACATCGAGGCGGCGCAGAAGGCCCTGCTGGTCCGCGCCAAGGCCAACTCGTTGGCGCAGCTCGGCAGCTACACCGGCGAGGGCGAGAGCGACGAGGCCAAGAAGGGCATGTTCCAGAAGGGCTACACCTACTGA

>AtaFBA-2
ATGGCGTCTGCTACTCTCCTCAAGTCGTCTTTCCTTCCCAAGAAGGCCGAATGGGGCGCCACGCGCCAGGCTGCCGCCCCCAAGCCGATGACCGTCTCCATGGTTGTCCGTGCCAGCGCGTACGCCGATGAGCTTGTCAAAACCGCGAAAACCATCGCATCGCCAGGCAGGGGTATCCTTGCCATGGATGAGTCGAATGCCACCTGTGGCAAGAGACTCGCCTCGATTGGCCTTGAGAACACTGAGGCTAACCGCCAGGCTTACCGGACCCTCCTTGTCACTCCACCAGGATTGGGAAACTACATCTCTGGTGCTATCCTCTTTGAGGAGACCCTCTACCAGTCGACTGTTGATGGCAAGAAGATTGTTGACATCCTTGTCGAGCAGGGAATCGTTCCCGGTATCAAGGTTGACAAGGGTCTTGTGCCACTTGTTGGTTCCAACGATGAGTCATGGTGCCAAGGTCTCGATGGCCTTGCCTCCCGTGAAGCAGCATACTACCAGCAAGGCGCCCGCTTCGCCAAGTGGCGCACTGTTGTCAGCATTCCTAATGGCCCATCTGAGCTTGCTGTCAAGGAAGCTGCCTGGGGTCTTGCCCGTTACGCGGCCATCTCACAGGACAATGGGCTGGTGCCGATTGTGGAGCCTGAGATCATGCTCGACGGTGAGCACGGCATCGAGAGGACCTTCGAGGTCGCGCAGAAGGTGTGGGCGGAGACCTTCTACTACATGGCCCAGAACAACGTCATGTTTGAGGGCATCCTCCTGAAGCCAAGCATGGTGACCCCTGGTGCCGAGTGCAAGGACAGGGCCACCCCCGAGGAAGTGGCCAGCTACACCCTCAAGCTCCTCCAGAGAAGGATCCCCCCTTCCGTCCCCGGCATCATGTTCTTGTCTGGCGGTCAGTCGGAGGTGGAGGCGACGCTGAACCTGAACGCGATGAACCAGGCGCCGAACCCGTGGCACGTGTCCTTCTCCTACGCGCGGGCGCTCCAGAACACCTGCCTCAAGACGTGGGGTGGGCGGCCGGAGAACGTGGCCGCGGCGCAGGAGGCGCTGCTGCTGCGCGCCAAGGCCAACTCCCTGGCGCAGCTCGGCAAGTACACCAGCGACGGCGAGGCCGCGGAAGCCAGCGAGAACATGTTCGTCAAGAACTACAGCTACTGA

>AtaFBA-3
ATGGCATCTGCTACTCTCCTCAAGTCCTCCTTCCTCCCCAAGAAGGCCGAATGGGGCGTCGCGCGCCAGGTCGCCGCCCCGAGGGTGTCCATGGTCGTCCGCGCCGGCGCCTACGACGATGAGCTCGTCAAGACCGCGAAAACCATCGCGTCGCCGGGGCGCGGCATCCTGGCCATGGACGAGTCCAACGCCACCTGCGGGAAGCGCCTCGACTCGATCGGCCTGGAGAACACAGAGGCGAACCGGCAGGCGTTCCGCACGCTGCTGGTCTCCGTCCCTGGCCTCGGCAACCACATCTCCGGCGCCATCCTCTTCGAGGAGACGCTCTACCAGTCCACCGTCGACGGCAAGAAGATCGTCGACATCCTGGTGGAGCAGGGCATCGTGCCCGGGATCAAGGTGGACAAGGGCCTGGTGCCGCTCACCGGCTCCAACGACGAGTCTTGGTGCCAGGGCCTCGACGGCCTCGCCTCCCGGGAGGCCGCCTACTACCAGCAGGGCGCCCGCTTCGCCAAGTGGCGCACCGTGGTCAGCATCCCCAACGGCCCCTCCGAGCTGGCCGTCAAGGAGGCCGCCTGGGGCCTCGCCCGCTACGCCGCCATCTCGCAGGACAACGGTCTGGTGCCCATCGTGGAGCCGGAGATCCTGCTGGACGGGGAGCACGGCATCGAGCGCACCTTCGAGGTGGCGCAGAAGGTGTGGGCCGAGACCTTCTACCAGATGGCCCAGAACAACGTCATGTTCGAGGGCATCCTGCTCAAACCCAGCATGGTCACCCCCGGCGCCGAGTGCAAGGACAGGGCCACACCGGAGCAGGTCGCCGACTACACCCTCAAGCTCCTCAGCCGCCGCGTGCCGCCCGCCGTCCCCGGCATCATGTTCCTGTCGGGAGGGCAGTCCGAGGTGGAGGCCACGCTCAACCTCAACGCCATGAACCAGGGGCCCAACCCGTGGCACGTCTCCTTCTCCTACGCCAGGGCGCTGCAGAACACGTGCCTCAAGACGTGGGGCGGCCGGCCGGAGAACGTCAAGGCGGCGCAGGAGGCGCTGCTGCTGCGTGCCAAGGCCAACTCGCTCGCGCAGCTCGGAAAGTACACAAGCGACGGCGAAGCCGCTGAGGCCAAGGAGGGCATGTTCGTTAAGAACTACAGCTACTAA

>AtaFBA-4
ATGTCGGCCTACTGCGGAAAGTACAAGGACGAGCTCATCAAGAACGCTGCCTACATTGGCACCCCTGGCAAGGGTATCCTTGCTGCTGATGAGTCCACAGGCACCATCGGCAAGCGCTTTGCCAGCATCAATGTTGAGAACGTTGAGGACAACCGTCGTGCCCTCCGTGAGCTCCTCTTCTGCACCCCTGGTGCCCTCCAGTACCTCAGCGGTGTGATCCTCTTTGAGGAGACTCTGTACCAGAGCACCAAGGGTGGCAAGCCCTTTGTCGACATCCTCAAGGCGGGCAATGTCCTCCCCGGCATCAAGGTGGACAAGGGTACCATTGAGCTCGCTGGAACCAACGGTGAGACCACCACCCAGGGCTTTGATGACCTTGGCAAGCGCTGTGCCAAGTACTACGAGGCTGGTGCCCGCTTCGCCAAGTGGCGTGCAGTCCTCAAGATCGGTGCCACCGAGCCATCGCAGCTCTCCATCGACCAGAACGCTCAGGGTCTGGCTCGCTATGCCATCATCTGCCAGGAGAATGGTCTGGTGCCCATTGTCGAGCCCGAGATCCTTGTTGATGGACCTCATGACATTGACCGCTGTGCTTACGTCACCGAGGTCGTCCTTGCTGCCTGCTACAAGGCCCTCAACGACCAGCATGTCCTCCTCGAGGGCACCCTCCTGAAGCCCAACATGGTCACCCCTGGTTCTGACTCCAAGAAGGTGGCCCCTGAGGTGATTGCTGAGTACACTGTCCGCACCCTCCAGAGGACCGTCCCTGCTGCCGTCCCCGCCATTGTCTTCCTCTCTGGTGGACAGAGCGAGGAGGAGGCGACCCTGAACCTGAACGCCATGAACAAGCTCCAGACCAAGAAGCCATGGAACCTGTCCTTCTCCTTTGGGCGTGCCCTCCAGCAGAGCACCCTCAAGGCCTGGTCCGGCAAGACGGAGAACGAGGAGAAGGCCAGGGCGGCGTTCCTGGTGAGGTGCAAGGCCAATTCCGAGGCCACCCTCGGCACCTACAAGGGCGACGCCACCCTCGCTGAGGGCGCCTCTGAGAGCCTCCACGTCAAGGACTACAAGTACTGA

>AtaFBA-5
ATGTCGGCCTACTGCGGCAAGTACAAGGATGAGCTCATCAAGAACGCTGCCTACATTGGCACCCCTGGCAAGGGTATCCTTGCTGCTGATGAGTCCACCGGCACCATCGGCAAGCGCTTCGCCAGCATCAATGTTGAGAACGTTGAGGACAACCGTCGTGCCCTCCGTGAGCTCCTCTTCTGCACCCCTGGTGCCCTCCAGTACCTCAGCGGTGTGATCCTGTTTGAGGAGACCCTGTACCAGAGCACCAAGGGTGGCAAGCCCTTCGTCGACATCCTCAAGGCGGGCAATGTCCTCCCCGGCATCAAGGTGGACAAGGGCACCATCGAGCTTGCTGGAACCAACGGTGAGACCACCACCCAGGGCTTTGATGACCTTGGCAAGCGCTGTGCCAAGTACTACGAGGCTGGTGCCCGCTTCGCCAAGTGGCGTGCAGTCCTCAAGATCGGCGCCACCGAGCCATCACAGCTCTCCATCGACCAGAACGCTCAGGGTCTGGCTCGCTATGCCATCATCTGCCAGGAGAATGGTCTGGTTCCCATTGTTGAGCCAGAGATCCTTGTTGATGGACCTCATGACATTGACCGCTGTGCTTACGTCACCGAGATCGTCCTTGCTGCCTGCTACAAGGCCCTCAACGACCAGCATGTCCTCCTCGAGGGCACCCTCCTGAAGCCCAACATGGTCACCCCTGGTTCCGACTCCAAGAAGGTGGCCCCTGAGGTGATTGCTGAGTACACCGTCCGCACCCTCCAGAGGACCGTCCCTGCTGCCGTCCCCGCCATTGTCTTCCTCTCTGGTGGACAGAGCGAGGAGGAGGCGACCCTGAACCTGAACGCCATGAACAAGCTCCAGACCAAGAAGCCATGGAACCTGTCCTTCTCCTTTGGGCGTGCCCTCCAGCAGAGCACCCTCAAGGCCTGGTCCGGCAAGACGGAGAATGAGGAGAAGGCCAGGGCGGCGTTCCTGGTGAGGTGCAAGGCCAACTCTGAGGCCACCCTCGGGACCTACAAGGGCGACGCCACCCTTGCCGAGGGCGCCTCGGAGAGCCTCCATGTCAAGGACTACAAGTACTGA

>AtaFBA-6
ATGTCGGCCTACTGCGGAAAGTACAAGGATGAGCTCATCAAGAACGCTGCCTACATTGGCACCCCTGGCAAGGGTATCCTTGCTGCCGACGAGTCCACCGGCACCATTGGTAAGCGCTTTGCCAGCATCAATGTTGAGAACGTTGAGGACAACCGTCGTGCCCTCCGTGAGCTCCTCTTCTGCACCCCTGGTGCCCTCCAGTACCTCAGCGGTGTGATCCTCTTCGAGGAGACCTTGTACCAGAGCACCAAGGGTGGCAAGCCCTTCGTCGACATCCTCAAGGAGGGCAACGTCCTCCCTGGCATCAAGGTGGACAAGGGTACCGTCGAGCTCGCTGGAACCAACGGTGAGACCACCACCCAGGGCTTTGATGACCTTGGCAAGCGCTGCGCCAAGTACTATGAGGCTGGTGCCCGCTTTGCCAAGTGGCGTGCCGTCCTGAAGATTGGCCCTACCGAGCCATCACAGCTTTCCATCAACCAGAATGCTCAGGGTCTGGCTCGTTATGCCATCATCTGCCAGGAGAATGGTCTGGTGCCCATTGTAGAGCCTGAGATCCTTGTTGATGGACCTCATGACATTGACCGCTGTGCTTATGTGACCGAGATGGTCCTTGCTGCCTGCTACAAGGCTCTCAACGACCAGCATGTCCTCCTTGAGGGTACCCTCCTGAAGCCCAACATGGTTACCCCTGGTTCCGACGCCAAGAAGGTAGCCCCTGAGGTCATTGCTGAGTACACCGTCCGCACCCTCCAGAGGACCGTCCCTGCTGCCGTCCCTGCCATTGTCTTCCTCTCCGGTGGACAGAGCGAGGAGGAGGCGACCCTGAACCTGAACGCCATGAACAAGCTCCAGACCAAGAAGCCATGGAACCTGTCCTTCTCCTTCGGGCGTGCCCTCCAGCAGAGCACCCTCAAGGCCTGGGCTGGTAAGGCGGAGAACGAGGAGAAGGCCAGGAAGGCGTTCCTGGTGAGGTGCAAGGCCAACTCTGAGGCCACCCTCGGCACCTACAAGGGCGATGCCACCCTCGGCGAGGGGGCCTCTGAGAGCCTCCACGTCAAGGACTACAAGTACTGA

>AtaFBA-7
ATGCCGAAGAGACCGTGCTCTTACGTGCTGAAGAATACTTCGCGCCATTCTGCGCTGGTCGTTGTGCTCAGTGACGCCGATGGTGTAGATGAGTTGTTCTTTGGAGCTCAGGGTATAGTGAAAGGATTGTGCAAAGAGGCCATTGTATTAATTCGATCGACGTTGGTGCCTAGTCATCTTGAGAAGTTGGGCCAGAAGCTTGCAGATGAGAAGAAGGGTATCTTCCTTCTTGATGCTTACATTTTTAGTGGTTTATCTGATGAACTGAAACAAAATATTGTCGTTGTTGCATCTGGGAGAAAGGATGTAGCAGAAAGAGCTGGACAGTTCTTCTCCGGTCTTGACAAAACCATTTACTTTGTCGAAGGTGAATTTGGCTGCAGCAGCAAAATTAGGTTGGTTAATGATTTGCTGGAGAGCATTCATTTTGTTGCTTCTACTGAAGCAATGTTTATTGGTGTTCGAGCTGGGATTCATCCATCAATTATCTACGACATAATATCAAATGCTGCAGGAAGCTCAAGGTTTATATTTCAACTTATGATCATACAATTTATTGACAGGATTTTTGTGGAGGTGGTCCCGAAAATTTTGAGTGAAGATCCATTGCTTATTGATTTTCTGAAGTCACTAAAGAAACATGCAGATTTCCTAATTTCATTGGGGTCAATTGACACTATGCCTACAAGGCAGCTTCGTCCCTGGGAAATGTTTGCATTTCAGTTTTGTGTCCAGTTCCATGCTCTTAATCTTAGCTACGTGATGGATACGGCTAAAGCAGCAACGTTCCCTCTGCCACTTCTAGCTGTTGCCTATCAACAATTAATACATGGTTCTTCAGGAGTAATTAGAGATGAATCCGCTTCGCCGTTGAAGGTTTGGGAACAACTATTTGGAGTAAACATCGTAGATGCTGCCAGTCAACAAATCTATGACGCAAGCAAATTAGCTGACCAGCTTGTTATGGCCTCGAAAGCAGCAAAGAGGATCGGCTTTATTGGTCTTGGAGCTATGGGCTTTGGAATGGCATCTCATTTGTTAAAATCAGGGTTCTCCATAACTGCTTATGATGTCTACAAGCCAACACTGGCCAGGTTTGCTGCTTTAGGTGGATTGACTAAAGATTCTCCTGAGGAAGTATCAAGAGATGCGGAAATCCTTATCATCATGGTTGCAAATGAAGTTCAAGCTGAAAGTGTCCTATATGGAAATGCTGGTGCTGTGTCAGGTTTGCCAGCAGGAACATCCATCATTCTGTCATCTACAGTTTCTCCTGGCTTTGTGACTCAACTCAAAGGAAGATTGGAAGCACTAAGTGAGAAACTATATCTCATCAAAGGAGGATGCGGAGCTGCGAGGATGTTTGGAAACCGTGTGCCACACATGCTTGATAATGATTATACACCTTTATCTGCGGTGGACATATTCGTCAAGGATCTTGTATGGATAACCGAGCTATTAACTTATTTGTTTTATGAACTATTTTCTCTGTTCGTAAATGGTATAGTATCTCGTGAAAGCTCCAACTTGAGGATCCCATTGCATGTCTCTAGTGTTGCTCATCAGCTGTTTGTTTCAGGCTCTGCTTCTGGATGGGGTCGATATGATGATAGTGCTGTTGTAAAGGTATATGAGACATTATCTGGAGTAAAAGTAGAAGGAAGACCACCCATGCTTAATAAAGAAGATGTTCTGCGTTCTCTTCCTGTTGAGTGGCCAGAAGTTCCAATGGATGATCTTGTTTCCTCTGCATCTCATGATAGCAAAAAGGTTCTTGTAGTTTTAGATGATGATCCAACTGGAACTCAAACAGTTCACGATATAGAGGTCTTAACTGAATGGCCAGTTGAAGCCCTCACAGAGCAGTTTCTGAAACTACCAACCTGCTTTTTTATTTTGACAAACTCCCGTTCAATGATTGCTAATAAGGCCGCACTGTTAGTAAAAGATATCTGCAGAAATCTTGAAGCTGCAGCAAAGACTGTCCCTGGTATTAGTTATACAGTGGTCTTGCGAGGTGATTCCACTCTACGTGGCCATTTCCCAGAGGAAGCTGATGCAGTTGTTTCAGTATTAGGTGACATGGATGCTTGGATAATATGCCCATTCTTCCTTCAAGGTGGGCGGTACACTATTGATGATATTCATTATGTTGCAGACTCTGAAAGATTGATTCCTGCTGGTGAGACTGAGTTTGCCAAGGATGCAGCTTTTGGCTATACATCTTCCAATCTCAAACAGTGGGTTGAAGAAAAGACTAAAGGAGGGATTTTGGAGAACCAAGTTTCAACAATTTCCATAAGTCTTTTACGTAAAGAAGGACCAGATGCAGTCTGTCAGCTTCTCTGCAGCTTGGAGAAGGGCTCTGTGTGTATTGTCAACGCTGCCAGTGAAAGGGACATGAATGTCTTTGCTGCTGGAATGATCCAGGCTGAATTGCAAGGAAAGCGGTTTCTGTGCCGCACAGCTGCAAGTTTTGTGAGTGCTAGAATTGGAATCAAGCCAAAGCCACCTATCCGCCCAAATGACCTTGGATTAAAAAGAAATTTAGCGGGAGGCCTCATAGTTGTTGGTTCTTATGTGCCAAAAACTACGAAGCAGGTCGACAAGCTTCGTTCACAATGCGCACAATCCCTCAGAGTGATAGAGGTATCCGTTGAGATGATCTCACTGAAATCAACTGAGGAGAGAGACCAAGAAATCAGCAGAATTGTTGAATTGGGAAATGCTTATATACAGTCCGGGAGAGACACGCTAGTCGTCACCAGCCGCCAACTCATTACCGGAAAAACTCCTGAAGAAAGCTTAGAAATTAATTACAAAGTGAGCTCAGCACTAGTAGAGATTGTGCGAAGAATTGATAGTCGACCCCGTTACATCCTTGCAAAGGGAGGAATCACTTCATCTGATCTTGCTACAAAAGCTTTGGAAGCTCGGCGTGCCAAAGTAATGGGACAAGCTTTAGCTGGTGTGCCTTTGTGGCAGCTTGGCCCTGAGAGTAGACATCCTGGTGTCCCCTACATTGTTTTTCCTGGTAATGTTGGTGATAACAGTGCTCTTGCAGAAGTGGTCCAGAATTGGGCTTGCCCTTCTAGAAGTTCAACAAAAGAACTTCTCCTTAACGCGGAGAAGAGTGGCTATGCAGTTGGTGCTTTCAATGTATATAATCTTGAGGGAATTGAAGCTGTAATTGCAGCTGCTGAGGCTGAAGAAAGTCCTGCTATCCTGCAGGTTCATCCCAGTTCCCTGAAGCAAGGTGGAGTTCCGTTGGTAGCATGCTGCATTGCTGCAGCAGAACGAGCCAACGTACCTATCACCGTCCATTATGATCACGGGGCTGACAAGCATGATTTGCTTGGGGCTCTTGAAATGGGATTTGATTCAGTCATGGTGGATGGTTCCCATCTAACTTTAGAAGAGAACATCTTATACACAAAGAACATATCTTCCCTGGCTCATGCTGAAGGCATGCTTGTGGAAGCTGAACTTGGGAGACTATCAGGCACTGAAGATGGCCTGACAGTTGAAGAATATGAAGCGAGATTTACTGATATTGCTCAGGCTGAGCAGTTTATTGATGAAACTGGTATTGATGCATTAGCAGTATGCATTGGGAATGTTCATGGAAAATATCCTCCCAGTGGACCAAACCTGAGACTTGATTTGCTAAAGGAACTTCGCGCATTAACTATGAAGAAAGGAGTTAGCTTGGTACTTCATGGAGCATCTGGCCTCCCCCATGAACTTGTAAAGGAATGCATAGATTTGGGGGTGAGGAAATTCAACGTGAACACGGAGGTCCGCAACAGCTACCTGCAGTCACTCAAGAAGCCAGAAAAAGACCTGGTTCAGGTCATGGCGTCCGCCAAGGAAGCAATGAAAGCTGTTGTAGCAGAGAAGATGCGCCTCTTCGGATCCGCAGGCAAAGCCTGA
