# Supplementary material for: Molecular Characterization, Gene Evolution, and Expression Analysis of the Fructose-1, 6-bisphosphate Aldolase (FBA) Gene Family in Wheat (Triticum aestivum L.)
Source: Front Plant Sci. 2017 Jun 14;8:1030. doi: 10.3389/fpls.2017.01030 (PMC5470051; doi:10.3389/fpls.2017.01030)
Supplement: DOC1 — Promoter sequences of TaFBA genes. [file DataSheet1.zip › Data sheet/TXT5-The FBA gDNA sequences of wheat relatives.txt]

>TmFBA-1
ATGGCGATGGTGACCGCGAAGCTCAGCTCCCCGGCCACCGCCCGGCTCGCCCCCGTCCGGTCCGCGCAGCCCGCCCGCCGCGCCTCGCTCGTCCGCGTCCGCGCCTCCGGCGGCTCCTACGCCGACGAGCTGGTCTCCACCGCGGTGAGCCTCCCCCCTCTCTGATTCTCGTAGCCTCGCCTAGGTCTAGGAGCCGGCGGCCCGCGGGAGGATCTCGCCCTTGGGGCGTTGCGCGCGTCGCGTGCCGCGATCTGTCGTGGTGGCGGCTCCGGGTTTGTTTGGTTGGCGTCTAGCGATCCGTGACGGGGACGGGTGTTGTGGGGTTGGAGAAAATGAGAGCGTCCGTGCGTTTCTCCGTCGAATTATATCTCGATTGGAAACGACCTCGTCTCGATGTATTTTTCCAACGAATTAGCACGACGAAGAGATCACGATTTTTCTTCGTTGCAATCGAATTTGGGCTGATAGATGAGCGCCTATGCTGTGTTCAAGCCTCTGTTATTTTAGATGGCAGGTTGCGTGATATGGGAAAACCAGATTGGCCCAGGTTGACTTTTAAATTAAGGTTGAACAACGAGCTTGTTGAGTCTCAGGATGATTGTCCCGGTAGATACGGAAGGAGGTCATTGCGATGCTAGTGTTGCTCTTAAAAGTAAATTCTCAAATCCAAATATCATAGAATTGTTTCTAGGAGATGTGGCCAACTGCACATCCATATGTTCATATTCATTTGGTTTGTAGATTGTTGGGTGGACTTGCTGACGTATGGTTGCTCTGCGATAGTTTCCTGTGTCGGAAAACCTACCAGCAGTACTTTAAGTCTTGGTTTTGTTAGAATTAATCTTGGCCTTTCTGCTCGGCTGAAAAGGATTTGTCTGCTTTCACGCCATCTCCTTTGCATCGTGTGTACATTAGGTTTTATTTTGTTTCAACTGTAATCTTCTGTTCAAGTGTTGATTTGTCAATTAGTGTGAAGCATGCCTTCATGTAAATGAACCGTGCCTTTACATTTTGAACCACCGCAAGTCTAGAACTAACACTGATGCTCGTCTTAATTGCTTGATGTTGGGTATGCCAAACTAGTCTTATGCTATTTCCTGTTTATTTTTCTTCAGTGTTCCTTCCTCACAGCTGCAATGCATTCTCTGTTGTGTTTCATGACTGCAAATCTAATAGTTCGCCCCATTGCAGAAAACTGTTGCTTCCCCTGGTCGTGGGATCCTTGCGATCGACGAGTCGAGTGCAACATGTGGAAAGAGATTGGCATCCATTGGTTTGGACAACACGGAAGTGAACCGCCAGGCTTACAGGCAGCTTTTGCTGACCACTGCTGGTCTTGGTGAATATATCTCTGGTGCTATTCTTTTTGAGGAAACTCTCTATCAGTCCACTACAGATGGCAAGACCTTTGTTGACGTCTTGAAGGACCAGAATATCATGCCTGGTATCAAGGTTGACAAGGTATGCATGCCATGTTCTGAAAATCGTCGATTCGTCGTGCCGTTTGTAGTCACCAAGACAGTCCTAGCATTCTGATTTTAGTACTTGATTTATTTTGTTCTCCCAATAGGGTTTGGTTCCATTGCCCGGATCCAACAATGAATCCTGGTGCCAAGGTCTTGATGGTTTGGCCTCAAGGTGCGCTGAGTACTACAAGCAGGGTGCACGCTTCGCAAAGTGGTCAGTTCATACTCTCCTTGTGCATTTCCTGACTAGTTTTATTCTCTTTCCCTTTCTAAACTTGCTATGCTATATTGATCTTCTACAGGCGAACTGTTGTTAGCATCCCCTGTGGTCCTACTGCATTAGCTGTCAAGGAAGCGGCATGGGGACTTGCTCGCTATGCTGCTATTGCTCAGGTAATACGTGTTCTCAGCTGCTGAACATTTTGGAATGAAGAAGTGATCCTTTATTTAGTTTGATATTTTACTCATGGAGTTGATGAACAGCATAATCATTTTTATGCTCATATTTTCCTAGAAACCTGTGCGACGACATAACCTATCCTACAGTATAATCATCCATTGAACACTATCTCATAGCAAGTAGGGAGAACTAATTAACAAGTAGAAAAAGTAAATATCTGTATGCTCATGTAGATATGCTGTTATTGAAATCATATATACCAATGAACACTAGCATGGTGGTTCTGTTCTGACACCACCAATCGGAACATTTTTCCCTTTGAAATTTCCAAATCAGGTTCTTCTTTGTAAGCTGATACTAGAATTTGATGAAATGAATGCAATAATAGTACTCCCTCTGTTTGCAAATATAAGATGTTCTAACTTTTTTTTTCTGAATTGGATGTATATAGACACGTTTTAGTGTATGTTGAAATATGTAGTCCATATTTCAGTCCATATGTAGTCCATATTTTGTGAATGGAGGTAGTACATTATATGATTGAAGAAAATTTATGCAACCAAATACACTATAATCTCAACTATTTTGTGCCCCTCTTTATCTTTACTCATCTTGTTTCAAACCTGAATAATCTGCAGGACAATGGTTTAGTGCCAATTGTGGAGCCAGAGATCCTCCTCGACGGTGACCATGGCATCGAGAGAACTCTTGAGGTGGCAGAGAAGGTGTGGTCAGAGGTGTTCTTCTACCTGGCCGAAAACAACGTTCTGTTTGAGGGCATCCTGCTGAAGCCCAGCATGGTTACCCCTGGTGCTGAGCACAAGGAGAAGGCTTCTCCAGAAGCCATTGCGAAGAACACCCTCACAATGCTGAGGAGGAGAGTACCACCTGCTGTCCCTGGAATCATGGTATTGTCTTCAACCTCGAACCATTTACCTTCTGCTGATTATTTTCTTCAGTCCATTTCCCGTGGACATACATAATAAACAGAGTAAGAAATAGTAGCCATAACCCCGACCGTCCCAATTCCGCAGTTCCTCTCCGGCGGACAGTCCGAGCTGGAGGCAACCATGAACCTGAACGCGATGAACCAGTCCGCCAACCCATGGCACGTGTCCTTCTCCTACGCCCGGGCACTCCAGAACTCGGTGCTGAAGACGTGGCAGGGGCAGCCCGAGAACATCGAGGCGGCGCAGAAGGCCCTGCTGGTCCGCGCCAAGGCCAACTCCTTGGCGCAGCTCGGCAGCTACACTGGCGAGGGTGAGAGCGACGAGGCCAAGAAGGGCATGTTCCAGAAGGGATACACCTACTGA

>TmFBA-2
ATGGCGTCTGCTACTCTCCTCAAATCGTCTTTCCTTCCCAAGAAGGCCGAATGGGGCGCCACGCGCCAGGCCGCCGCCCCCAAGCCGGTGACCGTCTCCATGGTTGTCCGTGCCAGCGCATACGCCGATGAGCTTGTCAAAACCGCGGTATGCTTTCTTAACACCAACAGTATAATTCTAAAATTTTGCCATGCATATGCGTGTATTGGTTTGATCCTTGATGGGCAGTAACTTCTGGTGAGAATCCTCTTTACATCAGTGAGAAGGGGAGATCTGGATGTATTGTCAATACAGAAACTGCCAGTGATAAATCAAATGTATTCTTATTAGGACGAACAGTTAACCTAGTACCGTTTATCATAATCCCTTCGACATAAGACGGATGTTTTGTCACGCAGAGGAAATTGTTTGGCTGCTTTTGATCACACCAAAATCACTAGTCTGAATGAACATGCATAACATATGTTTTTGATATTGCATTGGTACAGTAACTTTTCTATCTTCACCGCAGCGAGCTAAATAGATATGATTGATGTTGTGTTGTACCAAAAAAGAGCTTGTGAAAATCCAAACATAAACGTGATGTGTTTCTCGATTAGACATCTGCAGTAAGACATGACACGGGTTAATCACCACTAGCTTAACGATATGGCAGGATGCATCATGGCGCACAGAAATTAAACAACTCACATTCCAGTGATATCATTGTTTGAATCCATGTGTCCGGCTTAAGCTGAGCAATCCATCTGAAGGTTCATAAGTCATAACAAAACTACATAGTTTCTTCTAAACTTTAAATCTTTGATAGCATAAATCATCAAGTTTACAACAGTAAAATTTCTACCAAACGAGCAAAGCTTTCATTCGGTTATGGACTTATGGTTCAGAAGATCTCAAGCTTTATTCTTCCTGCTGCAGAAAACCATCGCATCGCCAGGCAGGGGTATCCTTGCCATGGATGAGTCGAATGCCACCTGTGGCAAGAGACTTGCCTCGATTGGCCTTGAGAACACTGAGGCTAACCGCCAGGCTTACCGGACCCTTCTTGTCACTCCACCAGGCTTGGGAAACTACATCTCTGGTGCTATCCTCTTTGAGGAGACGCTCTACCAGTCGACTGTTGATGGAAAGAAGATTGTTGACATCCTTGTCGAGCAGGGAATCGTTCCCGGTATCAAGGTTGACAAGGTAGGCTGTCCACTGATTTCACTCCAAACTGACACACGGTTTTCTTGGCGCATTCCCTTACCAGAGTTTTCTTTAATTAAAACAATTCTAAACTAAAGATTCAAACTGCTACTATTACTAATGCATTAGAACAATCATATGTGGCGCTCGTGTGACTAGCTATACATTACAAGCAAATACTGATGATACCAGGTTTATTTCAAGCTTAGAAACAAAACATTCTTCTAAACTGGTGCTCGTTCTCAGGGTCTTGTGCCACTTGTTGGTTCCAACGATGAGTCATGGTGCCAAGGTCTCGATGGCCTTGCCTCCCGTGAAGCAGCATACTACCAGCAAGGCGCCCGCTTCGCCAAGTGGTTAGATATTTGATCCTACAACTACAAGGACAGTTTACCTTCCATTAATTCACCCTAGCTGACATGAAGTTCTCTTGCAGGCGCACTGTTGTCAGCATTCCTAACGGCCCATCTGAGCTTGCTGTCAAGGAAGCTGCCTGGGGTCTTGCCCGTTACGCTGCCATCTCACAGGTATTGTTCCCATTTCCTAACAGTCCAAACTTCTACAGCACAATGGTCAGGCACAACATTCTAGTGGATATGTGAACCTCTTGTTCGTCGATGTTCTAGGACAATGGGCTGGTGCCGATTGTGGAGCCTGAGATCATGCTCGACGGTGAGCACGGCATCGAGAGGACCTTCGAGGTCGCACAGAAGGTGTGGGCGGAGACCTTCTACTACATGGCCCAGAACAACGTCATGTTTGAGGGCATCCTCCTGAAGCCAAGCATGGTGACCCCTGGTGCTGAGTGCAAGGACAGGGCCACCCCTGAGGAAGTAGCCAGCTACACCCTCAAGCTCCTCCAGAGAAGGATCCCCCCTTCCGTCCCCGGCATCATGGTGAGCAGAGCACCCTCCCGAACCTAAACGCACAATCATGAAACATCTTGGCTTCTCATTATTCAAGAATACAAGATTATATTGACAAGACACTATCCTCAACAACCAATTTGCATTGTGACACACAGTAGTAACTAACTCAAAAGTGCAAAAATAGCATGCCTTCAGAAACCCACAAATCATTATCTCTGCAGAAGCTCACATCCTATGTTGTTCCTTTTCTGTGGTGGTGCAGTTCTTGTCTGGCGGTCAGTCGGAGGTGGAGGCGACGCTGAACCTGAACGCGATGAACCAGGCGCCGAACCCGTGGCACGTGTCCTTCTCCTACGCGCGGGCGCTGCAGAACACCTGCCTCAAGACGTGGGGCGGGCGGCCGGAGAACGTGGCCGCGGCGCAGGAGGCGCTGCTGCTGCGCGCCAAGGCCAACTCCCTGGCGCAGCTTGGCAAGTACACCAGCGACGGCGAGGCCGCGGAAGCCAACGAGAACATGTTCGTCAAGAACTACAGCTACTGA

>TmFBA-3
ATGGCATCTGCTACTCTCCTCAAGTCCTCCTTCCTCCCCAAGAAGGCCGAATGGGGCGTCGCGCGCCAGGTCGCCGCCCCGAGGGTGTCCATGGTCGTCCGCGCCGGCGCCTACGACGATGAGCTCGTCAAGACCGCGGTACGTACGCTGCAGGCAGCTTCTCGCCGGCCGAATTACACGTACTACTAGTATAATTCACTCATGGACTGGACTGGACTGACATGCTGCTGCTGCTTTGCACGCACGTGCAGAAAAACATCGCGTCGCCGGGGCGCGGCATCCTGGCCATGGACGAGTCCAACGCCACATGCGGGAAGCGCCTCGACTCGATCGGCCTGGAGAACACAGAGGCGAACCGGCAGGCGTTCCGCACGCTGCTGGTCTCCGTCCCTGGCCTCGGCAACCACATCTCCGGCGCCATCCTCTTCGAGGAGACGCTCTACCAGTCCACCGTCGACGGCAAGAAGATCGTCGACATCCTGGTGGAGCAGGGCATCGTGCCCGGGATCAAGGTGGACAAGGGCCTGGTGCCGCTCACCGGCTCCAACGACGAGTCTTGGTGCCAGGGTCTCGACGGCCTCGCCTCCCGGGAGGCCGCCTACTACCAGCAGGGCGCCCGCTTCGCCAAGTGGCGCACCGTGGTCAGCATCCCCAACGGCCCCTCCGAGCTGGCTGTCAAGGAGGCCGCATGGGGCCTCGCCCGCTACGCCGCCATCTCGCAGGACAACGGTCTGGTGCCCATCGTGGAGCCGGAGATCCTGCTGGACGGGGAGCACGGCATTGAGCGCACCTTCGAGGTGGCGCAGAAGGTGTGGGCCGAGACCTTCTACCAGATGGCCCAGAACAACGTCATGTTCGAGGGCATCTTGCTCAAACCCAGCATGGTCACCCCCGGCGCCGAGTGCAAGGACAGGGCCACGCCGGAGCAGGTCGCCGACTACACCCTCAAGCTCCTCAGCCGCCGCGTGCCGCCCGCCGTCCCCGGCATTATGTTCCTGTCGGGAGGGCAGTCCGAGGTGGAGGCCACGCTCAACCTCAACGCCATGAACCAGGGGCCCAACCCGTGGCACGTCTCCTTCTCCTACGCCAGGGCGCTGCAGAACACGTGCCTCAAGACGTGGGGCGGCCGGCCGGAGAACGTCAAGGCGGCGCAGGAGGCGCTGCTGCTGCGTGCCAAGGCCAACTCACTCGCGCAGCTCGGAAAGTACACCAGCGACGGCGAAGCCGCCGAGGCCAAGGAGGGCATGTTCGTCAAGAACTACAGCTACTAA       

>TmFBA-4
ATGTCGGCCTACTGCGGCAAGTACAAGGGTATGATCCGTCCTCTTCCCCCTCCTCCCGCCCCACTCGCCCGTCGTTCTGTCGATATGCCTGCCTGCCTGCTCCGTGTGTTGATAGATCTGTTACCCGTTTCGCTGTTCTGCATGATTTAGATCTGCCGATGCTCGCGATTCCATGCCATGGTTTGTTAGATCCGCACTCGCGGGTTAGATCCACACGCGCCGTGTTTGTGTCCGCTTGGTTCTAGCGGTTGGTTGTTTTTTCGGATCGTTCATAGGCGCTGGCAGTTGGATCGGGTGCCTAGGGGGTCATCGGTTGCGTCGTCCGATGATGGGTTGCATGCTGATAATTGTGCAAGTTGCTGCTGCTGCTAGGTGCATGCTAGTGATTTATTTTGTGCGAATGATGATACTGGCGTTCCATCCTTTTCAATTAGTTTGGTACACACGTCTGCACATGTTTCTGTTGGGTTCGTGGTAGTGGTAATCCTGGCTTTAGTTACAGAAGATTGCTTCTGTAAATCTAGTTCTGTATAGATCCTAGGGCCATCTTTTGAATATCCCATGCTTAGTTGTTAATTCTTTGTTGCCCCTGGACTTGTTTCTGCCACCTTGTGCTGTTGTGAAGATCCAATTTCGGATGAATCTATAAAATTTCCTAAATCAGTTGTCAGAATTATGTTAGTCAGTTTGTGCATGTGTTGTTAGTTAAATGTTCTGATAAGTTACAGTCAATCTCTACAGTTTACCTTGTGCAGATGCAATTTCTATGAAAATTTCTTAGATCAGGTGTCAGATTTTTTTTTTTGCCAATTTGTCATGCATGAGTTTTTAGTCAAACTATAAACGATGTGAATGGTTATCCTCAACATGTAGTTTTGTAGTTTTGAGCACACTTTATAAGATCTTATACTTATGGATTTTTTTTTACTGTCGTTGGTTTTCTTGCAGATGAGCTCATCAAGAACGCTGCCTACATTGGCACCCCTGGCAAGGGTATCCTCGCTGCTGACGAGTCCACCGGCACCATCGGCAAGCGCTTTGCCAGCATCAACGTTGAGAACGTCGAGGACAACCGTCGTGCCCTCCGTGAGCTCCTCTTCTGCACCCCTGGTGCCCTCCAGTACCTCAGCGGTGTGATCCTCTTTGAGGAGACCCTGTACCAGAGCACCAAGGGTGGCAAGCCCTTCGTCGACATTCTCAAGGCGGGCAATGTCCTCCCCGGCATCAAGGTGGACAAGGGTACCATCGAGCTCGCTGGAACCAACGGTGAGACCACCACCCAGGGCTTTGATGACCTTGGCAAGCGCTGCGCCAAGTACTACGAGGCTGGTGCCCGCTTCGCCAAGTGGCGTGCAGTCCTCAAGATCGGCGCCACTGAGCCATCGCAGCTCTCCATCGACCAGAACGCTCAGGGTCTGGCTCGCTATGCCATCATCTGCCAGGAGAATGGGCTGGTGCCCATTGTTGAGCCTGAGATCCTTGTTGATGGACCTCATGACATTGACCGCTGTGCTTACGTGACCGAGATCGTCCTTGCTGCCTGCTACAAGGCCCTCAACGACCAGCATGTCCTCCTTGAGGGCACCCTCCTGAAGCCCAACATGGTCACCCCTGGATCCGACGCCAAGAAGGTGGCCCCTGAGGTGATTGCTGAGTACACCGTCCGCACCCTCCAGAGGACCGTCCCTGCTGCCGTCCCTGCCATTGTCTTCCTCTCTGGTGGACAGAGTGAGGAGGAGGCGACCCTGAACCTGAACGCCATGAACAAGCTCCAGACCAAGAAGCCCTGGAACCTGTCCTTCTCCTTCGGGCGTGCCCTCCAGCAGAGCACCCTCAAGGCCTGGTCCGGCAAGACGGAGAACGAGGAGAAGGCCAGGACGGCGTTCCTGGTGAGGTGCAAGGCCAACTCCGAGGCCACCCTCGGCACCTACAAGGGCGACGCCACCCTCGGCGAGGGCGCCTCCGAGAGCCTCCACGTCAAGGACTACAAGTACTGA

>TmFBA-5
ATGTCGGCCTACTGCGGAAAGTACAAGGGTACGCGATCCACCCCCCTCCTTCCTCCGCCTCCTCCCCTCCCTCGTCGTTCTCTCCATACGTCGGCGCTTTGATCTGCCTCGCGTGTAGATCCGTTGCCTGTTCGACGTGCTTAGAGCTACCTTTGCTCGCGAATCCGATGTAGTGTGTGCCGTCCGTACGCGCCGTGCTTTGATCTGCTTGGTTCTAGCGGTTACGCTGTTTTCGAGCGGATTTAGGCGCTGCCTGTTAGATCGAGTGCTTTGGATTCCCCAGTCGCGTCAGGTGGTGGGCTGCATGCTGATGATTGCTGCTCGGCCCATGCTAGTGATTATTTTGTATGGATGATGATGCTAGCGTTCCTTCTTTTTCTGCAAGTACTTTTTTTTGGGTAAGTTGATGGGCTCCATTGCTTTCTGTTTGTGTTCGTTGTAGTGGTAACTATGGCTTTGATTATTGAAGATTGCACCTGTAAATCTAGATCTGTTTAGATCCTAGTGGCTTCTTTTGCTAAGCAATATCCAGTGCTTTATATAGTTGCAAGCTGTACTGATTGCTCTGCTGCCATGTTAATTCTTTGTTGCCCCTGCCCGTGTTAGCCACCTTGTGCTGTTGTGCAGATACATCTTTGAGAGATTGTAAAAAATTCATAATCAGTTGTCAGAATCATGCTAGTCAGTTTGTTGTGCATCTGTTGTCAGCTAAACGCTGTTAATGGCTACACTCATCTTGTGCAGTTTTCTAGATTTTAGCACAATTTGAGTGTAGCTATCATGGTAGTCAGTTTGTTGTGCATGTGCACTCAACTTCTGCAGTTTTGTAGATTTTAGCACAATCTGAAAAAGTTATGGCAATTGATCTTAAATACTGATGGTGGTTATCCTGCAGATGAGCTCATCAAGAACGCTGCCTACATTGGCACCCCTGGCAAGGGTATCCTTGCTGCCGACGAGTCCACCGGCACCATCGGCAAGCGATTCGCCAGCATCAATGTTGAGAATGTTGAGGACAACCGCCGTGCCCTCCGTGAGCTCCTCTTCTGCACCCCTGGAGCCCTCCAGTACCTCAGTGGTGTGATCCTCTTTGAGGAGACCCTGTACCAGAGCACCAAGGGTGGCAAGCCCTTTGTCGACATCCTCAAGGAGGGCAACGTCCTCCCTGGCATCAAGGTGGACAAGGGTACCGTCGAGCTCGCTGGAACCAACGGTGAGACCACCACCCAGGGCTTTGATGACCTTGGCAAGCGCTGCGCCAAGTACTATGAGGCTGGTGCCCGCTTTGCCAAGTGGCGTGCCGTCCTCAAGATTGGCCCCACCGAGCCATCACAGCTTTCCATCGACCAGAACGCTCAGGGTCTGGCTCGCTATGCCATCATCTGCCAGGAGAATGGGCTGGTGCCCATTGTTGAGCCCGAGATCCTTGTTGATGGACCTCATGACATCGACCGCTGTGCTTATGTGACTGAGATGGTCCTTGCTGCCTGCTACAAGGCTCTCAACGACCAGCATGTCCTCCTTGAGGGCACCCTCCTGAAGCCCAACATGGTTACCCCTGGTTCCGACGCCAAGAAGGTGGCCCCTGAGGTCATTGCTGAGTACACCGTCCGCACCCTCCAGAGGACCGTACCTGCTGCCGTCCCTGCCATCGTCTTCCTCTCCGGTGGACAGAGCGAGGAGGAGGCGACCCTGAACCTGAACGCCATGAACAAGCTCCAGACCAAGAAGCCATGGAACCTGTCCTTCTCCTTCGGGCGTGCCCTCCAGCAGAGCACCCTCAAGGCCTGGGCTGGCAAGGCGGAGAACGAGGAGAAGGCCAGGAAGGCGTTCCTGGTGAGGTGCAAGGCCAACTCTGAGGCCACCCTCGGCACCTACAAGGGCGATGCCACCCTCGGCGAGGGGGCCTCTGAGAGCCTCCACGTCAAGGACTACAAGTACTGA

>TmFBA-6
ATGTCGCCTTCGTCCTCGGCGGCGAAGGCCGTCGCCTTCGTCGGCGCCGACGGGCTGAGCGCCGCGCTCGCCGCTTCTTTCGCCCGCTCCGGCGCGATCGTCCGCTTCTACATCGACCCCAAGGTCGCCTTCGCTCGATCGCCTTTCCCTCGTTTCCCCGTTCCTTTCACCCCCGTTTTGGTTTTGCCTCCTCTCGGAGGTGTTTCCGCGGGATGCTCTGTCCTGACGGTGCGTGCCCGTGCAGGCGGATGGATCGGCGGCGACGGCGCTCGCGGAGCAGGGCGGCGGCGTCCGATGCGCCAGCCCCGCTGAAGCCACGCGAGGTGAGCGTATATAACGGTTTCCTGCACTGGACCGATTCGAGATACGTCCTTCTCGTGGCGCGCGTGCGTACGAGCCGTTTGTTGGAATGCCGAAGAGACCAATGCTCTTACGTGCTGAAGAATACTTCGTGCCGTGTGCGTGTTGCTTCTATCTGATCTATCAAAAACTCTTGGCGCCTGCAGATTCTGCGCTAGTCGTTGTGCTCAGTGACGCCGACGGTGTAGATGAGTTGTTCTTTGGAGCTCAGGGCATAGTGAAAGGTATGTACCACGTGTGTGCTATTGTGTTGCCTGCCAGTCTGTCAATCTCATGCACCTGTTTCTGTACAAGTTATATATATACTTGACATTTGATATGATGTATGCTTGAGCATTTCATAGGATTGTGCAAAGAGGCCGTTGTATTAATTCAGTCGACGTTGGTGCCTAGCCACCTTGAGAAGTTGGGGCAGAAGCTTGCAGGTATAATGCTAATTTGTGCATATATTGTCTTAGCTGCGAACAGTAGCTGCTCTGCTTACAATTTTATGTGCACTTTTAAGAATTAGAAAGCTGCACATTTAACATTTGTAAGGCCCTCTTTGGATGACTGGAATTAAAGAACATAGGAATAGGAATAAACACATGATTGGAATTTCATGTACTACTATAGTTTCCTACAGGGATTTTTTTTAGTGATGACCTTGGATGGTTCACAGGATGTTGGTGATGAATGACTGTACTAGTTAATCTGGATTTTTTATTTTTTATTCTTTTATTTTTTGCAGATGAGAAGAAGGGTATCTTCCTTCTTGATGCTTACATTTTTAGTGGTTTATCTGATGAACTGAAGCAAAATATTGTCGTAAGTGATACACAGCTGAGAATCTGAACTGTGTGCTTGTATGCTTAGGTTATTCTGTTATCACAATTTAGCTTTTGAATGTCAGGTTGTTGCATCTGGGAGAAAGGATGTGGCAGAAAGAGCTGGGAGATTCTTCTCCGGTAGTTCCAAATTTGTGTACCTTACTAATATTTTCTTCCGGGTCCTCATCTTATGATGCTGAAATTTTAAGCTATCTTACATTCCAGGTCTCGACAAAACCATTTACTTTGTCGAAGGTGAATTTGGCTGCAGCAGGTTGCTTTCTTTCCTGAAAATAGCAAATATAAGCTAGTCGAGATATCAATTTTCACCCCTTCCATATATTTACTGTACTAAATCGTGTAACTATTATTGTCACAATTTGAACCGTATGCCATTTATTTTTACAGCAAAATCAGGTTGGTTAATGATTTGCTGGAGAGCATCCATTTTGTTGCTTCTACTGAAGCAATGTTTATTGGTGTTCGAGCTGGGATTCATCCATCAATTATCTACGACATAATATCAAATGCTGCAGGAAGCTCAAGGTTACAAGGATTATTGAATTCTTTGTGTTCTGTCTGAACTCGTGATACTTGTAGGTTTATATTTCAACTTATGATCATACAATTTATTGACAGGATTTTTGTGGAGGTGGTTCCGAAAATTTTGAGTGAAGATCCATTGCTTATTGATTTTCTGAAGTCACTAAAGAAACATGCAGTAAGTTCCTTTGCTTCTCCTTTGGGGCATGGTATGGGATTCTTAGGATACTTTACACAATAAATGAACAGTGCATATAATTAAGTATGTCCCTTTTCTCCCTTTTATGAAAGAGGGGATTGCACAAACTAGAATGTTATTTTAAGTAAAAGATATAAATACGTAGGTGACGTGCGCATTTATTGCTACGGAGTTTGTATGGACAATGAATGAAGGCATCCTATGCGTATTGGAGCCATGACCGGTGGTAAGAGCAGGGTAGCTGGGATGTGATATTGAAAATGGAGGGTCCGGGACTAGCAATTGGAAGAGAGGAGATTTCTTGTTTGATCAAGGTATTCAATCCTCTTCCCAAAAATAGGGTAGGTACTGGACAGGAGATTAGATATACATGAGAATGTTGCCGCGGCAAAGGTGGCAGGGTGCTGAAAAACCAGGGGAGGGGAAAAAGGCAGGGACGAAGCTAGGAAAAATGTTTGTTGGGGTCATGTCTATGGCAGTGGGGTCATCTTCAATAAATAGATATTGTTTAGTACTAAATTAATGAAGGATTTCCTAATTTCATTGGGGTCAATTGACCCTATGCCTACAAGGCAGCTTCATCTCTGGGAAATGGTGAGAAGTGATAAATAGTAGGAGTATCACATTGTACCTTTTTTTTGCGGGTCTATCACATTGTACCTTGATAGATAGCAATCAAGTTACTTAAGAAAGCTAGCTAATCCCGTGGACTTACTCATTTAGCAGCATATTTGAGATATTTCAGTGAATTTTTTGCACACTTTCTTTTAACTATAGTTTGCATTTCAGTTTTGTGTCCAGTTCCATGCTCTTAATCTTGTAAGTCAACCCCATTTTTGAGAGAGGATTAAATGGTTAATTAGTAATGTGCCACTCTGATCTTACAAACTGTAAAGGAATATTGCTACTGCATGGCTGATTGCCTGAATGCTTCTGTTTATTAAAACAAAGTTTTCACTCTTAAACAATATAGAGCTACGTGATGGATACGGCTAAAGCAGCAACGTTCCCTCTGCCACTTCTAGCTGTTGCCTATCAACAATTAATACATGGTATGATGTTAAAGTTTCTTTTCTTCCAATACATCTTGAAATTCTCCTGGTAGTCCGAACATGCTAGTACCTTCTTATTCATGCACGTTTTTTGTACTTATCTTCAGGTTCTTCAGCAGTAATTGGAGATGAATCCGCTTCGCCATTGAAGGTGTGGAATAACGGTCAGCTTTCTCAAGATGCTTCAATTTATCAAAATTATCTTAATTTAAATCATCATTTTGCAGGTTTGGGAACAACTATTTGGAGTAAACATCGTAGATGCTGCCAGTCAACAAATCTATGACGCAAGCAAATTAGCTGACCAGCTTGTTATGGCCTCGAAAGCAGCAAAGAGGATCGGCTTTATTGGTCTTGGAGCTATGGGCTTTGGAATGGCATCTCATTTGCTAAAATCAGGGTTCTCCGTAACTGCTTATGATGTAGGAACTCTTCTGCTCTTGTTCTTCCCAACTGCATAATTGACCGTTTGAATTGCTTCAATTCAAAATACAAAGAATGAAAGGGTCTTCACTTGGTTTCTTCTGCATTAGTGCTTCTGTACATATGTTGCATTTCAAGTACCCTGAACAATCTTATGGATCATAGATTTGACATCTGTGGTTTTAAGCCTATATATTTTGCTAGATGAAACTGTGGATGGCTTAGATTAATCTTAAGGTATCAGAAAGGGCAGCAGTAATTCGAATAATAAACGAATAGATCACAAACTCTTCTCTTTTCAGTAGTCCATTGGGTGCTCTGAATTTACACAAATATACAGTTGAGGAAATAGGATACTGTTCACCCTTTTCAACTTATATATCTTTTGTTTGTAAACGATGTTATAAACCTATAGTGTTATGCATGTTCTTCTGTAAAAAAAAGTTCTTCAGATCCACACGTGAATAATTTTATACCCTTTACCCATTAGGTCTACAAGCCAACACTGGCCAGGTTTGCTGCTTTAGGTGGATTGACTAAAGATTCTCCTGAGGAAGTATCAAGAGGTACGTTGCAACCTTCTAGTATAAAGTATAATTCTCGCTTCTTAAGTTTACATTTGTTACCTATAACAGTGTAATCAGTACTATATGATTTTCTGACTGAATGAAATTAGTTCAGACCTCATTATTCTCTTGTATTTATCTTATTCTTTATTTTTGTGCCATTCATCGAGTCAAAAGGTAAATGACATGTGGGCCCAGCCCCACCTCATCACTACTTAAGAGCAATAGCATGGAATGGAAATACCGTTTATGATGTATCAACCGTGATACCGTGTCTGAAGTATTAACCATAAATTGGTTTCAGATGTGGAAATCCTTATCATCATGGTTGCAAATGAAGTTCAAGCTGAAAGTGTCCTATATGGAAATGCTGGGGCTGTGTCAGGTAACATATAGAGCCCCCCCCCCCCCCTCCTCCCTGGTTCTGCTGATTATTAGCATCTCCCAGGTAGGCTAACTATTTTTTGAGCTGTACTTACATGGTTGTGAATATCCTTTGTCTTTCACTTTCAGTTTTGCCAGCGGGAACATCCATCATTCTGTCATCTACAGTTTCTCCTGGCTTTGTGACTCAACTCAAAGGAAGATTGGAAGGTAGCCGCTCTTTTTTTATCTCTCCTGGGCATGTTTGCATTAAAAATAAGAAAGAATACCACAAACATTACTGGTCAACAAAAACCACATTGTGTAACTCATAAATCCAACTCATGAAAATCGAAAATCTTCTGTTTGTGATTCCGGGTGAGAGTTGAGTCCTGTAGCTTCAGTGTCTGACAAGTAATGTTCGTTAACCTTTTCTCATTATAAAACACCAGATTTATAATCATTTGCAGAAGAAGTTGCAATGACTGCTGTGACAGCTAGCCTGTATTTTGTGTTGGGATGTTGCCATGAAGTTGAAGTTGCATTTTAAGGGAAATGTTCCGGCAGAAGGCCTTTGGGGTGTTACCCAGGTTCCAAAAGTCACAGAAACATCCAAAAAGTAGTACAACGCTAACAGAAGATGAATCTATTACTAAACAAATCAGATCCATATTTGACCTATGATCAAGAAAGCTGTGATAGAAGCTTCAATCGTTTTCAGCTATTGTCGAAAGGAATCTGAATTTTGTTTTCTCCACGTGTAGGTTAAACCTGTATCTCGTTAGATTTATGTCATGTAAATTGAGTCGAGGGCACTTTTTTTTGTCACTTTTTATATTGTTTCCCGTAATACACCAAGGCCTTGTAGTACTAGAACCATTCTCTACATTTTAAATATGTCGGCAATGTTGTTTACTGCTTTCACTGATGAATCTTTTGGAATCTTTAACTACTTCTATACAGCCGAATGCCGAGAGATAAAGTTGGTTGATGCTCCGGTATCTGGTGGTGTCAAGAGAGCAGCGGATGGGACACTAACTGTATGATTAGCGAAACATTTAATCTAGTAGAAGTGATGATGTAACCTTTATGGATATAAATATTTGCACTTCTTTTGACAGGTAATTGTTTCGGGAACAGATGAAGCTCTGCATTGTACGGGTAGAGTTTTGTCAGGTATGAAAAAGGTTATCTGAACACCATCATATGCTGTATGCAAAGTACGGAAACTGGTCGATAACTATTATCTTTTTTTTTGCGTAACAGCACTAAGTGAGAAACTATATCTCATCAAAGGAGGCTGCGGAGCTGCGAGGTAATACACACATTTTGTAGTCATATACCTTCCTTACAGGGTCTTATTTCTGCACAATGGCTCTTTTTTCATTAGTGCTGGCGCTTGTGAATCAACATCTCTCTTCTGCTATTTTTCCCAGTTCTGTTAAAATGGTGAACCAACTTCTTGCTGGGGTCCATATAGCCTCAGCAGCTGAAGCAATGGCATTTGGTGCTCGATTAAATTTGCGAACAAGAAGAGTTTTTGAAATTATTCAACATGCAAGAGGTTACTCATGGTATGTGTCATTGTTTAATCCACTCTAATGAATCTTCCTTTTTTACTCTTCACTGTTTAGACTTGCTAATATTGGCCAAGTAATAAAATGATTATGAGAAAGATACGAAACAATTATTTCTACTTGTTTTTGCTATCAGCTCCTTGTAGGTCAGTCTTTCAGATATCTAGTGGTGTGTTCTAGCATGAGTGAAGGTGGCTATCTGATGATTGATACACTCAATGTTCATATTGCAGGATGTTTGGAAACCGTGTGCCACACATGCTTGATAATGATTATACACCTTTATCTGCGGTGGACATATTCGTCAAGGATCTTGTATGGATAACCAAGCTATTAACTTATTCGTTTTATGAACTATTATCTCTGTTCGTAAATTGAACTGCAAAAACGTCTTACATTTAGGAACAGAGGGAGTACTAACAAAAGATAATAATGCATTTATCTCGTCTTGAACTGCAAAAAACCTCTTACATTTGGGAACAGAGGGAGTACTAACAAAAGATAATAATGCATTTATCTCGTCTATTTCAGGGTATAGTATCTCGTGAAAGCTCCCACTTGAGGATCCCATTGCATGTCTCTAGTGTTGCTCATCAGCTGTTTGTTTCAGGTAATTGTCTGTGATAAATCAAAGATCATTTTCCATTCTATGTTTTGGTTCCAATGTTCATCAAGTCATGCTATATTTCTTATCTTCAATGGAAGTACTTACTCAAATTAACAGAATGTTGCATGGCCATCCCCTCTGTTTTCTATACTAGTAGTATATTACAGTTAGTTCTAGAAGAAAACAAATCAGCTTAAAGTTATTGTTTGGATAACAGTCTTAAACTAGGATGGCTATTGTTTTATTCATTTGATACATTCCAACAGGCTCTGCTTCTGGATGGGGTCGATATGATGATAGTGCTGTTGTAAAGGTGAGCAGCTCACAGCTCTCAGTAGACAGAACTTATGCCAAAATATGATATACTGATAGCCTTAATTTAATTCCCTTTCCTAAACGTGCCCGCTGATTGCGCCTGGCACAGGTATATGAGACATTATCTGGAGTAAAAGTAGAAGGAAGACCACCCATGCTTAATAAAGAAGATGTCCTGCGTTCTCTTCCTGTTGAGTGGCCAGAAGTTCCAATGGATGATCTTGTTTCCTCTGCATCTCATGATAGCAAAAAGGTTCTTGTAGTTTTAGATGATGATCCAACTGGAACTCAAACAGTTCATGATATAGACGTCTTAACTGAATGGTAAACGAAAGCATATTGTCTTTTAGATTACATATGTTTTCTGCTAGCATTTTCGTTTTGCCCATGTTCCGTACATAGTTCCATAAGCTTTGCTTGTAATGCTGAACTGCAGGCCAGTTGAAGCCCTCACAGAGCAGTTTCTGAAACTACCAACCTGCTTTTTCATTTTGACAAACTCCCGTTCAATGATTGCTGATAAGGTAGGAAAGTGCAGTCTTAAACAGTTTATCTTTAGGGTCTTTAAATATATATTTAAAGCCTTCTCACTTTCATAGGCCGCACTGTTAGTAAAAGATATCTGCAGAAATCTTGAAGCTGCAGCAAAGACTGTCCCTGGTATTAGTTATACAGTGGTCTTGCGAGGTGATTCCACTCTACGTGGCCATTTCCCAGAGGTTAATATCTGAAATTCTCTCTGTTTTTCTTTTCCATTTCATTTCTTTGATCATATCATATTCTTCTACTTTCCAGGAAGCTGATGCAGTTGTTTCAGTATTAGGTGACATGGATGCTTGGATAATATGCCCATTCTTCCTTCAAGGTGGGCGGTACACTGTTGATGATATTCATTATGTTGCAGACTCTGAAAGGTAGTCTGTCCACTATCACTATGCAATGTATTTGAATACAAAAATAACACATAACAATATTGAGGTCCAACATTCTCTAACAGATTGATTCCTGCTGGTGAGACTGAGTTTGCCAAGGATGCAGCTTTTGGCTATACATCTTCCAATCTCAAACAGGTACTGTTGTAGAATTGTTTGATTGGTAAAGCCAAGAGCAAGACCTTAGTAACTTGCTTTGTACATGAATGTACAGTGGGTTGAAGAAAAGACTAAAGGAAGGATTTTGGAGAACCAAGTTTCAACAATTTCCATAAGTCTTTTACGTAAAGAAGGACCAGATGCAGTCTGTCAGCTTCTCTGCAGCTTGGAGAAGGTATATGATAATAAACATGGAACATATGATTGGCGGAGCTTGGAACAAAATGAAGGAGAGGCCAACACTAATTGTTAGATGAATTAAGATGTATTTTTGTTGTTTAATTAGCAAAGAAGCTTCACCTATTTAAATAAAGTATACAAGATTAAGGGCAGGCCAAGGCGCACCTTGGTCTCCACTATGCCCCTCCAGTGCATATGAAGAGTTATTTTTGAGTCAGTTTAAACTTTTTTTGGATATAATTATAAATATTTAGTTTTGTTGATATTTTATATTCTCATTTCTGTATGCACTTATGGCAGCTATGTACTTGAAATGGCTAATAAAATGTTGCAGGCGCTTTAGGGACCCTAGAATTGTACTGGCCGATTCGACCATATAGTATCATAAATCCTGTTTTGATTCCCTCTCTTCTTGATTTAGCTGGAGAATTTTCTGACAGGCATTTTGACTCTTTTTAGGGCTCTGTGTGTATTGTCAATGCTGCTAGTGAGAGGGACATGAATGTCTTTGCTGCTGGAATGATCCAGGCATGTTATGCCGCTCCATTTCTACGAGAAGCATTTGTTCTTAGTACCTTTCCTTACGAAAGATATGATAATACGTCTTATTCAAGTATTGATGCTCTGTTTTGATCTGCTATTCTTCCTTTTCCTTTTACGTTAACTCAACAGGCTGAATTGCAAGGAAAGCGGTTTCTATGTCGCACAGCTGCTAGTTTTGTGAGTGCTAGAATTGGAATCAAGCCGAAGCCACCTATCCGCCCAAATGACCTCGGATTAAAAAGAAATTTAGCGGGAGGCCTCATAGTTGTTGGTTCTTATGTGCCAAAAACTACGAAGCAGGTTTGCCTTGTAATGCTTTAAGATTTTATCAGTCATATTTATCTCATTCACATGTTCTTTTTGCATTTGTTAGGTCGACGAGCTTCGCTCACAATGCGCACAATCCCTCAGAGTGATAGAGGTAATTTATATCTTGGCTGGCATGCCTAAACATGAACCAGCAACCATCGTATACATCTACTTGGATATAATTTGTGGATGGTACTGTTTTAAGTTGGATGGTTTTGCTCGAGATCAATTTCTGGTGTTAGTATCATGTTCTCTTTTTCCTCACTGTAGGTATCTGTTGAGATGATCTCACTGAAATCAACTGAGGAGAGAGACCAAGAAATCAGCAGAATTGTTGAATTGGGAAATGCTTATATACAGTCCGGGAGAGACACACTAGTCGTCACCAGCCGCCAACTCATTACTGGAAAAAGTTAGCATCTTTCTGATTTCATATGGCTAAATGTGTTGTTTGTTCCATTAGCAAATACAGTGATCAAATGCTGTGTCAATTTTGATTTCTAGTTTCTTAATGCCAACAATTCCTCAGCCACATCCTACCTGCTGAATTGTTGAGCAAGTTGTACTGGTAAGGAACTGTTTACTAACGAACGATGTGGAGATCCTCAGGGCTAGCACACAATTGCCGCCAAACTCCACACCGTATCAGAGGCTCTCAGCCTAATTCTAGTCCCTGAGCTCAACTCAGATCAGCAGTCAACCACCACCAACATTGTCATCTATAATCTGCCATGATCACTCAACTGACAGCCATTCCCAGGCATGGGACTTATCTGGGGAGATAGCTTGTTTTCTTTTATCATATTATAGGCATGAACCGGGAGTCTAGGGCTAACTGTATTGGAAGACAGGTCAAACTGATAAAATAAAGTTGCTTATTGTTGTCAAAGTCAAGCCCAAAAATGCATTAGTCACCGGTAGAGCCATGAATCTCTACATTGAACCACAACCACAATCACAACGTGAGCGCATTGTCCCAATCATTTAAATAGAACATCCCAGTTTGCAGCATAATCTGTTCTAGTGACCAAAACCAAACTAACTTCAGTATACATTCCTGAAATTGTGTGCTAGAGTCTAGATACCTAACTCAGCTTTTTTTTTGACGGGAGATACCTAACTCAGCTTTTGAAAACAGTATGTTCAAGAACTGCCGCTGTTATCTTCATGTAAGCATTAGCAGTACAAACTGACCTATTAGTATTGTTTGCTACCTTTTGTGTGCCAAACGAAAGAAGATAATTTCTTTCTTGGATATCTGTCCTGAAGTAGTTTGATCACCTAACAAGATTGTACCTGTCATGTTGCAGCTCCTGAAGAAAGCTTAGAGATTAATTACAAAGTGAGCTCAGCACTAGTAGAGATTGTGCGAGGAATTGATAGTCGACCCCGTTACATCCTTGCAAAGGTAAAATTGCACAGCCTATTTCTTCTTTCTGAAAAAAATTAAAATTTAGCCGTTACTTGGTTCCTGGAAATTTGCCAATCTCTGGAGCTGTTACTGTTAGGTCAAAATATTTGTTCTCTTTTATTGGACCTATGCCATTAAATACTTAATGAAATATTGAGATAGCATTACACCTGGTTACATGTTTACATGTTTCATTCATGAGAACAAAAATAAAGAAAAAAGAATAGTATCTACAAAAAAGAAAGTGCCTGCAAATTCAACTGTCCATATCAAACAAAATGATTGATTCCACAAGTTGTGCATGGAATACTTCTGAAGGTACTCCTTACTATATTCTTTATACAGGGAGGAATCACTTCATCTGATCTTGCTACAAAAGCTTTGGAAGCTCGGCGTGCCAAAGTAATGGGACAAGCTTTAGCTGGTGTGCCTCTGTGGCAGCTTGGCCCTGAGAGTAGACATCCTGGTGTCCCCTACATTGTTTTTCCTGGTAATAAATATATCTCATTTCCGTACCAACAGATAAATAACGTTACCTTTTTACTCAAGAAACTATCTTGCCACTCCCCCAATGACAGGTAATGTTGGTGATAACAGTGCTCTTGCAGAAGTGGTCCAGAATTGGGCTTGCCCTTCTAGAAGTTCAACAAAAGAACTTCTCCTTGTAAGTTCTTATCCACCGTCTACTTCTCATCAAGGTTATACATATTACATCGTTGTGTATTGCTTTAAATACTTAATCAGCTATTTTTTCTTATTGTGAAGAACGCGGAGAAGAGTGGCTATGCAGTTGGTGCTTTTAATGTATATAATCTTGAGGGAATTGAAGCTGTAATTGCAGCTGCTGAGGTTGAAGAAAGTCCTGCCATCCTGCAGGTTAGGAATTCTTTGTTAGTATTGGATGTTTCTTTGGCAGTTTATGGTGAAAATTATGTAATTTATCATGTTGGGTGTCCTCTGATACCACTCTTTACTGGAGTACGTTATGATAGGACTAGTAAGTAGGTCGCAACAACTAGCTCCAGAGGGATAGAAGCAATACCACATAGATCCTGAAATGGATTCCTACCCGTGTTTTTTCCGTAGAGAGAATTGCATTGGTCTTTTCTGCACCCATGCTCCCTGAACTCATTATCCATATTTTTTGTAGATGATACGTATCGTCTTGATTTCTAACCACACTTATTGTGGTTGTTATTTAGGTTCATCCCAGTTCCCTGAAGCAAGGTGGAGTTCCGTTGGTAGCATGCTGCATTGCTGCAGCAGAACGAGCCAGCGTAAGACAAACAGAACCTAGCATGCTTAAAGAGTAAATGTGGACAGCCAGTGATCTGGATAAAAATAGTTCATAAATTTTTATATAACTTGGGTTCCCACATATTACTTTCTTCTAGCCATCCTTGTTTTTTGAAACAGATAGCCATCCTTGTTTTATGTTCTTTAAAGGTGATCATTCTGTGATTGTCACTCAGGTACCTATCACCGTCCATTATGATCACGGGGCTGACAAGCATGATTTGCTTGGAGCTCTTGAAATGGTAAGCGAAAAAATGTGTTGTTTTCTCAAATTTGCAGTACCAAAATGTTTTCCTAATCATGAATGATAAATGACTACATCTGAATCTTAATTCTCTGGACCATCTACTATGACCTTTTATTTTTCAGGGATTTGATTCAGTCATGGTGGATGGTTCCCATCTAACTTTAGAAGAGAACATCTTATACACAAAGAACATATCTTCCCTGGCTCATGCTAAAGGCATGCTTGTGGAAGCTGAACTTGGGAGACTATCAGGCACTGAAGATGGCCTGACAGTTGAAGAATATGAAGCGAGATTTACTGATATTGCTCAGGTTATTTTATCTTCCCAACAAATTTCAACTCTATGGCATTCTATCATTACAATCCTGTAATAATGCTTAACTTATATGTTACATATTTTCAGGCTGAGCAGTTTATTGATGAAACTGGTATTGATGCATTAGCAGTATGCATTGGGAATGTTCACGGAAAATATCCTCCCAGTGGACCAAACCTGAGACTTGACTTGCTAAAGGTTTACAGAACAGCTATGAAAATCTTTGTTTGATCTTTCAGATTATGTGTGTGTTACCAGATCTTTAACCCTGTTTTCTGATTTTCCGATTTTTCTAAAATTGTTAAGATTTTTCCAAAAAAGTATGATCCTTCTCTGATTTTGTGTGTGTTTTACTTATCTGGTAACATGACAAGGTGCTAATGCGTATATGTGATGCTATCTGTCTTCCATGTGTTGTTTGAGTCAGCTTGAACCGCTTGGAATAGAACCAAGGGGGTAAACCAGTAAACATATTCAACAGTTCAAGGTTTAAGACAACTGGTTTTCTGGTTTTTGAGTTTAAGATTGAAAAATGAACTTCTGCAATGGTTCAGGGTTGTAAAGTGTTTTTTTTTCAACGGCTTGTAAAGTATTCTGTAAAGAATTACCAAGTAAATTTGTGCTTTTTGCAAGCGACTTCTTTTGAGTAATGGACTCGGTATTTTTTTTCATTGAAACGATGGCAGGAACTCCGCGCATTAACTATGAAGAAAGGAGTTAGCTTGGTACTTCATGGAGCATCTGGCCTCCCTCATGAACTTGTAAAGGTTTGATAAACTGTTTCCTTCTTTATTAAGATCAGTGAATCTGTACCTTGCAGTAGTTCTTGTTGAGTTTCCCGCACCAACTTATATCCGGAAAGGTTCAAGTTAAAGGAGAATCGGGGGGCAATAGTTGCCCTCTATAAGACAATCATCAATCATGGTTGCAGTGCATAAAATAATTCATCGACAAGGTTAAAAATGCTGGAGGGCTAGAGTTTCTGTGTCTATATCAGCTTCATAGTTTTGCAAAGGATCAGTAATACGCTTCCTTTTGTGAAATAATTATACTAGAGCTTATGAGTTGATGAAACCGCTTTTATTATCAACTACTGTCATATTTGAAATGTTGTTGTGCAAGTGATAATAACCTGTGACCAACTTGTGGAGCAGGAGTGCATAGATTTGGGGGTGAGGAAATTCAACGTTAACACGGAGGTCCGCAACAGCTACCTGCAGTCACTCAAGAAGCCAGAAAAGGACCTGGTTCAGGTCATGGCGTCCGCCAAGGAAGCAATGAAAGCTGTTGTAGCAGAGAAGATGCGCCTCTTCGGATCTGCAGGGAAAGCCTGA

>TuFBA-1
ATGGCGATGGTGACCGCGAAGCTCAGCTCCCCGGCCACCGCCCGGCTCTCCCTCTGATCCCCGTAGCTTCGCCTAGGTCTAGGAGCTGGTGGCCCGCGGGAGGATCTCGCCCTTGGGGCGTTGCGCGCGTCGTGTGCCGCGATCTGTCCTGGTGGCTCCGGGTTTGTTTGGTTGGCGTCTAGCGATCCGTGACGGGGACGGGTGTTGTGGGGTTGGAGAAAATGAGAGCGTCCGTGCGTTTCTCCGTCGAATTAAATCTCGATTGGAAACGACCTCGTCTCGATGTATTTTTCCAACGAAGTAGCACGACGAAGAGATCACAATTTTTTTTTCGTTGCAATCGAATTTGGGCTGATAGATGAGCGGGTATGCTGTGTTCAAGCCTCTGTTAGTTTAGATGGCAGGTTGCGTGATATGGGAAAACCAGTGATAGATTGGTTGGTTTATGGGTACTCTGTTTTGTCTGCTACTTGCATCGTCCCAGATCAAGCCAGGGTAAATCTGGCCCACTTTTTAGGTTGACTTTTAAATTAAGGTTGAACAACGAGCTTGTTGAGTCTCAGGATGATTGTCCCGGAAGGAGGTCATTGCGATGCTAGTGTTGCTCTCAAAAGTAAATTCTCAAATCCAAATATCATAGAATTGTTTCTAGGAGATGTGGCCAACTGCACATCCATATGTTCATATTTATTGGTTTGTAGATTGTTGGGTGGACTTGCTGACGTATGGTTGCTCTGCGATGGTTTCCTGTGTGGGAAAACCTACCAGCAGTACTTTAAGTCTTGGTTTTGTTAGAATTATTCTTGGCCTTTCTGCTTGGCTGAAAAGGATTTGTCTGCTTTCACGCCATCTCCTTTGCATCGTGTGTACATTAGGTTTTATTTTGTTTCAACTGTAATCTTCTGTTCAAGTGTTGATTTGTCAATTAGTGTGAAGCATGCCCTCATGTAAATGAACCGTGCCTTTACATTTTGAACCACCGCAAGTCTAAAACTAACATTGATGCTCGTCTTAATTGCTTGATGTTGGGTATGCCAAACTAGTCTTATGCTATTTCCTGTTTATTTTTCTTCAGTGTTCCTTCCTCACAGCTGCAATGCATTCTCTGTTGTGTTTCATGACTGCAAATCTAAAAGTTCGCCCCATTGCAGAAAACTGTTGCTTCCCCTGGCCGTGGGATCCTTGCGATCGACGAGTCGAGTGCAACATGTGGAAAGAGATTGGCATCCATTGGTTTGGACAACACGGAAGTGAACCGCCAGGCTTACAGGCAGCTTTTGCTGACCACTGCTGGTCTTGGTGAATATATCTCTGGTGCTATTCTTTTTGAGGAAACTCTCTATCAGTCCACTACAGATGGCAAGACCTTTGTTGACGTCTTGAAGGACCAGAATATCATGCCTGGTATCAAGGTTGACAAGGTATGCATGCCATGTTCTGAAAATCGTCGACTCGTCGTGCCGTTTGTAGTCACCAAGACAGTCCTAGCATTCTGATTTTAGTACTTGATTTATTTTGTTCTCCCAATAGGGTTTGGTTCCATTGCCCGGATCCAACAATGAATCCTGGTGCCAAGGTCTTGATGGTTTGGCCTCAAGGTGCGCTGAGTACTACAAGCAGGGTGCACGCTTCGCAAAGTGGTCAGTTCATACTCTGCTTGTGCATTTCCTGACTAGTTTTATTCTCTTTCCCTTTCTAAACTTGCTATGCTATATTGATCTTCTACAGGCGAACTGTTGTTAGCATCCCCTGTGGTCCTACTGCATTAGCTGTCAAGGAAGCGGCATGGGGACTTGCTCGCTATGCTGCTATTGCTCAGGTAATACATGTTCTCAACTGCTGAACATTTTGGAATGAAAGAAGTGATCCTTTATTTAGTTTGATATTTTACTCATGGAGTTGATGAACAGCATAATCATTTTTATGCTCATATTTGATATCTTATTCCTAGAAACCTGTGCGACGACATAACCTATCCTACAGTATAATCATCCATTGAACACTATCCGATAGCAAGTAGGGAGAATTAATTAACAAGTAGAAAAAGTAAATATCTGTATGCTCATGTAGATATGCTGTTATTGAAATCATATATACCAATGAACACTAGCATGGTGGTTCTGTTCTGACACCACCAATCGGAACATTTTTCACTTTGAAATTTCCAACTCAGGTTCTTCTTTGTAAGCTGATACGTACTAGAATTTGATGAAATGAATGCAACAATAGTACTCCCTCTGTTCGCAAATATAAGATGTTCTAACTTTTTTCTGAATCGGATGTATATAGACACATTTTAGTGTATGTTGAAATATTTATTCCATATTGTAATATTCAAAACATCTTATATTTGTGAATGGAGGTAGTACATTATATGATTCGAGAAAATTTATGCATCCAAATACACTATAATCTCGACGTACTATTTTGGGCCCCTCTTTATCTTTACTCATCTTGTTTCAAACCTGAATAATCTGCAGGACAATGGTTTAGTGCCAATTGTGGAGCCAGAGATCCTTCTTGACGGTGACCATGGCATTGAGAGAACTCTCGAGGTGGCAGAGAAGGTGTGGTCAGAGGTGTTCTTCTACCTGGCCGAAAACAACGTTCTGTTTGAGGGCATCCTGCTGACAGCATGGTTACCCCTGGTGCTGAGCACAAGGAGAAGGCTTCTCCAGAAGCCATTGCGAAGAACACCCTCACAATGCTGAGGAGGAGAGTACCACCTGCTGTCCCTGGAATCATGGTATTGTCTTCAACCTTGAACCATCTTAGCTTCTGCTGATTATCTTTCTTCAGTCCATTTCCCGTGGACATACATAATAAACAGAGTAAGAAATAGTAGCCATAACCCCGACCGTCCCAATTCCGCAGTTCCTCTCCGGCGGACAGTCCGAGCTGGAGGCAACCATGAACCTGAACGCGATGAACCAGTCCGCCAACCCGTGGCACGTGTCCTTCTCCTACGCCCGGGCACTCCAGAACTCGGTGCTGAAGACGTGGCAGGGGCAGCCCGAGAACATCGAGGCGGCGCAGAAGGCCCTGCTGGTCCGCGCCAAGGCCAACTCCTTGGCGCAGCTCGGCAGCTACACTGGCGAGGGTGAGAGCAACGAGGCCAAGAAGGGCATGTTCCAGAAGGGATACACCTACTGA

>TuFBA-2
ATGGCGTCTGCTACTCTCCTCAAATCGTCTTTCCTTCCCAAGAAGGCCGAATGGGGCACCATGCGCCAGGCCGCCGCCCCCAAGCCGGTGACCGTCTCCATGGTTGTCCGTGCCAGCGCATACGCCGATGAGCTTGTCAAAACCGCGGTATGCTTTCTTAACACCAACAGTATAATTCTAAAATTTTGCCATGCATATGCGTGTATTGGTTTGATCCTTGATGGGCAGTAACTTCTGGTGAGAATCCTCTTTACATCAGTGGGAAGGGGAGATCTGGATGTATTGTCAATACAGAAACTACCAGTGATAAATCAAATGTATTCTTATTAGGACGAACAGTTAACCTAGTACCGTTTATCATAATCCCTTCGACATAAGACGGATGTTTTGTCACGCAGAGGAAATTGTTTGGCTGCTTTTGATCACACCAAAATCACTAGTCTGAATGAACATGCATAACATATGTTTTCGATATTGCATTGGTACAGTAACTTTTCTATCTTCACCGCAGCGAGCTAAATAGATATGATTGATGTTGTGTTGTACCAAAAAAGAGCTTGTGAAAATCCAAACATAAACGTGATGTGTTTCTCGATTAGACATCTGCAGTAAGACATGACACGGGTTAATCACCACTAGCTTAACGATATGGCAGGATGCATCATGGCGCACAGAAATTAAACAACTCGCATTCCAGTGATATCATTGTTTGAATCCATGTGTCCGGCTTAAGCTGAGCAATCCATCTGAAGGTTCATAAGTCATAACAAAACTACATAGTTTCTTCTAAACTTTAAATCTTTGATAGCATAAATCATCAAGTTTACAACAGTAAAATTTCTACCAAACGAGCAAAGGTTTCATTCGGTTATGGACTTATGGTTCAGAAGATCTCAAGCTTTATTCTTCCTGCTGCAGAAAACCATCGCATCGCCAGGCAGGGGTATCCTTGCCATGGATGAGTCGAATGCCACCTGTGGCAAGAGACTTGCCTCGATTGGCCTTGAGAACACCGAGGCTAACCGCCAGGCTTACCGGACCCTTCTTGTCACTCCACCAGGCTTGGGAAACTACATCTCTGGTGCTATCCTCTTTGAGGAGACGCTCTACCAGTCGACTGTTGATGGAAAGAAGATTGTTGACATCCTTGTCGAGCAGGGAATAGTTCCCGGTATCAAGGTTGACAAGGTAGGCTGTCCACTGATTTCACTCCAAATTGGCACATGCATTCCCTTCTTAGAGCCTTTTTTAATTAAAACAATTCTAAACTGAAGATCCAAACTGCTACTATTACTAATGCATCAGAACAATCATATGTGCTCATGTGACTAGCTATACATTACAAGCAAAAACTGATGATCCCGGGTTTATTTCAAGCTTAGAAACAAAACATTCTTCTAAACTGGTGCTCATTCTCAGGGTCTTGTGCCACTTGTTGGTTCCAATGATGAGTCGTGGTGCCAAGGTCTCGATGGCCTTGCCTCCCGTGAAGCAGCATACTACCAGCAAGGCGCTCGCTTCGCCAAGTGGTTAGATATTTGCTCCTACAAGGACAGTTTACCTTCCTTTAGGTCACCCTAGCTGACATGAAGTTCTCTTGCAGGCGCACTGTTGTCAGCATTCCTAACGGCCCATCTGAGCTTGCTGTCAAGGAAGCTGCCTGGGGTCTTGCCCGTTACGCGGCCATCTCACAGGTATTGTTCCCATTTCCTAACAGTCCAAACTTCTACAGCACAATGGTCAGGCACAACATTCTAGTGGATATGTAAACCTCTTGTTTGTTGATGTTCTAGGACAATGGGCTGGTGCCGATTGTGGAGCCTGAGATCATGCTCGACGGTGAGCACGGCATCGAGAGGACCTTCGAGGTCGCACAGAAGGTGTGGGCGGAGACCTTCTACTACATGGCTCAGAACAACGTCATGTTTGAGGGCATCCTCCTGAAGCCAAGCATGGTGACCCCTGGTGCTGAGTGCAAGGACAGGGCCACCCCTGAGGAAGTAGCCAGCTACACCCTCAAGCTCCTCCAGAGAAGGATCCCCCCTTCCGTCCCCGGCATCATGGTGAGCAGAGCACCCTCCCAAACCTAAGTGCACAATCATGAATATAAGATTATGTTGACAAGACACTATCCTCAACAACCAATTTGCATGGTGACATAGTAACTAACTCAAAAGTGCCAAAATAGTATGCCTTCAGAAATCCACATACCATTATATTATTTCTGCAGAAGCTTACATCCTATGTTGTTTCTTTTCTGTGGTGGTGCAGTTCTTGTCTGGTGGTCAGTCGGAGGTTGAGGCAACGCTGAACCTCAACGCGATGAACCAGGCGCCGAACCCGTGGCACGTGTCCTTCTCCTACGCGCGGGCGCTGCAGAACACCTGCCTCAAGACGTGGGGCGGGCGGCCGGAGAACGTGGCCGCGGCGCAGGAGGCGCTGCTGCTGCGCGCCAAGGCCAACTCCCTGGCGCAGCTCGGCAAGTACACCAGCGACGGCGAGGCCGCGGAAGCCAGCGAGAACATGTTCGTCAAGAACTACAGCTACTGA

>TuFBA-3
ATGGCATCTGCTACTCTCCTCAAGTCCTCCTTCCTCCCCAAGAAGGCCGAATGGGGCGTCGCGCGCCAGGTCGCCGCCCCGAGGGTGTCCATGGTCGTCCGCGCCGGCGCCTACGACGATGAGCTCGTCAAGACCGCGGTACGTACGCTGCAGGCAGCTTCTCGCCGGCCGAATTACACGTACTACTAGTATAATTCACTCATGGACTGGACTGGACTGACATGCTGCTGCTGCTTTGCACGCACGTGCAGAAAACCATCGCGTCGCCGGGGCGCGGCATCCTGGCCATGGACGAGTCCAACGCCACCTGCGGGAAGCGCCTCGACTCGATCGGCCTGGAGAACACAGAGGCGAACCGGCAGGCGTTCCGCACGCTGCTGGTCTCCGTCCCTGGCCTCGGCAACCACATCTCCGGCGCCATCCTCTTCGAGGAGACGCTCTACCAGTCCACCGTCGACGGCAAGAAGATCGTCGACATCCTGGTGGAGCAGGGCATCGTGCCCGGGATCAAGGTGGACAAGGGCCTGGTGCCGCTCACCGGCTCCAACGACGAGTCTTGGTGCCAGGGTCTCGACGGCCTCGCCTCCCGGGAGGCCGCCTACTACCAGCAGGGCGCCCGCTTCGCCAAGTGGCGCACCGTGGTCAGCATCCCCAACGGCCCCTCCGAGCTGGCTGTCAAGGAGGCCGCATGGGGCCTCGCCCGCTACGCCGCCATCTCGCAGGACAACGGTCTGGTGCCCATCGTGGAGCCGGAGATCCTGCTGGACGGGGAGCACGGCATCGAGCGCACCTTCGAGGTGGCGCAGAAGGTGTGGGCCGAGACCTTCTACCAGATGGCCCAGAACAACGTCATGTTCGAGGGCATCTTGCTCAAACCCAGCATGGTCACCCCCGGCGCCGAGTGCAAGGACAGGGCCACGCCGGAGCAGGTCGCCGACTACACCCTCAAGCTCCTCAGCCGCCGCGTGCCGCCCGCCGTCCCCGGCATTATGTTCCTGTCGGGAGGGCAGTCCGAGGTGGAGGCCACGCTCAACCTCAACGCCATGAACCAGGGGCCCAACCCGTGGCACGTCTCCTTCTCCTACGCCAGGGCGCTGCAGAACACGTGCCTCAAGACGTGGGGCGGCCGGCCGGAGAACGTCAAGGCGGCGCAGGAGGCGCTGCTGCTGCGTGCCAAGGCCAACTCACTCGCGCAGCTCGGAAAGTACACCAGCGACGGCGAAGCCGCCGAGGCCAAGGAGGGCATGTTCGTCAAGAACTACAGCTACTAA

>TuFBA-4
ATGTCGGCCTACTGCGGCAAGTACAAGGGTATGATCCGTCCTCTTCCCCCTCCTCCCGGCCCCCTCGCCCGTCGTTCTGTCGACATGCCTGCCTGCTTCGTGTGTAGATAGATCTGTTAACCGTTTTGCTGTTCTGCATGATTTAGATCTGCCGATGCTCGCGATTCCATGCCATGGTTTGTTAGATCCGCACACGCGGGTTAGATCCGTGCGCGCCGTGTTTGTGTCCGTTTGGTTCTAGCGGTTGGTCGTTTTTTCGGATCGTTCATAGGCGCTGGCAGTTGGATCGGGTGCTTAGGGGGTCATCGGTTGCGTCGTCCGATGATGGGTTGCATGCTGATAATTGTGCAAGTTGCTGCTGCTGCTAGGTGCATGCTAGTGATTATTTTGTGCGAATGATGATACTGGCGTTCCTTCCTTTTTTACTCTGTGGTTAAGTTTGTATACGCATCTACACATGTTTCTGTTGGGTTCGTCTTTAGCTATTGTAGATTGCATCTGTGAATCTAGATCTGTGTATGTCATAGGATCATCTTTTGCCAAGGAACATGCCGTGCTTACATAGAGTTGTATGTTTTTCTCTCCTGTGATCTTAATTATTGGTATCCCCTGCCCTTATGTTTACCACCTTCCTGTTGTGCACGTGCAATTTTTGTCAGAATTATGTTAGTAAATTTGATCTGCATTTGCTGTTATGCTTGCCAAACGTTGTGAGTGGTTGCACTCAACCTGCAGTTCTGTAGATTTGATCACAATTTATAATATATGTACAGTTATGGCAATTGATCACAATTTGTAATATCTGTACAGTTATGTCAATTGATTGTAATACTGTTGGTTGATTTATCTTGCAGATGAGCTCATCAAGAACGCTGCCTACATTGGCACCCCTGGCAAGGGTATCCTCGCTGCTGATGAGTCCACCGGCACCATCGGCAAGCGCTTCGCCAGCATCAATGTTGAGAACGTTGAGGACAACCGCCGTGCCCTCCGTGAGCTCCTCTTCTGCACCCCTGGTGCCCTCCAGTACCTCAGCGGTGTGATCCTCTTCGAGGAGACCCTGTACCAGAGCACCAAGGGTGGCAAGCCCTTCGTCGACATCCTCAAGGCGGGCAATGTCCTCCCCGGAATCAAGGTGGACAAGGGTACCATCGAGCTTGCTGGAACCAACGGTGAGACCACCACCCAGGGCTTTGATGACCTTGGCAAGCGCTGCGCCAAGTACTATGAGGCTGGTGCCCGCTTCGCCAAGTGGCGTGCAGTCCTTAAGATCGGCGCCACCGAGCCATCGCAGCTCTCCATCGACCAGAACGCTCAGGGTCTGGCTCGCTATGCCATCATCTGCCAGGAGAATGGGCTGGTGCCCATTGTTGAGCCTGAGATCCTTGTTGATGGACCTCATGACATTGACCGCTGTGCTTACGTGACTGAGAGCGTCCTCGCTGCCTGCTACAAGGCCCTCAACGACCAGCATGTCCTCCTCGAGGGCACCCTCCTGAAGCCCAACATGGTCACCCCTGGATCCGACGCCAAGAAGGTGGCCCCTGAGGTGATTGCTGAGTACACCGTCCGCACCCTCCAGAGGACCGTCCCTGCTGCCGTCCCCGCCATTGTCTTCCTCTCCGGTGGACAGAGTGAGGAGGAGGCGACCCTGAACCTGAACGCCATGAACAAGCTCCAGACCAAGAAGCCCTGGAACCTGTCCTTCTCCTTCGGGCGTGCCCTCCAGCAGAGCACCCTCAAGGCCTGGTCCGGCAAGACGGAGAACGAGGAGAAGGCCAGGACGGCGTTCCTGGTGAGGTGCAAGGCCAACTCCGAGGCCACCCTTGGCACCTACAAGGGCGACGCCACCCTCGGCGAGGGCGCCTCTGAGAGCCTCCACGTCAAGGACTACAAGTACTGA

>TuFBA-5
ATGTCGGCCTACTGCGGAAAGTACAAGGGTACGCGATCCATCCCCTCCCTCGTCGTTCTCTCGATACGTCGGCGCTTTGATCTGCCTCGCGTGTAGATCCGTTGCCTGTTCGCCGTGCTTAGATCTACCTTTGCTCGCGAATCCGATGTAGTGTGTGCCGTCCGTACGCGCCGTGCTTTGATCTGCTTGGTTCTAGCGGTTACGCTGTTTTCGAGCGGATTTAGGCACTGCCTGTAAGATCCGAGTCCTTTGGGTGGATTTAGGTCGCGTCAGGGTGATGGGCTGCATGCTGATGATTACTGCTAGGTCCATGCTAGTGATTATTTTATATGAATGATGATACTGGCGTTCCTTCTTATTTTGCAAGTACTTTTTTTGGGTAAGTTGATGGACTCCGTTGCTCCATCTGTACATAATTCTGTTTGTGTTCGTTGTAGTGTTTACTATGGCTTTATGGTTGTTTGAAGATTGCCCCTGTAAATCTATTTCTGTTTAGATCCTAGTGGCTTCTTTTGCTAAGCTATATCCTGTGCTTATATAGTTGCAAGCTGTACTGATTGCTCTGCTGCCATGTTAATTCTTTGTTGCCCCTGGCCGTGTTAGCCACCTTGTGCTGTTGTGCAGATACATCTTTGAGAAATTGTAAAAAATTCATAATCAGTTGTCAGAATCATGCTAGTCAGTTTGTTGTGCATCTGTTGTTAGCTAAACGCTGTTAATGGCCACTCTCAACTTGTGCAGTTTTCTAGATTTTAGCACAATCTGAATAGTTATGGCAATTCATCTTAATACTGATGGTGGTTATCCTGCAGATGAGCTCATCAAGAACGCTGCCTACATTGGCACCCCCGGCAAGGGTATCCTTGCTGCCGACGAGTCCACCGGCACCATCGGCAAGCGCTTTGCCAGCATCAATGTTGAGAATGTTGAGGACAACCGCCGTGCCCTCCGTGAGCTCCTCTTCTGCACCCCTGGAGCCCTCCAGTACCTCAGTGGTGTGATCCTCTTTGAGGAGACCCTGTACCAGAGCACCAAGGGTGGCAAGCCCTTCGTTGACATCCTCAAGGAGGGCAACGTCCTCCCTGGCATCAAGGTGGACAAGGGTACCGTCGAGCTCGCTGGAACCAACGGTGAGACCACCACCCAGGGCTTTGATGACCTTGGCAAGCGCTGTGCCAAGTACTACGAGGCTGGTGCCCGCTTTGCCAAGTGGCGTGCCGTCCTCAAGATTGGCCCCACCGAACCATCACAGCTTTCCATCAACCAGAATGCTCAGGGTCTGGCTCGCTATGCCATCATCTGCCAGGAGAATGGGCTGGTGCCCATTGTTGAGCCTGAGATCCTTGTTGATGGACCTCATGACATTGACCGCTGTGCTTACGTGACTGAGATGGTCCTTGCTGCGTGCTACAAGGCCCTCAACGACCAGCATGTCCTCCTTGAGGGCACCCTCCTGAAGCCCAACATGGTCACCCCTGGATCCGACGCCAAGAAGGTGGCCCCTGAGGTGATTGCTGAGTACACCGTCCGCACCCTCCAGAGGACTGTCCCTGCTGCCGTCCCAGCCATTGTCTTCCTCTCTGGTGGACAGAGCGAGGAGGAGGCGACCCTGAACCTGAACGCCATGAACAAGCTCGAGACCAAGAAGCCATGGAACCTGTCCTTCTCCTTCGGGCGTGCCCTCCAGCAGAGCACCCTCAAGGCCTGGGCTGGCAAGGTGGAGAACGAGGAGAAGGCCAGGAAGGCGTTCCTGGTGAGGTGCAAGGCCAACTCTGAGGCCACCCTCGGCACCTACAAGGGCGATGCCACCCTCGGCGAGGGGGCCTCTGAGAGCCTCCACGTCAAGGACTACAAGTACTGA

>TuFBA-6
ATGGGCAAGGTCAGGCCGAGTCGGGTTGGGCTTTTTCGGGCCGGGTATCTCATGGCCAGGTATGCTGCCGCACCCACCCACTCCCTCCCGCTTCTCTCTTTCTTTCTCTCTCTCACAAAAAAAAACACTACTCCCTCCCATTTCCCGCCTTTTTTTTTCTTCCCCACCCACTCCAGAACCTTCCTTCCTTCCTTCATCGGCTTTCTCCGCCACCCGTAGCTGTTTATGGTAATTTGTTCTGTATGTCAGTTCAGGGAAATGTGAACGAACGATTGCTTTCCATCATTACCATCTTCTCATGGTAGCTGTTTATGGTAATTTGTTCTGTATGTCAGTTCAGGGAAATGTGAACGAACGATTGCTTTCCATCATTACCATCTTCTCATGGTAGCTGTTTATGGTAATTTGTTCTGTATGTCAGTTCAGGGAAATGTGAACGAACGATTGCTTTCCATCATTACCATCTTCTCATGGTAGCTGTTTATGGTAATTTGTTCTGTATGTCAGTTCAGGGAAATGTGAACGAACGATTGCTTTCCATCATTACCATCTTCTCATGGTAGCTGTTTATGGTAATTTGTTCTGTATGTCAGTTCAGGGAAATGTGAACGAACGATTGCTTTCCATCATTACCATCTTCTCATGGTAGCTGTTTATGGTAATTTGTTCTGTATGTCAGTTCAGGGAAATGTGAACGAACGATTGCTTTCCATCATTACCATCTTCTCATGGTAGCTGTTTATGGTAATTTGTTCTGTATGTCAGTTCAGGGAAATGTGAACGAACGATTGCTTTCCATCATTACCATCTTCTCATGGTAGCTGTTTATGGTAATTTGTTCTGTATGTCAGTTCAGGGAAATGTGAACGAACGATTGCTTTCCATCATTACCATCTTCTCATGGTAGCTGTTTATGGTAATTTGTTCTGTATGTCAGTTCAGGGAAATGTGAACGAACGATTGCTTTCCATCATTACCATCTTCTCATGGTAGCTGTTTATGGTAATTTGTTCTGTATGTCAGTTCAGGGAAATGTGAACGAACGATTGCTTTCCATCATTACCATCTTCTCATGGTAGCTGTTTATGGTAATTTGTTCTGTATGTCAGTTCAGGGAAATGTGAACGAACGATTGCTTTCCATCATTACCATCTTCTCATGGTAGCTGTTTATGGTAATTTGTTCTGTATGTCAGTTCAGGGAAATGTGAACGAACGATTGCTTTCCATCATTACCATCTTCTCATGGTAGCTGTTTATGGTAATTTGTTCTGTATGTCAGTTCAGGGAAATGTGAACGAACGATTGCTTTCCATCATTACCATCTTCTCATGGTAGCTGTTTATGGTAATTTGTTCTGTATGTCAGTTCAGGGAAATGTGAACGAACGATTGCTTTCCATCATTACCATCTTCTCATGGTAGCTGTTTATGGTAATTTGTTCTGTATGTCAGTTCAGGGAAATATGAACGAACGATTGCTTTCCATCATTAGTCAGTTCTGCAGATGTCTGTTGGGTTCTGTAATGGTAATTTGTGCTGCAAATGATGATACTAGCGTTCCTTCCTTTTACACATCTGCAAATATTTCTGTTGGGTTCGTGGTAGTGGTAATTTTCTGGCTTTAGTTACTCAAGATTGCATCTGTAAATCTAGTTCTGTATAGATCCTAGGGGCATCTGTTGCTTAGCAATATCCCATGCTCATCTATTCGCGAGCTGTTGCCATGTTAATTCTTCGTTGCCTCTGCCCTTATGTTTGCCACCTTGTGCTGTTGTGGAGATGCAATTTCGGATCTTTCTAAAGAATTTCCTAAGGTCAATTATCTAATAAGTCTGGTTGTGTATGTGCTGTTAGCTAAAATATTGTGATAAGTTACACTCATCTTGTGCAGTTTACCTCGTGGAGATGGGATTTCTGTAAAAATTGACAGAATTATGATAGCCAATTTGTCATGTATGTTAGTTATACCATAAACGCTGTGAACGGTTCCACTCAACTTGTACAGTTGATCTTAATTTACAGGATCTGAATAGTCATGGCGATTGATTGCAATCTGATGTTCGTTGTCTTGCAGATGAGCTCATCAAGAACGCTGCCTACATTGGCACCCCTGGCAAGGGTATCCTCGCTGCTGATGAGTCCACCGGCACAATCGGCAAGCGCTTCGCCAGCATCAATGTTGAGAACGTTGAGGACAACCGTCGCGCCCTCCGTGAGCTCCTCTTCTGCACACCTGGTGCCCTCCAGTACCTCAGCGGTGTGATCCTCTTTGAGAAGACCCTGTACCAGAGCACCAAGGGTGGCAAGCCCTTTGTCGACATCCTCAAGGCGGGCAATGTCCTCCCTGGCATCAAGGTGGACAAGGGTACCATCGAGCTCGCTCGAACCAACGGTGAGACCACCACCCAGGGCTTTGATGACCTTGCATTGGCAAGCGCTGCGCCAAGTACTACGAGGCTGGTGCCCGCTTCGCCAAGTGGCGTGCAGTCCTCAAGATCGGCGCCACTGAGCCATCGCAGCTCTCCATCGACCAGAACGCTCAGGGTCTGGCCCATTGTTGAGCCTGAGATCCTTGTTGATGGTCCTCATGACATTGACCGCCGTGCTTAGGTGACCGAGATCGTCCTTGCTGCCTGCTACAAGGCCCTCAACGACCAGCATGTCCTCCTCGAGGGCACCCTCCTGAAGCCCAACATGGTCACCCCTGGATCCGACGCCAAGAAAGTGGCCCCTGAGGTCATTGCTGAGTACACCGTCCGCACCCACCAGAGGACTGTCCCTGCTGCCGTCCCCGCCATTGTCTTCCTCTCTGGTGGACAGAGTGTGGAGGAGGCGACCCTGAACCTGAATGCCATGAACAAGCTCCAGACCAAGAAGCCCTGGAACCTGTCCTTCTCCTTCGGGCGTGCCCTCCAGCAGAGCACCCTGAAGGCCTGGTCCGGTAAGGCAGAGAACGAGGAGAAGGCCAGGGCGGCGTTCCTGGTGAGGTGCAAGGCCAACTCCGAGGCCACCCTCGGCACCTACAAGGGCGTCGCCACCCTCGGCGAGGGCGCCTCGGAGAGCCTCCATGTCACGGACTGTAGAAGCATGGTGGGACCAGTCTGAAAATTAGTGGGAGCAAACCGACATAAGAGATAAGACTATAGCTATATTCTATTTTCTTACGAAAGAAGTGTCTTCTCAGCTCTTTTTCCTCATACAAATTCCATCTTTTTGTTGAAACTGACATATTTTGGCACGGAAATGAATTCTTTATTTTCTTTTCCAGCCCAACAAGCTAGTTGTCAGTTTGGACCTTTAAGTATGGCATTACAAAAATCTTCTGTTGCCTGTGTGAAGCTATTGATTCAGGTATAGTATCCTCTGCTTATATTGATTCATCTGTTTGGATTTCTATCGACTGATGTTTGATTTAGCTATCTTTGTGTTACCTACTTGAAAACCATATGATTGGCTTGTCTTCTATACTTGCATCTGATAGGGTGCAGCTACTGTTAGTGGTGATGATCTTTTGGAAAAGGCTGCGGAGAAGGGCTTAACTGAAGCTATGAAGTGCTTGTTGGAATCTGGTGCAAACCCAAACGTTCCTAACGCAGTAAGAATGCTGTTTTCGTCGGCATAACTTGTCTAGTCGTGTTTCATCGTAGATCATAACTAGTCGATCTATGTGTGTTTCGTGAACTTGCTATGTCCATGAGGATTTATCTACGTTGTGTTGATCTATGTTGCACGGGATTTTACGGATTTGAGGATGGCTGGGAATGAGGACAGACGAGACTCTGCGGATGTACGGAGGGCCATAATAGTCCAATCCGGTTGGAGGTGCTCTAACCTGTTTTGTGTATGAAGGTGTTGACAACGGAGTATATGTATACTAGTTGATTGAAACATAATGTAGAGTAGTACTCAGACGTTATGATATGTAGGCAAGCATGTTTGACAGTGAACATACAATTTCTATTCTTTGACTGCATCGGCAGCCATGTACTTACAAGTAA

>TuFBA-7
ATGTCGCCTTCGTCCTCGGCGGCGAAGACCGTCGCCTTCGTCGGCGCCGACGGGCCGAGTGCCGCGCTCGCCGCTTCTTTCGCCCGCTCCGGCGCGATCGTCCGCTTCTACATCGACCGCAAGGTCGCCTTTGCTCGATCGCCCTTCCCTCGTTTCCCCGTTCCTTCCACCCCCGTTTTGGTTTTGCTTCCTCTCGGAGGTGTTTTCGCGGGACGCTCTGTCCTGACGGTGCGTGTCCGTGCAGGCGGATGGATCGGCGGCGACGGCGCTCGCGGAGCAGGGCGGCGGCGTCCGATGCGTGAGCCCCGCTGAAGCCACGCGAGGTGAGCGTATATAACGGTCTCCTGCACTGGACCGGTTCCAGATATGGCCTTCTCGCGGCGCGCGTGAATGGCATGCGTGCGTACGAGCCGTTTGTTGGAATGCCGAAGAGACCATGCTCCTACGTGCTGAAGAATGCTTCGTGCCGTGTGTGTGTGTGTTGTTTCTATCTGACCTATCAAAAACTCCTGGCGCCTGCAGATTCTGCGCTAGTCGTTGTGCTCAGTGACGCCGATGGTGTAGATGAGTTGTTCTTTGGAGCTCAGGGTATAGTGCAAGGTATGTACCATCTGTGTGCTAGTGTTAGTGTGTTGCCTGCCAGTCTGTCAATCTCATGCACCTGTTTCTGTACAAGTTATATATACACTTGACATTTGATATGATGTTTGCTCGAGCATTTCATAGGATTGTGCAAAGAGGCCGTTGTATTAATTCGGTCGACGTTGGTGCCTAGCCATCTTGAGAAGTTGGGGCAGAAGCTTGCAGGTATAATGCTAATTTGTGCATATATTGTCTTAGCTGGGAACAGTAGCTGCTCTGCTTACAATTTTATGTGCACTTTTAAGAATTAGAAAGTGCACATTTAACAATTGTAAGGCCCTCCTTGGATGACTGGAATTAAAGAACATAGGAATAGGAATAAACATATGATTGGAATTTCATGTACTACTATAGTTTCCTTCAGGATTTTTTGGTTCACAGGATGTTGGTTTTTGCAGATGAGAAGAAGGGTATCTTCCTTCTTGATGCTTACATTTTTAGTGGTTTATCTGATGAACTGAAGCAAAATATTGTCGTAAGTGATACACAGCTGAGAATCTGAAGTGTGTGCTTGTGTGCTTACGTTATTCTGTTATCACAATTTAGCTTTTGAATGTCAGGTTGTTGCATCTGGGAGAAAGGATGTAGCAGAAAGAGCTGGGCAATTCTTCTCCGGTAGTTCCAAATTTGTGTACCTTACTAATATTTTCTTCCTGGTCCTAATCTTATGATGCTGAAATTTTAAGCTATCTGACATTCCAGATCTTGACAAAACCAATTACTTTGTCGAAGGTGAATTTGGCTGCAGCAGGTTGCTTTCTTTCCTGAAAATAGCAAATATAAGCTAGTCGAGATATCAATTTTCACCCCTTCCATATATTTACCGTACTAACTAGTATAACTATTATTGTCACAATTTGAACCGTATGCCATTTATTTTTACAGCAAAATTAGGTTGGTTAATGACTTGCTGGAGAGCATTCATTTTGTTGCTTCTACTGAAGCAATGTTTATTGGTGTTCGAGCTGGGATTCATCCATCAATTATCTACGACATAATATCAAATGCTGCAGGAAGCTCAAGGTTACAAGGATTATTGAATTCTTTGTGTTCTGTCTGAACTCGTGATACTTGTAGGTTTATATTTCAACTTATGATCATACAATTTATTGACAGGATTTTTGTGGAGGTGGTTCCAAAAATTTTGAGTGAAGATCCATTGCTTATTGATTTTCTGAAGTCACTAAAGAAACATGCAGTAAGTTCCTTTGCTTCTCCTTTGGGGCATGGTATGGGATTCTTAGGATACTTTACGCAATATATGAACAGTGCAGATAATTAAGTATGTCCTTTTTCTCCCTTTTATGAAAGAGGGGATTGCACAAACTAGAATGTTATTTTAAGTAAAATATATAAATATGTAGGTGACGTGCACATTTATTGCTACGGAGTTTGTATGGACAATGAATGAAGGCATCCTATGCGTATTGGAGCCATGACCGGTGGTAAGAGCAGGGTAGCTGGGATAACAACAACAACAACAACAACAACAACAAAGCCTTTAGTCCCAAACAAGTTGGGGTAGGCTAGAGGTGAAACCCATAAGATCTCGCAACCAACTCATGGCTCTGGCACATGGATAGCAAGCTTCCACGCACCCCTGTCCATAGCTAGCTCTTTGGTGATACTCCAATCCTTCAGGTCTCTCTTAACGGACTCCTCCCATGTCAAATTCGGTCTACCCCGCCCTCTCTTGACATTCTCCGCACGCTTTAGCCGTCCGCTATGCACTGGAGCTTCTCGAGGTCTGCGCTGAATATGCCCAAACCATCTCAGACGATGTTGGACAAGCTTCTCTTCAATTGGTGCTACCCCAACTCTTATCTCGTATATCATCATTTCGGACTCGATCCTTCCTTGTGTGGCCACACATCCATCTCAAGATACGCATCTCCGCCACACCTAACTATTGAACATGTCGCCTTTTAGTCGGCCAACACTCAGCGCCATACAACATTGTGGGTCGAACCGCCGTCCTATAGAACTTGCCTTTTAGCTTTTGTGGCACTCTCTTGTCACAGAGAATGCCAGAAGCTTGGCGCCACTTCATCCATCCGGCTTTGATTCGATGGTTCACATCTTCATCAATACCCCCATTCTCCTGCAGCATTGACCCCAAATACTGAAAGGTGTCCTTCTGTGGTACCACCTGGCCATCAAGGCTAACCTCCTCCTCCTCACACCTAGTAGTACTGAAACCGCACATCATGTACTCGGTTTTAGTTCTACTAAGCCTAAACCCTTTCGATTGCAAGGTTTGTCTCCATAACTCTAACTTCCTATTTCCCCCCGTCCGACTATCGCCAACTAGCATCACATCATCCGCAAAGAGCATACACCATGGGATATCTCCTTGTATATCCCTTGTGACCTCATCCATCACCAATGCAAACAGATAAGGGCTCAAAGCTCACCCCTGATGCTGTCCTATCTTAATCGGGAAGTCATCAGTGTCGACATCATTATCGTTCATGTCCTTGATGAGGGTAATGTAATTTGCTGGGACTTTGTGTTTCTCCAAGGCCCACCACATGACATTCCGCGGTATCTTATCATAGGCCTTCTCCAAGTCAATGAACACCATATGCAAGTCCTTCTTTTGCTCCCTATATCTCTCCATAAGTTGTCGTACCAAGAAAATGGCTTCCATGGTCGACCTCCCAGGCATGAAACCACACTGATTTTTGGTCACGCTTGTCATTCTTCTTAAGCGGTGCTCAATGACTCTCTCCCATAGCTTCATTGTATGGCTCATCAGCTTAATTCCACGGTAATTAGTACAACTCTGAACATCCCCCTTGTTCTTGAAGATTGGTACTAATATACTCCGTCTCCATTCTTCTGGCATCTTGTTTGCCCGAAAAATGAGGTTGAAAAGCTTGGTTAGCCATACTATCGCTATGTCCCCGAGACCTTTCCACACCTCAATGGGGATACAATCAGGGCCCATCGCCTTGCCTCCTTTCATCCTTTTTAAAGCCTCCTTGACTTCAGACTCCTGGATTCGCCGCACAAAACGCATGCTGGTCTCATCAAAGGAGTCGTCCAGTTCAATGGTAGAACTCTCATTCTCCCCATTGAACAGCTTGTCGAAGTACTCCCGCCATCTATGCTTAATCTCCTCGTCCTTCACCAAGAGTTGGCCTGCTCCGTCCTTGATGCATTTGACTTGGCCAATATCCCTCGTCTTCCTCTCTCGGATCTTGGCCATCTTATAGATGTCCCTTTCGCAGGATGTGATATTGAAAATGGAGGGTCCGGCACTAGCAATTGGAAGAGAGGAGATTTCTTGTTTGATCAAGGTATTCAATTCTCTTCCCAAAAATAGGGTAGGTACTGGACAGGAGATTAGATATACATGAGAATGTTGCCGCGGCAAAGGTGGCAGGGTGCTGAAAAACCAGGGGAGGGGAACTGGCAGGGACGAAGCTAGGAAAAAAGTTTGTTGGGGTCATGTCTATGGCAGTGGGGTCATCTTCAATAAATAGATATTGTTTAGTACTAAATTAATGAAGGATTTCCTAATTTCATTGGGGTCAATTGACCCTATGCCTACAAGGCAGCTTCGTCCCTGGGAAATGGTGAGAAGTGATAAATAGTAGGGGTATCACATTGCACCTTGATAGATAGCAATCAAGTTACTTAAGAAAGCTAGCTAATCCCGTGGACTTACTCATTTAGCAGCATATTTGAGATATTTCAGTGATTTTTTTGCACACTTTCTTTTAACTATAGTTTGTATTTAAGTTTTGTGTCCAGTTCCATGCTCTTAATCTTGTAAGTCAACCCCATTTTTGAGAGAGGATTAAATGGTTAATTAGTAATGTGCCACTCTGATCTTACAAACTGTAAAGGAATATTGCTACTGCATGGCTGATTGCCTAAATGCTTCTGTTTATTGAAACAAAGTTTTCGCTCTTAAACAATATAGAGCTACGTGATGGATACGGCTAAAGCAGCAACGTTCCCTCTGCCACTTCTAGCTGTTGCCTATCAACAATTAATACATGGTATGATGTTAAAGCTTCTTTACTTCCAATACATCTTGAAAGTCTCCTGATAGCCCGAACATGCTAGTACCTTCTTATTCATGCACATTTTTGTACTTATCTTCAGGTTCTTCAGCAGTAATTGGCAATGAATCCGCTTCGCCGTTGAAGGTGTGGAATAACTGTCAGCTTTCTCAAGATGCTTCAATTTATCAAAATTATCTTAATTTAAATCATCATTTTGCAGGTTTGGGAACAACTATTTGGAGTAAACATCGTAGATGCTGCCAGTCAACAAATCTATGACGCAAGCAAATTAGCTGACCAGCTTGTTATGGCCTCGAAAGCAGCAAAGAGGATCGGCTTTATTGGTCTTGGAGCTATGGGCTTTGGAATGGCATCTCATTTGCTAAAATCAGGGTTCTCCGTAACTGCTTATGATGTAGGAACTCTTCTGCTCTTGTTCTTCCCAACTGCATAATTGACCGTTTGATTGCTTCAATTCAAAATACAAAGAATGAAAGGGTCTTCACTTGGTTTCTTCTGCATTAGTGCTTCTGTACATATGTTGCATTTCAAGTACCCTGAACAATCTTATGGATCATAGATTTGACACTCTGTGGTTTTAAGCCTGTAATTTTCCTAGATGGAACAGTGGATGGCTTAGATTAATCTTAAGGTATCAGAAAGGGCAGCAGTAATTCGAATAATAAACGAATAAATCACAAACTCTTCTCTTTTCAGTAGTCCATTGGGCGCTCTGAATTTACACAAATATACAGTTGAGGAAATAGGATACTGTTCACCCTTTTCAACTTACATATCTTTTGTTTGTAAACGATGTTATAGACCTATAGTGTTATGCATGTTCTTTTGTAAAAAAAAAAGTTCTTCCAATCCACACGTGAATAATTTTATACCCTTTACCCATTAGGTCTACAAGCCAACACTGGCCAGATTTGCTGCTTTAGGTGGATTGACCAAAGATTCTCCTGAGGAAGTATCAAGAGGTACGTTGCAACGTTCTAGTATAAAGTATAATTCTCGCTTCTTAAGTTTACATTTGTTACCTATAAAGTATAATCAGTACTATATGATTTTCTGACTGAATGAAATTAGTTCAGACCTCATTATTCTCTTGTATTTATCTTATTCTTTATTTTTGTGCCATTCATCGAGTCAAAAGGTAAATGACATGTGGGCCCAGCCCCACCTCATCACTACTTAACAGCAATAGCATGGAATGGAAACACCGTTTATGATGTATCAACCGTGATACCCTGTCTGAAGTATTAACCATAAATTGGTTTCAGATGTGGAAATCCTTATCATCATGGTTGCAAATGAAGTTCAAGCTGAAAGTGTCCTATATGGAAATGCTGGTGCTGTCTCAGGTAACATATAGAGATTATTAGCATCTCCCAGGTAGGTTAACTATTTTTTGAGCTGTACTTACATGTTTGTGAATATCCTTTGTCTTTCACTTTCAGTTTTGCCAGCGGGAACATCCATCATTCTGTCATCTACAGTTTCTCCTGGCTTTGTGACTCAACTCAAAGGAAGATTGGAAGGTAGCCGCTCTTTTTTATCTCTCCTGGGCATGTTTGCATTAAAAATAAGAAAGAATTACCACAAACATTACTGGTCAACAAAAGCCACATTGTGTAACTCATAAATCCAACTCATGAAAATCTAAAATCTTCTGTTTGTGATTCCGGGTGAGAGTTGAGTCCTGTAGCTTCAGTGTCTCACAAGTAATGTTCGTTTACCTTTTCTCATTATAAAACACCAGATTTATAATCATTTGCAGAAGAAGTTGCAATGACTGCTGTGACAGCTAGCCTATATTTTGTGTTGGGATGTTGTTATGAAGTTGAAGTTGCATTTTAAGGGAAATGTTCCGGCAGAAGGCCTTTGGGGTGTTACCCAGGTTCCAAAAGTCACAGAAACATCCAAAAAGTAGTACAACGCTAACAGAAGATGAATCTATTACTAAACAAATCAGATCCATATTTGACCTATGATCAAGAAAGCTGTGATAGAAGCTTCAATCATTTTCAGCTATTGTCGAAAGGAATCTGAATTTTGTTTTCTCCATGTGTAGGTTAAATCCGTATCTCGTTGATTTATGTCATGTAAATTGTGTCAAGAGCACTTATTTTTTTGTCACTTTTTATATTGTTTCCCGTAATACACCAAGGCCTTGTAGTACTAGAACCATTCTCTACATTTTAAATATGTCGGCAATGTTGTTTACTGCTTTCACTGATGAATCTTTTGGAATCTTTAACTACTTCTATACAGCTGAATGCCGAGAGATAAAGTTGGTTGATGCTCCGGTATCTGGTGGTGTCAAGAGAGCAGCGGACGGGACACTAACTGTATGATTAGCGAAACATTAATCTAGTAGAAGTGACGATGTAACCTTTATGGATATAAATATTTGCACTTCTTTTGACAGGTAATTGTTTCGGGAACAGATGAAGCTCTGCATTGTACGGGTAGAGTTTTGTCAGGTATGAAAAAGGTTATCTGAACACCATCATATGCTGTATGCAAAGTACGGAAACTGGTCGATAACTATTATCTTATTTTTGCGTAACAGCACTAAGTGAGAAACTATATCTCATCAAAGGAGGATGCGGAGCTGCGAGGTGATACACATATTTTGTAGTCATATACCTTCCTTACAGGGTCTTATTTCTGCATAATGGCTCCTTTTCATTAGTGCTGGCACTTGTGAATCAACATCTCTCTTCTGCTACTTTTCCCAGTTCTGTTAAAATGGTGAACCAACTTCTTGCTGGGGTCCATATAGCCTCAGCAGCTGAAGCAATGGCATTTGGTGCTCGATTAAATTTGCGAACAAGAAGAGTTTTCGAAATTATTCAACATGCAAGAGGTTACTCGTGGTATGTGTCATTGTTTAATCCACTCTAATGAATCTTCCTTTTTTACTCTTCACTGTTTAGACTTGCTAATATTGGCCGAGTGATAAAATGATTATGAGAAAGAAACAAAACAATTATTTCTACTTGTTTTTGCTATCAGCTCCCTGTAGGTTAGTCTTTCAGATATCTAGTGGTGTGTTCTAGCATGAGTGAAGGTGACTATCTGATGATTGATACACTCAATCTTCATATTGCAGGATGTTTGGAAACCGTGTGCCACACATGCTTGATAATGATTATACACCTTTATCTGCGGTGGACATATTCGTCAAGGATCTTGTATGGATAACCGAGCTATTAACTTATTCATTTTATGAACTATTATCTGTGTTCGTAAATGTAAGACGTTTCTGCAGTTCAATTTGAACTGCAAAAACGTCTTACATTTAGGAACAGAGGGAGTACTTGTTATGGAGCTGCTAGAAGGAGGGCGCGAGAGGGCCGGCCGGGGGCCTTTTGCCCACGGCCGGGCAAGATGGAAGGGATTTCCTTCTTAATTCTTGCTTCATTAGATTGATACACCTCCTCTTTTTATATAGAGAGGTTTACTTGACTCCGAAGCAAGCGACCCTTATCTCTAATTAACCCTAAGACTAACGGGCTATAACGCCAGCCTAGGCCATTAGGCCCATTACGTACTCTAACACTACACCCCACCTGGACATGCAGCTTGTCCTTGAGCTGCAGCCTAACCAACTTATAACCATGATTCGACGCAACACAAACCTAACACCTAAAAACAAGCCTTTTACATCTCGGCTTGTTTTATTACTCTCAACCTGAAATGGACTGGGACGATTTATTTTGGACCCCTTAACAAAAAGTGGACACCATCCGCATGTCGGACGTGCATGTGTACAGCCACCTGGATCCCATGTACACCATCTGGACAAAAGGAGTGCATGTGTATGGCCACCTGGAAGTGGTCGCAAGAGCGACTAGCAGAGGCGCCCTTGCGGCGGCCGGCGGAATGCAGTGGTGCTACGTGGTGCGCTCCTGTAGGTGACACCCTGCCTTCTCCTTGCCAGACGGCTGTTGATCTGCACCGCAAAGAGAAGAGTGGAGGGCTTGCGATGGAGAATGACAAGGAGGGGTGCGCCCCCCAACCGCCAATATCGCAGACTTTGAGGTCGCCGCCCACGGGGAAAACAGCATGACCAAGATCCCCAATGCAGCGGACGAGATCGAGGTCCTTTGTGCAGCGAAACGCAGCTGAGAGGAGCGGCAGCTGCAGAGCACGCATCTCCTGCACACGCCGATGCGCTAGGAGGCCGCGGGCAGCAGCCTGCAGCCTCACCACCGCCGACACGTGGCGGGTAGTGATCCAAGACGGAAGCGGCAACGATGACAGCCGGAACATGATCTGCTGGACGGGGACGCCCTGGTGAAGCAATAATGGCGACGGCAGGAACTTGATCTGGTGGACCGGGACTCCCGCCGGCGCGGTCGATGCGGGGTCGGAGCTGACCGGCTGGCTGCTGCAGCGGAGCGCCGGACGCATCGAAGGCAGCCAGGATAGGCGGCTGCCACTGTAGCCAGGGCGGGGCGGTGGTGGTGGATGGCAGCTGCAGCGGCCTGGCTAGCGCGGCAGGGACACCCTGTGGCAGCGTCAGCGGCTACTGCGGTGGAGCGTCGAGCGTGATGGAGGCCGCCAGGAGCGACAGCTGCCACTGCAGCCAGGGCGGGGCGATGGATGGCAATTGCAGCGGCTGCTGCAGTGGCCCGGCGAGCTCGGCGGAGGCCGCCTGGTGCAGCGGCTGCCACGGCAGCCATGGCGGGGCGGTGACGGTGATGGACGGCGCAGCCGGGTGCGGCCCATAGGACCTGGCCAAGAACAGGTGGATATCCTGGACCGCCTGGGTTAGGTCCTGCAGCGCCCCGGACACCTCCTCCGTGGTGAGGACGGCGGGGGCGGGCACGATGGAGGATCCCGGTGCGGGCAGGAGTGGGGCGATGGTCGTGGTCGTCGCCGGAGGCGATGAGGTGACCGGCAGCGGAAGAGATGGGTTGGACGACGGTGAAGACATGATCGAACCGAAGCTAGCTGATACCAAATTGGTATCAGAGCTGCTATAAGGAGGGCACGAGAGGGCCGGCCGGGGGCCTTTTGCCCACGGCCGGGCAAGATGGAAGGGATTTCCTTCTTAATTCTTGCTTCATTAGATTGATACACCTCCTCTTTTTATATAGAGAGGTTTACTTGACTCCCAAGCAAGCGACCCTTATCTCTAATTAACCCTAAGACTAACGGGCTATAACGCCAGCCCAGGCCATTAGGCCCATTACGTACTCTAACACTAACAAAAGATAATAATGCATTTATCTCGTCTTGAACTGCAAAAACCTCTTACATTTGGGAACAGAGGGAGTACTAGCAAAAGGTAATAATGCACTTATCTCGTCTATTTCAGGGTATAGTATCTCGTGAAAGCTCCAACTTGAGGATCCCATTGCATGTCTCTAGTGTTGCTCATCAGCTGTTTGTTTCAGGTAATTGTCTGTGATAAATCAAAGATCATTTTCCATTCTATGTTTTGGTTCCAATGTTCATCAAGTCGTGCTATATTTCTTATCTTCAATGGAAGTAGTTACCCAAATTAACAGAACGTTGCATGGCCATCCCCTCTGTTTTCTATACTAGTAGTATATTACAGTTAGTTTTAGAAGAAAACAAATCAGCTTACAGTTATTGTTTGGATAACAGTCTTAATTTTTAAATAGGATGGCTATTGTTTTATTCATTTGATGTATTCCAACAGGCTCTGCTTCTGGATGGGGTCGATATGATGATAGTGCTGTTGTAAAGGTGAGCAGCTCACAGCTCTCAGTAGACAGAACTTATGCCAAAATATGATATACTGATAGCCTTAATTTAATTTCTTTTCCTAAACATGCCCGCTGATTGCTCCTGGCACAGGTATATGAGACATTATCTGGAGTAAAAGTAGAAGGAAGACCACCCATGCTTAATAAAGAAGATGTCCTGCGTTCTCTTCCTGTTGAGTGGCCAGAAGTTCCAATGGATGATCTTGTTTCCTCTGCATCTCATGATAGCAAAAAGGTTCTTGTAGTTTTAGATGATGATCCAACTGGAACTCAAACAGTTCATGATATAGAGGTCTTAACTGAATGGTAAACGAAAGCATATTGTCTTTTAGATTACATATGTTTTCTGCTAGCATTTTCGTTTTGCCCATGTTCCGTACATAGTTCCATAAGCTTTGCTTGTAATGCTGAACTGCAGGCCAGTTGAAGCCCTCACAGAGCAGTTTCTGAAACTACCAACCTGCTTTTTTATTTTGACAAACTCCCGTTCAATGATTGCTGATAAGGTAGGAAAGTGCGGTCTTAAACAGTTTATCTTTAGGGTATTTAAATATATATTTAAAGCGTTCTCACTTTCATAGGCCGCACTGTTAGTAAAAGATATCTGCAGAAATCTTGAAGCTGCAGCAAAGACTGTCCCTGGTATTAGTTATACAGTGGTCTTGCGAGGTGATTCCACTCTACGTGGCCATTTCCCAGAGGTTAATATCTGAAATTCTCTCTGTTTTTCTTTTCCATTTCATTTCTCTGATCATATCATACTCTTCTACTTTCCAGGAAGCTGATGCAGTTGTTTCAGTATTAGGCGACATGGATGCTTGGATAATATGCCCATTCTTCCTTCAAGGTGGGCGGTACACTATTGATGATATTCATTATGTTGCAGACTCTGAAAGGTAGTCTGTGCACGATCACTATGCAATGTATTTAAATACAAAAATAACACATAACAATATTGATGTCCAACATTCTCTAACAGATTGATTCCTGCTGGTGAGACTGAGTTTGCCAAGGATGCAGCTTTTGGCTATACATCTTCCAATCTCAAACAGGTACTTGGAATTGTTTGATTGGTAAAGCGAAGAGCGAAGAACAAGACCTTAGTAACTTGCTTTGTCCTTGAATTTACAGTGGGTTGAAGAAAAGACTAAAGGAAGGATTTTGGAGAACCAAGTTTCAACAATTTCCATAAGTCTTTTACGTAAAGAAGGACCAGATGCAGTCTGTCAGCTTCTCTGCAGCTTGGAGAAGGTATATGATAGTAAGCATGGAAAATATGATTGGCGGAGCTTGGAACAAAATGAAGGAGAGGCCAACTATGATTGTTACATGAATTAAGATGTATTTTTGTTGTTTAATTAGCAAAGAAGCTTCACCTATTTAAACAAAGTAGTTACAAGATTAAGGGCAGGCCAAGGCGCACCTTAGTCACCACTACGCCCCTCCAGTGCATATGAACAGTTGTTTTGAGTCAGTTTAAACTTTTTAAGGATATAATTATAAATTATTAGTTTTGTAGATATTTCATATTCTCGTTTCTGTATGCACTCATGGCAGCTATTTACTTGAAATGGCTAATAAATGTTGCAGGTGTTTTAGGGACTCTAGAACTGTACTGGCTGATTCAACCATATAGTATCATGAATCCTGTTATGATTCCCTCTCTACTTGATTTCCCTTGAGAATTTCCTGACAGGCATTTTGACTCTTTCTAGGGCTCTGCGTGTATTGTCAACGCTGCCAGTGAAAGGGACATGAATGTCTTTGCTGCTGGAATGATCCAGGTATGTTATGCCACTCCATTTCTACGAGAAGCATTTGTTCTTAGTGTGTTGACTGCACTAGCCAACGCAACCAAAAGTCCAAACTGATGGTAAGGGCTAGCAATCCACATATACACTTCAACACCCCTTATCACGTGTGATGCGGAAAGTCAACACATGGATAGACTGAGAGATATGGCTCAAGAGGCCTATATGTGGACACAAAGGGGGGAACAACAATTTTAGATTAATTGTGAAAGCCAGGACTTAAACTCAAGACCTTAGGCTCTGATACCATGTTAAGCTTCATGCACTAGTCAACGCAACCAAAAGTCCGAACTGATGGAAAGGGCTAGGCAATCCACATATACACTTAAACACTCGGTACCTATTCCTTTCGAGTTGATATGATAATATGTCTTATTCTAGTATTGATGCTCTGTTTTGATCTCCTATTCTTCTTTTTCTTTTTCCGTTAACTCAACAGGCTGAATTGCAAGGAAAGCGGTTTCTGTGTCGCACAGCTGCAAGTTTTGTGAGTGCTAGAATTGGAATCAAGCCAAAGCCACCTATCCGCCCAAATGACCTTGGATTAAAAAGACATTTAGCGGGAGGCCTCATAGTTGTTGGTTCTTATGTGCCAAAAACTACGAAGCAGGTTAGCCTTGTGTTGCTTTAAGATTTTGTCAATCATATTTATCTCACTTGCATGTTCTTTTGCATTTGTTAGGTCGACGAGCTTCGTTCACAATGCGCACAATCCCTCAGAGTGATAGAGGTAATTTATATCTTGGCTGTCATGCCTAAACATGAACGATCAACCATCGTATACATCTACTTGGATAGAGTTTGTGGATAGTACTGTCTTAAGTCGGATGGTTTTGCTTGAGATCAATTTGTGGTGTTAGTATTGTGTTCTCTTTTTACTCACTGTAGGTATCTGTTGAGATGATCTCACTGAAATCAACTGAGGAGAGAGACCAAGAAATCAGCAGAATTGTTGAATTGGGAAATGCTTATATACAGTCTGGGAGAGACACGCTAATCGTCACCAGCCGCCAACTCATTACCGGAAAAAGTTAGCATCTTTCTGATTATCATATGGCTAAATGTGTTGTTTGTTCCATTAGCAAATACAGTGATCAAATGCTGAGTCAATTTTGATTTCTAGTTTCTTAATGCCAACAATTCCTCAGCCACATCCTACCTGCCGAAGTGTTGAGCAAGTTGTGCTGGTAAAAACTGTTTACTAACAAATGATGTGGAGATCCTCAGGGCTAGCACACAATTGCCTCCAAACTCCACACCGTATCAGAGGCTCTCAGCCTAATTCTATTCCCTGAGCTCAACTCAGATCACTTCTGGGGAGATAGTTTGTTTTCTTTTATCATATTCTAGGCATGAACCGGGAGTCTGGGGCTAACTGTATTGGAAGACAGGTCAAACTGTCAAAACTTTTTAAAAGGGGGGAATTGATGAAATAAAGTTGCTTATTGTTGTCAAAATCATGCCCAAAAACGCATTAGCCACCAGTAGAGCCATTGAATGAATCTCTACACTTAACCACAACCACAATCACAACGTGAGTGCATTGTCCCAATCGTTTGAATAGAACATCTCCAGTTTGCATCATAATCTTTTCTAGTGACCAAAACCAAACTAACTTCAGTATACGTTCCTGAAATTGTGTGCTAGAGTCAGATACCTAACTCAGCTTTTCAAAAGAGTATGTTCAAGAATAGCCGCTGTTATCTTCATGTAAGCATTAGCAGTACAAGACAACTGACCTATTAGTATAGTTTGCTACCTTTTGTGTGCCAGACGAAAGAAGATAATTTCTTTCTTGGATATCTGTACTGAAGTAGTTTGACCACCTAACAAGATTGTACCTTTCATGTTGCAGCTCCTGAAGAAAGCTTAGAAATTAATTACAAAGTGAGCTCAGCACTAGTAGAGATTGTGCGAAGAATTGATAGTCGACCCCGTTACATCCTCGCAAAGGTAAAATTACACAGCCGATTTCTTCCTTCTGAACAAATTGAAATTTAGTTTTTACTTGGTTCCTGGAAATTTGCCAATCTCTGGATCTGTTACTGTTAGGTCAAAATATTTGTTCTGTTTTATTGGACCTATGCCATTAAATACTTAATGAAATATCGAGATAGCATTACACCTACATGGTTACATGTTTCATTCATCAGAACAAAAAAGAAGAAGAAGAAAGAATAGCATCTACAAAAAAAAAACAGTGCCTGCAAATTCAACTGTCCATACCAAACAAAATGATTGATTCCACAAGTTGTGCATGGAATACTTCTGGAGGTACTCCTTACTATATTCTTTATACAGGGAGGAATCACTTCATCTGATCTTGCTACAAAAGCTTTGGAAGCTCGGCGTGCCAAAGTAATGGGACAAGCTTTAGCTGGTGTGCCTTTGTGGCAGCTTGGCCCTGAGAGTAGACATCCTGGTGTCCCCTACATTGTTTTTCCTGGTAATAAACATATCTCATTTCTGTACCAACAGATAAATAACGTTACCTTTTTACTCAAGAAACTATCTTGCCACTCCCCAAATGACAGGTAATGTTGGTGATAACAGTGCTCTTGCAGAAGTGGTCCAGAATTGGGCTTGCCCTTCTAGAAGTTCAACAAAAGAACTTCTCCTTGTAAGTTCTTATCCACCGTCTACTTCTCATCAAGGTTATACATCGTTGTGTATTGCTTTAAATACTTAATCAGCTATTTTCTTCGTATTGTGAAGAACGCGGAGAAGAGTGGCTATGCAGTTGGTGCTTTCAATGTATATAATCTTGAGGGAATTGAAGCTGTAATTGCAGCTGCCGAGGCTGAAGGAAGTCCTGCTATCCTGCAGGTTAGGAATTCTTTGTTAGTATAGGATGTTTTCTTTGGCAGTTTATGGTGAAAATTACTCCCTCCGTCCCATAATATAAGAGCGTTTTTTACACTACACTAGTGTCAAAAACGCTCTTATATTATGGGACAGAGGGAGTATGTAATTTACCATGTTGGGTGTCCTCTGATACCACTCTTTACTGGAGTATGTTATGATAGGACTAGTAAGTAGGTCGCAACAACTAGCTCCAGAGGGATAGAAGCAATACCACACAGATCCTGAAATGGATTTGTACCCGTGTTTTTTCCGTAGAGAGAGTTGCATTGGTTCTCTCAGAGTACTCGTTCTCTCAACTCATGAGCCTTTCTCACTCTCAACACATGAGCTTTTCTCACTCTCAACTCATGAGCTTTTCTGCACCCATGCTCCCTGAACTCATTATCCATATTTTTTGTAGATGATATGTATCGTCTTGATTTCTAACCACGCTTATTGTGGTTGTTATTTAGGTTCATCCCAGTTCCCTGAAGCAAGGTGGAGTTCCGTTGGTAGCATGCTGCATTGCTGCAGCAGAACGAGCCAGCGTAAGACAAACAGAACTTAGCATGCTTAAACAGTAAATGTGGACACCCAGTGATCTGGATAAAAATAGTTCATAAATTTTTATATAACTTGGGTTCCCACATATTACCTACTAGCCATCCTTGTTTTTCAAAACAGATAGCCATCCTTGTTTTATGTTCTTTAAAGGTGATCATTCTGTGATTGTCACTCAGGTACCTATCACTGTCCATTATGATCACGGGGCTGACAAGCATGATTTGCTTGGAGCTCTTGAAATGGTAAGTGAAAAAATGCGTTGTTTTCTCAAATTTGCGGTACCAAAATGTTTTCCTAATCATGAATGATAAATGACTACATCTGAATCTTAATTCTCTGGACCATCTACTATGACCTTTTATTTTTCAGGGATTTGATTCAGTCATGGTGGATGGTTCCCATCTAACTTTAGAAAAGAACATCTTATACACAAAGAACATATCTTCCCTGGCTCATGCTAAAGGCATGCTTGTGGAAGCTGAACTTGGGAGACTATCAGGCACTGAAGATGGCCTGACAGTTGAAGAATATGAAGCGAGATTTACTGATATTGCTCAGGTTATTTTATCTTCCCAACAAATTTCAACTCTATGGCATTCTATCATTACAATCCTGTAATAATGCTTAACTTATATGTTACATATTTTCAGGCTGAGCAGTTTATTGATGAAACTGGTATTGATGCATTAGCAGTATGCATTGGGAATGTTCACGGAAAATATCCTCCCAGTGGACCGAACCTGAGACTTGACTTGCTAAAGGTTTGACAGAACAGCTATGAAAATCTTTGCTTGATCTTTCAGATTATGTGTGTGTTACCAGATCTTTTACCCTGTTTTCTGATTTTCCGTTTTTTCTAAAATTGTTACGATTTTTCCAAAAAAGTATGATCCTGCTCTGATTTTGTGTGTGTTTTACTTAATCTGGTAACATGACAAGGTGCTGCGTATATGTGATGCTACTTGTCTTCCATGTGTTGTTTGAGTCAGCTTGAACCGCTTGGAATAGAACCAAGGGGGTAAACCAGTAAACATATTCAACAGTTCAAGGTTTAAGACAACTGGTTTTCTGGTTTTTGAGTTTAAGATTGAAAAATGAACTTCTACAATGGTTCAGGGTTGTAAAGTGTTTTTTTTTCCGACGGCTTGTGAAGTATTCTGTAAAGAATTACCAAGCAAATTTGTGCTTTTTGCAAGCAACTTCTTTTGAGTAATGGACTCGGTATTTTTTTTCATTGAAACGATGACAGGAACTTCGCGCATTAACTATGAAGAAAGGAGTTAGCTTGGTACTTCATGGAGCATCTGGCCTCCCTCATGAACTTGTAAAGGTTTGATAAACTGTTTCCTTCTGTATTAAGATCAGTGAATCTGTACCTTGCAGTAGTTCTTGTTGAGTTTCCCGCATCAACTTATATCCTGAAAGGTTCAAGTTATAGGAGAATTGGGGGGCAATCGTTGCCCTCCATAAGAAAATCATCAATCATGGTTGCAGTGCATAAAATAATTCAACGACAAGGTTAAAAATGCTGGAGGGCTAGAGTTTCTGTGTCTATATCAGCTTCATAGTTTTGAGAACAATCAGTATAACGCTTCCTTTTGTGAAATAATTATACTAGAGCTTATCAGTTGATGAAATTGGTCTTATTATTAACCAATGTCATATTTGAAATGCTGTTGCGCAAGTGATAATAACCTGTGACCAACTTGTGGAGCAGGAGTGCATAGATTTGGGGGTGAGGAAATTCAACGTGAACACGGAGGTCCGCAACAGCTACCTGCAGTCACTCAAGAAGCCAGAAAAGGACCTGGTTCAGGTCATGGAGTCTGCCAAGGAAGCAATGAAAGCTGTTGTAGCAGAGAAGATGCGCCTCTTCGGATCCGCAGGCAAAGCCTGA

>AspFBA-1
GTGGCGATGGTGACGGCGAAGCTCAGCTCCCCGGCCACCGCCCGGCTCGCCCCCGTCCGGTCCGCGCAGCCCGCCCGCCGCGCCTCGCTCGTCCGCGTCCGCGCCTCCGGCGGCTCCTACGCCGACGAGCTCGTCTCCACCGCGGTGAGCGCCCCCCTCTCTGTTCCTCGTAGCATCGCCTAGGTCTAGGAGCCGGTGGCCCGCGGGAGGATCTCGCCTTTGGCGCGTTGCATGCGTCGCGTGCGGCGATCTGTGGTGGCGGCGGCTCTGGGCTCGTTTGGTTGGCGTCTAGCGATCCGTGATGGGGACTAGTCTGTGGGGTTGGGGAAAACAGGGGCGTCGCGTGCGCGTTTTTCCCAGCGAATTAAATTTCGATTGGGAACGAACCTTTTATGCATGCATCACGAACGAAGAGGTCACAATCTCTTCCGTGCAGTCGAATTTGGGCCGCTAGATGTTCAGGAAAGTGGGTGTATATATGCTGTATCCATGGATTTGTCCTGTTATTTTCGGTAGAGATGGCAGGTTTCATGATCTCAGTCACTCTGTTGCGTCTGGTACTTGCATCGGCCCCAGATCAGGCCATGGTACAAATCTGGTGGTGCATTTGGTTGTCTTTGTTAGGGTTGACTTTTAAATTGAGGCGCAAGTCCTTAATTGAGGACGGTTGTCCCAGTAGCTACGGAAGGAGGCCATGTGATGCTGGTGTTGCTCTGAAGATAAACTCTCACTTCCGAATACCACCGAATTGTTTCTTGGCAGTGAGGCCATCTGTTGATATCTGGCGACTTAACTAGTAGCTTGACGGGTCGGTCTTCTGACGTACGATTGCTCTGCAATAATTGCCTGTGCGGAAGGCCTACTAGCAGTAGCAGTTTTAAGTTATGGTTTTGTTAAGATTTAATCTTGGATCTTCAGCTTCGATGAAAAGGATTTGCTTGCTTTCACATTAGCATGATGGGTGGACTTGCTGACGTACGATTGCTCTGTAATAATTGCCTGTGCTTAGAACCTACTAGCAGCATTTTAAGTTCTTGTTTTTGTCAGAATTAATCTTGGCTTTTCCGCTTCGATGAAAATGATTTCCTTGCTTTCGGACTATCTGCTCTGCATCATGCATATATTAGGTTTTATTTTGTTTCAACTGTAATGTTCTGTTGAATTTTTGATTTCTCAATTAGTGTGAAGCATGCCCTGATGCAAATGAAACGTGCCTTTAGATTTTGAACCACCACAAGTCTAAAACCAACACTGATGCTCGTATTAATTGCTTGATGTTGGGTATGCCAAATTGGTCTTAAGCTGTTTCCTGTTTATTTTTCTTCAGTGTTCCTTCCTTCACAGCTGCAATGCATTCTCTGTTGTGTGTGATGACTGCAAATCTAATAGTTCGCCCCATTGCAGAAAACTGTTGCTTCCCCTGGCCGTGGGATCCTTGCGATCGACGAGTCGAGTGCAACATGTGGAAAGAGATTGGCATCCATTGGTTTGGACAACACGGAAGTTAACCGCCAGGCTTACAGGCAGCTATTGCTGACCACTGCTGGTCTTGGTGAATATATCTCTGGTGCTATTCTTTTTGAGGAAACTCTCTATCAGTCCACTACAGATGGCAAGACCTTTGTTGATGTCTTGAAGGACCAGAATATCATGCCTGGTATCAAGGTTGACAAGGTATGCATGCCATGATCTGACAATCGTTGATTCATCGTGCTGTTGTAGTCAGCAGGACAGCTCTAGCATTCTAATTTTTCATTACTTGATTTATTTGTTCTGTCCAAAAGGGTTTGGTTCCATTGCCTGGATCCAACAATGAATCCTGGTGCCAAGGTCTTGATGGTTTGGCCTCAAGGTGTGCTGAGTACTACAAGCAGGGTGCACGCTTCGCGAAGTGGTCAGTTCATACTGTCCTTGTGCATTTTCTGACTAGTCTTATTCTCTTGCCCTTTCTAAACTTGCTATGCTATATTGATCTTCTGCAGGCGGACTGTTGTTAGCATCCCTTGTGGTCCTACTGCATTAGCTGTCAAGGAAGCGGCATGGGGACTTGCTCGCTATGCTGCTATTGCTCAGGTCACTATATGTGCCTTGAACTACCGAACATTTTGCAATGGAGAAGTTATCCTTTATTTAGTTTGATATTTTACTCATGGAGAGTTGATGAACAGCATAGTCATTTTTATGCTCGTAATTGATATCTTGTACCTGGAAAACTGTGTGACGACATTACCTGTCATACAGTATATTCATCCATTGAACACTATCTGATACTCCCTCGCTGGTGTAGTAGGGAGAACTAATTAACAAGTAAAAAAAGTAAATATCCGTATGCTCATGTAGGTACGTTGTTATTGAAATCATATGTACCATTGAACACTAGCATGGTGGTTTTGTTCTGACACCACCAAGCGAACCTTTTTTCCATCTGAAATTTCCAAACCAGGTTCTTGTTTGTAAGCTGATGCTAGAATTTGATGAAATGAATGCAATAGCAGTACAGATTATGATTGCAGAAAATTTATGCAACCAAACACACTATAATCTCTACTATTTTGCGCTCCTCTTTATCTTTACTCATCTTGTTTCATATCTGAATAATCTGCAGGACAATGGTTTAGTGCCAATTGTGGAGCCAGAGATCCTTCTCGACGGTGACCATGGCATCGAGAGAACTCTTGAGGTGGCAGAGAAGGTGTGGTCAGAGGTGTTCTTCTACCTGGCCGAAAACAATGTTCTGTTTGAGGGCATCCTGTTGAAGCCCAGCATGGTTACCCCTGGTGCTGAGCACAAGGAGAAGGCTTCTCCAGAAGCCATTGCGAAGAACACCCTCACAATGCTGAGGAGGAGAGTACCACCCGCTGTCCCTGGAATCATGGTATTGTCTTCAACCTCGAACCATTTTAGCTTCTGCTGATTATTTTTCTTCAGTCCATTTCCCGTGGACATACATAATAAACAGAGCAAGAAACAGTAGCTATAAGCAATGTGATCGGTGTTTTTCTTCAGTTCCTTTCTGGCGGGCAGTCTGAACTGGAGGCGACCATGAACCTGAACGCGATGAACCAGTCCGCCAACCCGTGGCACGTGTCCTTCTCGTACGCCCGGGCCCTCCAGAACTCGGTGCTGAAGACGTGGCAGGGGCAGCCCGAGAACATCGAGGCGGCGCAGAAGGCCCTGCTGGTCCGCGCCAAGGCCAACTCCCTGGCGCAGCTCGGCAAGTACACCAGCGACGGCGAGGCCGCGGCCGCCAAGGAGAACATGTTCGTCAAGAACTACAGCTACTGA

>AspFBA-2
ATGGCGTCTGCTACTCTCCTCAAATCGTCTTTCCTTCCCAAGAAGGCCGAATGGGGCGCCACGCGCCAGGCGGCCGCTCCCAAGCCGGTGACCATCTCCATGGTTGTCCGTGCCAGCGCGTACGCCGATGAGCTTGTCAAAACCGCGGTATGCTTTCTTAACACCAAAAGTATAATTCTACAATTTTGCCATGCATATGCGTGTATTAGTTTGATGTGCAGTAACTTCTAGGGAGAATCCTCTTTATTACATCAGTGGGAAGGGGAGATCTGGATGTGTTGTCAATACAGAAACTACCACTGACAAGGAGATAACTCAAATGTATTCTTATTAGGACGAACAGTTACCCTAGTGACGTTTATCATAATCCAGTGAGCGGAAGACCAATGTTTTGTCAGGCAGAGGAAATTATTTGGCTGCTTTTGATCATACCAAAACCACTAGTCTAAATCAAAATTCATAACATATGTTTTCTATATTGCATTGGCACAGTAATTCATGATGCATAACTTTTTTATCTTCATCGCTGCAAGCTCATATTGTGTTGCCAAGAAAGAGCTTCGAAACAACAAACATAAACGTGATATGTTTCTGGATTAGACATCTGCAGTAAGACATGACGCAGGTTAATCACCACTAGCTGTAATGATAAGGCAGGATGCATCATGGCGCACAGAAATTAAACAATCCGCATTCCAGTGATATCATTGTTTGAATCCATGTGTCCGGCTTAAACTCAGCAATCCATCTGAAGGTTCATAAATGATAACAAAACCATATAGTTCCTTTTAAACTTTAACTCTTTGATAGCATAAAGCATCAAGCTTACAACAGTAAAATTTCTAGTTTTCTACTAAACGAATAAAGCTTTCATTCTGTTATGGTTCAGAAGATCTCAAGCTTTATTATTCCTGCTGCAGAAAACCATCGCATCGCCAGGCAGGGGTATCCTTGCCATGGATGAGTCGAATGCCACCTGTGGCAAGAGACTTGCCTCGATTGGCCTTGAGAACACTGAGGCTAACCGCCAGGCTTACCGGACCCTCCTTGTCACTCCACCAGGCTTGGGAAACTACATCTCTGGTGCTATCCTCTTTGAGGAGACCCTCTACCAGTCGACTGTTGATGGCAAGAAGATTGTTGACATCCTTGTTGAGCAGGGAATCGTTCCCGGTATCAAGGTTGACAAGGTAGGCTGTCCACTGATTTCACTCCAAACTGACACATGGTTTTCTTGGCGCATTCCCTTACCAGAGTTTTTATTTAATTAAAACAATTCTAAACTAAAGATTCAAACTGCTACTATTACGAATGCATCAGAACAATCATATGTGCTCATGTGAGTAGCCATACATTACAAGCAAAAGCAGATGATCCCAGGTTTATTTCAACCTCAGAAAACAAAACATTCTTCTAAACTGGTGCTCATTCTCAGGGTCTTGTGCCACTTGTTGGTTCCAACGATGAGTCATGGTGCCAAGGTCTCGATGGCCTTGCCTCCCGTGAAGCAGCATACTACCAGCAAGGCGCCCGCTTTGCCAAGTGGTTAGATATTTGCTCCTACAACTACAAGGACAGTTTACCTTCCATTAAGTCACCCTAGCTGACATGAAGTTCTCTTGCAGGCGCACTGTTGTCAGCATTCCTAACGGCCCATCTGAGCTTGCTGTCAAGGAAGCTGCGTGGGGTCTTGCCCGTTATGCGGCCATCTCACAGGTATTGTTCCCATTTCCTAACAGTCCAAACTTGTACAGCACAATGCCCAGGCACGACATTCTAGTGGATATGTAAACCTCTTGTTTGTCGATGTTCTAGGACAATGGGCTGGTGCCGATTGTGGAGCCTGAGATCATGCTCGATGGTGAGCATGGCATCGAGAGGACTTTCGAGGTGGCTCAGAAGGTGTGGGCGGAGACCTTCTACTACATGGCCCAGAACAATGTCATGTTTGAGGGCATCCTCCTGAAGCCAAGCATGGTGACCCCTGGTGCCGAGTGCAAGGACAGGGCCACGCCTGAGGAAGTAGCCAGCTACACCCTCAAGCTCCTCCAGAGAAGGATCCCCCCTTCCGTCCCTGGCATCATGGTGAGCAGAGCACCCTCCCAAACCTAAACGCACAATCATGAAACATCTTGGCTTCTCATTGTTCAAGAATATAAGATTAAATTGACAAGACACTATCCTCAACAACCAATTTGCATTATGACATACAGTAGTAACTAACTCAAAAGTGCAAAAAGAGCATGCCTTCAGAAATCTACAAGTCATTATTTCTGCAGAAGCTTACATTCTATACTGTTTATGTGGTGCAGTTCTTGTCTGGTGGTCAGTCGGAGGTGGAGGCGACGCTGAACCTGAACGCGATGAACCAGGCACCAAACCCGTGGCACGTGTCCTTCTCCTACGCGCGGGCGCTGCAGAACACCTGCCTCAAGACGTGGGGCGGGCGGCCGGAGAACGTGGCCGCGGCGCAGGAGGCGCTGCTGCTGCGCGCCAAGGCCAACTCCCTGGCGCAGCTCGGCAAGTACACCAGCGACGGCGAGGCCGCGGCCGCCAAGGAGAACATGTTCGTCAAGAACTACAGCTACTGA

>AspFBA-3
ATGGCATCTGCTACTCTCCTCAAGTCCTCCTTCCTCCCCAAGAAGGCCGAATGGGGCGTCGCGCGCCAGGTCGCCGCCCCGAGGGTGTCCATGGTCGTCCGCGCCGGCGCCTACGACGATGAGCTCGTCAAGACCGCGGTACGTACGCTGCAGCTTCTCGCCGGCCGAATTACACGTACTAGTATAATTCACTCATGGACTGGACTGGACTGACATGCTGCTGCTGCTTTGCACGCACGTGCAGAAAACCATCGCGTCGCCGGGGCGCGGCATCCTGGCCATGGACGAGTCCAACGCCACCTGCGGGAAGCGCCTCGACTCGATCGGCCTGGAGAACACAGAGGCGAACCGGCAGGCGTTCCGCACGCTGCTGGTCTCCGTCCCTGGCCTCGGCAACCACATCTCGGGCGCCATCCTCTTCGAGGAGACGCTCTACCAGTCCACCGTCGACGGCAAGAAGATCGTCGACATCCTGGTGGAGCAGGGCATCGTGCCCGGGATCAAGGTGGACAAGGGCCTGGTGCCGCTCACCGGCTCCAATGACGAGTCTTGGTGCCAGGGCCTCGACGGCCTCGCCTCCCGGGAGGCCGCCTACTACCAGCAGGGCGCCCGCTTCGCCAAGTGGCGCACCGTGGTCAGTATCCCCAACGGCCCCTCCGAGCTGGCCGTCAAGGAGGCCGCCTGGGGCCTCGCCCGCTACGCCGCCATCTCGCAGGACAACGGTCTGGTGCCCATCGTGGAGCCGGAGATCCTGCTGGACGGGGAGCACGGCATCGAGCGCACCTTCGAGGTGGCGCAGAAGGTGTGGGCCGAGACCTTCTACCAGATGGCCCAGAACAACGTCATGTTCGAGGGCATCCTGCTCAAACCCAGCATGGTCACCCCCGGCGCCGAGTGCAAGGACAGGGCCACGCCGGAGCAGGTCGCCGACTACACCCTCAAGCTCCTCAGCCGCCGCGTGCCGCCCGCCGTCCCCGGCATCATGTTCCTCTCGGGAGGGCAGTCCGAGGTGGAGGCCACGCTCAACCTCAATGCCATGAACCAGGGGCCCAACCCGTGGCACGTCTCCTTCTCCTACGCCCGGGCGCTGCAGAACACGTGCCTCAAGACGTGGGGCGGCCGGCCGGAGAACGTCAAGGCGGCGCAGGAGGCGCTGCTGCTGCGTGCCAAGGCCAACTCGCTCGCGCAGCTCGGAAAGTACACCAGCGACGGCGAAGCCGCCGAGGCCAAGGAGGGCATGTTCGTCAAGAACTACAGCTACTAA

>AspFBA-4
CCTGGCAAGGGTATCCTTGCTGCCGACGAGTCCACCGGCACCATCGGCAAGCGCTTTGCCAGCATCAACGTTGAGAATGTTGAGGACAACCGTCGCGCCCTCCGTGAGCTCCTCTTCTGCACCCCTGGAGCCCTCCAGTACCTCAGCGGTGTGATCCTCTTCGAGGAGACCCTGTACCAGAGCACCAAGGGTGGCAAGCCCTTCGTCGACATCCTCAAGGAGGGCAACGTCCTCCCTGGCATCAAGGTGGACAAGGGTACCGTCGAGCTCGCTGGAACCAACGGTGAGACCACCACCCAGGGCTTTGATGACCTTGGCAAGCGCTGCGCCAAGTACTACGAGGCTGGTGCCCGCTTTGCCAAGTGGCGTGCCGTCCTCAAGATTGGCCCAACCGAGCCATCACAGCTTTCCATCAACCAGAATGCTCAGGGCCTGGCTCGTTATGCCATCATCTGCCAGGAGAATGGGCTGGTACCCATTGTTGAGCCTGAGATCCTTGTTGATGGACCTCATGACATTGACCGCTGTGCTTATGTGACCGAGATGGTCCTTGCTGCCTGCTACAAGGCTCTCAACGACCAGCATGTCCTCCTTGAGGGTACCCTCCTGAAGCCCAACATGGTTACCCCTGGTTCCGACGCCAAGAAGGTAGCCCCTGAGGTGATTGCTGAGTATACCGTCCGCACCCTCCAGAGGACCGTCCCTGCTGCCGTCCCTGCCATTGTCTTCCTCTCCGGTGGACAGAGTGAGGAGGAGGCGACCCTGAACCTGAACGCCATGAACAAGCTCCAGACCAAGAAGCCCTGGAACCTGTCCTTCTCCTTCGGGCGTGCCCTCCAGCAGAGCACCCTCAAGGCCTGGGCTGGCAAGGCGGAGAACGAGGAGAAGGCCAGGAAGGCGTTCCTGGTGAGGTGCAAGGCCAACTCCGAGGCCACCCTCGGCACCTACAAGGGCGATGCCACCCTTGGCGAGGGCGCCTCCGAGAGCCTCCACGTCAAGGACTACAAGTACTGA

>AspFBA-5
ATGTCGCCGTCGTCCTCGGCGGCGAAGGTCGTCGCCTTCGTCGGCGCCGACGGGCTGAGCGCCGCGCTCGCCGCTTCTTTCACCCGCTCTGGCGCGACCGTCCGCTTCTACATCGACCCCAAGGTCGCCTTTGCTCGATCGCCCTTCCCTCGTTTCCCCGTTCCTTTCACCCCCGTTTCGGTTTTTTGCCTCCTCTCGGAGGTGTTTTCGCGGGGATGCTCTGTCCTGACGGTGCGTGTCCGTGCAGGCGGATGGATCCGCGGCGACGGCGCTCGCGGAGCAGGGCGGCGGCGTCCGATGCGCCAGCCCCGCCGAAGCCACGCGAGGTGAGCGTATATAACGGCCTCCTGCACTGGACCGGTCCCAGATACGGCCTTCTCGTGGCGCGCGTGAATGGCATGCGTGCGTACGAGCCGTTTGTTGGAATGCCGAAGAGACCATGCTCTTACGTGCCGAAGAATACTTCGTGCCGTGTGTGTGTTGCTTCTGTCTGATCTATCAAAAACTCTTTGCGTCTGCAGATTCTGCGCTAGTCGTTGTGCTCAGTGACGCCGATGGTGTAGATGAGTTGTTCTTCGGAGCTCAGGGTATAGTGAAAGGTATGTACTACGTGCTTTCTGTGTTATTGTGTTGCCTGCCAGTCTGTCAATCTCATGCACCTGTTTCTATACAAGTTATATATACACTTGACATTTGATATGATGTTTGCTTGAGCATTTCATAGGATTGTGCAAAGAGACCGTTGTATTAATTCGATCGACGTTGGTGCCTAGTCATCTTGAGAAGTTGGGGCAGAAACTTGCAGGTATAATGCTAATTTGTGCATATATTCTCTTAGCTGGGAACAGTAGCTGCTGTGCTTAGAATTTTATGTGCACTTTTAAGAATTAGAAAGCTGCACATTTAACAATTGTAAGGCCCTCGTTGGATGACTGGAATTAAAGAACATAGGAATAGGAATAAACACATGATTGGAATTTCATGTACTACTATGGTTTCCTACAGGATTTTTTGTAGTCATGACCTTGGATGCTTCACAGGATGTTGGTGATGAATGACTGTACTAGTTAATCTGGATTTTTTTTTCTTTTTGCAGATGAGAAGAAGGGTATCTTCCTTCTTGATGCTTACATTTTTAGTGGTTTATCTGATGAACTGAAGCAAAATATTGTCGTAAGTAATACACAGCTGAGAATCTGTACTGTGTGCTTGTATGCTTACGTTATTCTGTTATCACAATTTAGCTTTTGATTGTCAGGTTGTTGCATCTGGGAGAAAGGATGTAGCAGAAAGAGCTGGACAATTCTTCTCCGGTAGTTCCAAATTTGTGTACCTTACTAATATTTTCTTCCTGGTCCCCATCTTATGATGCTGAAATTTTAAGCTATCTGACATTCCAGGTCTTGACAAAACCATTTATTTTGTCGAAGGTGAATTCGGCTGCAGCAGGTTGCTTTCTTTCCTGAAAATAGCAAATATAAGCTAGTCGAGATATCAATTTTCATCCCTTCCATATATTTTACCATACTAACTAGTGTAACTATTATTGTCACAATTTGAACCGTATGCCATTTATTTTACAGCAAAATTAGGTTGGTTAATGATTTGCTGGAGAGCATTCATTTTGTTGCTTCTACTGAAGCAATGTTTATTGGTGTTCGAGCTGGGATTCATCCATCAATTATCTACGACATAATATCAAATGCTGCAGGAAGCTCAAGGTTACAAGGATTATTGAATTCTTTGTGTTCTGTCTGAACTCGTGATACTTGTAGGTTTATATTTCAACTTATGATCATACAATTTATTGACAGAATTTTTGTGGAGGTGGTTCCGAAAATTTTGAGTGAAGATCCATTGCTTATTGATTTTCTGAAGTCACTAAAGAAACATGCTGTAAGTTCCTTTGCTTCTCCTTTGGGGTGTGGTATGGGATTCTTAGGATACTTTGCGCAATGAATGAACAGCGCAGATAATTAAGTATATCCTTTGTCTCCCTTTTATGAAAGAGGGGATTGCACAAACTAGAATGCTATTTCAAGTAAAAGATATAAATAAGTAGGTGACGTGCACATTTATTGCTACGAAGTTTGTATCGACAGAATGAAGGCATCCTATGCGTATTTGAGCCATGACCGGTGGTTAGAGCAGGGTATCTGGGATGTGATATTGAAAAAGGAGGGCCCGGGACTAGCAATTGGAAGAGAGGAGATTTCTTGTTTGATCAAGGTATTCAATCATCTTCCCGAAAATAGGGTAGGTACTGGACAGGAGATTAGATATACATGAGAATGTTGCCGCGGCAAAGGTGGCAGGGTGATGAAAAACCAGGGGCGCTTGCCGATCCGGGCGCCGGACCAGGAGCCCACTGTCATGGCATGGTGGCTGCAAGCGAACGCACACACACCGACGACGCATCGCAAGGCCCTTAGATCCATTGCCTTGCTTGTTCCATGGATGATCTGGAAACACAGGAACGCGTGCGTCTTTGACAATGTGACACCCTCGATCGATTTGCTAGTAGATAAGATCAAAGACGAGGCCCGCTGCTGGGCTAGCGCGCCGGTGCCCAGGGGCTTAGGGTTGTTCTTCTGCCCACATCCTGGGATGTACACTGATCGGCCTATGCCATTGTAAAATTCACCTCCTAGGAGGCTTGTTCTATCTTTCTTTTCAATGAAATGAAACGCAAAGGTCCTTTGCGTTTTCTCGAAAAATGAAAAACCAGGGGAGGGGAAATGCCGAAATGGTGAGAAGTGATAAATAGTAGGAGTATCGCACTGTACTACTCCTTGATAGATAGCAATCAAGTTACTTAAGGAAGCTAGCTAATCCCGTGGACTTACTCATTTAGCAGCATATTTGAGATATTTCAGTGAAATTATTGCACACTTTCTTTTAACTGTAGTTTGCATTTCAGTTTTGTGTCCAGTTCCATGCTCTTAATCTTGTAAGTCAACCCCATTTTTGAGAGATGATTAAATGGTTAATTAGTAATGTGCCACTCTGATCTTACAAACTGTAAAGAATATTGCTACTGCATGGCTGATTGCCTGAATGCTTCTGTTTATTAAAACAAAGTTTTCGCTCTTAAACAATATAGAGCTACGTGATGGATACAGCTAAAGCAGCAACGTTCCCTCTGCCACTTCTAGCTGTTGCCTATCAACAATTAATACATGGTATGATGTTAAAGCTTCTTTACTTCCAACACATCTTGAAATTCTCCTGATAGCCTGAACATGCTAGTACCTTCTTATTCATGCACATTTTTTGTACTTATCTTCAGGTTCTTCAGCAGTAATTGGAGATGAATCCGCTTCACCGTTGAAGGTGTGGAATAACTGTCATCTTTCTCAAGATGCTTCAGTTTATCAAAATTATCTTAATCTAAATCATAATTTTGCAGGTTTGGGAACAACTATTTGGAGTAAACATCATAGATGCTGCCAGTCAACAAATCTATGATGCAAGCGAATTAGCTGACCAGCTTGTTATGGCCTCTAAAGCAGCAAAGAGGATCGGCTTTATTGGTCTTGGTGCTATGGGCTTTGGAATGGCATCTCATTTGCTAAAATCAGGGTTCTCCGTAACTGCTTATGATGTAGGAACTCTTCTGCTCTTGTTCTTCCCAACTGCACAATTGACTGTTTGAATTGCTTCAGTTCAAAATATAAAGAATGAAAGGGTCTTCACTTGGTTTCTTCTGCATTAGTGCTTCTGTACATATGTTGCATTTCAAGTACCCTGAACAATCTTATGGATCATAGATTTGACATCTGTGGTTTTAAGCCTATAATTTTGCTAGATGGAATCGTGGATGGCTTAGATTAATCTTAAGGTATCAGAAAGGGCAGCAGTAATTCGAATAATGAACGAATAGATCACAAACTCTTCTCTTTTCAGTAGTCCATTGGGCGCTCTGAATTTACATAAATATACAGTTGAGGAAATAGGATACTGTTCACCCTTTTCAACTTACATATCTTTTGTTTGTAAACGATGTTATAGACCTATAGTGTTATGCATGTTCTTTTGTAAAAAAAAGTTCTTCGGATCCACATGAGAATAATTTAATACCCTTTACCCATTAGGTCTACAAGCCAACACTGGCCAGGTTTGCTGCTTTAGGTGGATTGACTAAAGATTCTCCTGAGGAAGTATCAAGAGGTATGTTACAATCTTCTAGTATAAAGTATAATTCTCGCTTCTTAAGTTTACATAAATTACCTATAACAGTATAAGCAGTACTATATGATTTTCTGACTGAATGAAATTAGTTCAGACCTCATTATTCTCTTGTATTTTTTTTTGTGCCATTCATCGAGTCAAAAGGTAAATGACATGTGGGCCCAGCCCCACATCATCACTACTTAACAGCAATATCATGGTAGTGGAAATACCATTTATGATATATCAACTGTGATACCATGTCTGAAGTATTAACCATAAATTGGTTTCAGATGTGGAAATCCTTATCATCATGGTTGCAAATGAAGTTCAAGCTGAAAGTGTCCTATATGGAAATGCCGGTGCTGTGTCAGGTAACACATATNNNNNATTTCCCAGGTAGATTAACTATTTTTTGAGCTGTACTTACTCTTTCTTTTTGACAAACTTGAGCTGTACTTACATGGTTGTGAATATCCTTTGTCTTTCACTTTCAGTTTTGCCAGCGGGAACATCCATCATTCTGTCATCTACAGTTTCTCCTGGCTTTGTGACTCAACTCAAAGGAAGATTGGAAGGTAGCCGCTCTTTTTTATCTCTTCCGGGCATGTTTGCATTAAGAATAAGAAATAATACCATAAACATTACTGGTCAACAAAAATCACATTGTGTAACTCATAAATCCAACTCATGAAAATCTAAAATCTTCTGTTTGTGATTCCGGGTGTGAGCTGAGTCCTGTAGCTTCAGTATCTCACAAGTAATGTTCGTTTACCTTTTCTCATTATAAAAAACCAGATTTATAATCATTTGCAGTAGAAGTTGCAATGACTGCTGTGACAGCTAGCCTGTATTTTGTGTTGTGATGTTGTTATGAAGTTGAAGTTGCATTTGAAGGGAAATGTTCCGGCAGAAGGCCTTTGGGGTGTTACCAAGGTTCCAAAAGCCACAGAAACATCCAAAAAGTAGTACAACGCTAACAGATGATGAATCTATTATTAAACAAATCAGATCCATATTTGACCTATGATCAAGAAAGCTGTGATAGAAGCTTCTTGTCGAAAGGAATCTGAATTTTGTTTTCTCCATGTGTAGGTTAAATCCGTACCTTGTTAGATTTATGTCATGTAAATTGCGTCAAGAGCACTTATTTTTTTGTCACTTTTTGTATTGTTTCCCGTAATACACCAAGGCCTTGTAGCACTAGAACCATTCTCTACATTTTAAATATGTCGGCAATGTTGTTTACTGTTTCACTGATGAATCTTTTGGAATCATTAACTGCTTCTATACAGCCGAATGCCGAGAGATAAAGTTGGTTGATGCTCCGGTATCTGGTGGTGTCAAGAGAGCAGCGGACGGGACACTAACTGTATGATTAGCGAAACATTAATTTAGTAGAAGTGATGATGTAACCTTCATGGATATAAATACTTGCACTTCTTTTGACAGGTAATTGTTTCGGGAACAGATGAAGCTCTGCATTGTACGGGTAGAGTTTTGTCAGGTATGAAAAAGGTTATCTGAACACCATCATATGCTGTATACAAAGTACGGAAACTGGTCGATAACTATTATCTTATTTTTGCGTAACAGCACTAAGTGAGAAACTATATCTCATCAAAGGAGGATGCGGAGCTGCGAGGTGATACACACATTTTGTAGTCATAAACCTTCCTTACAGGGTCTTATTTATGCATAATGGCACTTTTTTCATTAGTGCTGGCACTTGTGAATCAACATCTCTCTTCTGCTATTGTTCCCAGTTCTGTTAAAATGGTGAACCAACTTCTTGCTGGGGTCCATATAGCCTCAGCAGCTGAAGCAATGGCATTTGGTGCTCGATTAAATTTGCGAACAAGAAGAGTTTTCGAAATTATTCAACATGCAAGAGGTTACTCGTGGTATGTGTCATTGTTTAATCCACTCTAATGAATCTTCCTTTTTTACTCTTCACTGTTTAGACTTGCTTATATTGGTCGAGTAATAAAATGATTATGAGAAAGAAACGAAACAATTATTTCTACTTGTTTTTGCTATCAGCTCCCTGCAGGTCAGTCCTTCAGATATCTAGTGGTGTGTTCTAGCATTAGTGAAGGTGGCTATCTGATGATTGATACACTCAATGTTCATATTGCAGGATGTTTGGAAACCGTGTGCCACACATGCTTGATAATGATTATACACCTTTATCTGCGGTGGACATATTCGTCAAGGATCTTGTATGGATAGCCGAGCTACTAACTTATTCGTTTTATGAACTATTATCTCTGTTCGTAAATGTAAGATGTTTTTGCAGTTCAAATTGAACTGCAAAAACGTCTTACGTTTAGGAACAGAGGGAGTACTAACAAAAGATAATAATGCATTTATCTCGTCTTGAACTGCAAAAACCTCTTACATTTGGGAACAGAGGGAGTGCTAACAAAAGATAATAATGCATTTATCTCGTCTATATCAGGGTATAGTATCTCGTGAAAGTTCCAACTTGAGGATCCCATTGCATGTCTCTAGTGTTGCTCATCAGCTGTTTGTTTCAGGTAATTGTCTGCGATAAATCAAAGATCATTTCCCATTCTATGTTTTGGTTCCAATGTTCATCAAGTCATGCTATATTTCTTATCTTCAATGGAAGTAGTTACCCAAATTAACAGAGCGTTGCAAGGACATCCCCTCTGTTTTCTATACTAGTATATGACAGTTAGTTTTAGAAGAAAGCAAATCAGCTTACATTTATTGTTTGGATAACAGTCTTAAAATAGGATGGCTATTGTTTTATTCATTTGATGTATTTCAACAGGCTCTGCTTCTGGATGGGGTCGATATGATGATAGTGCTGTTGTAAAGGTGAGCAGCTCACAGTTCTCAGTAGACAGAACTTTCTCGAATATGATATACTGATAGCCTTAATTTAGTTCCCTTTCCTAAACGTGCCCGCTGATTGTGCCTGGCACAGGTATATGAGACATTAACTGGAGTAAAAGTAGAAGGAAGGCCACCCATGCTTAATAAAGAAGATGTCCTGCGTTCTCTTCCTGTTGAGTGGCCAGAAGTTCCAATGGATGATCTTGTTTCCTCTGCATCTCATGATAGCAAGAAGGTTCTTGTAGTTTTAGATGATGATCCAACTGGAACTCAAACAGTTCATGATATAGAGGTCTTAACTGAATGGTAAACGAAAGCATATTGTCTTCTAGATTACATATGTTTTCTGCTAGCATTTTCGTTTTGCCCATGTTCTGTATATAGTTCCATAAGCTTTGCTTGTAATGCTGAACTGCAGGCCAGTTGAAGCCCTAACAGAGCAGTTTCTGAAACTACCAACCTGCTTTTTTATTTTGACAAACTCCCGTTCAATGATTGCTGATAAGGTAGGAAAGTGCAGTCTTAAACAGTTTATCTTTAGGGTCTTTAAATATATATTTAAAGCCTTCTCACTTTCATAGGCCGCACTGTTAGTAAAAGATATATGCAGAAATCTTGAAGCTGCAGCAAAGACTGTCCCTGGTATTAGTTATACAGTGGTCTTGCGAGGTGATTCCACTCTACGTGGCCATTTCCCAGAGGTTAATATCTGAAATTCTCTCTGTTTTTCTTTTCCATTTCATTTCTCTGATCGTATCATACTCTTCTACTTTCCAGGAAGCTGATGCAGTTGTTTCAGTATTAGGTGACATGGATGCTTGGATAATATGCCCATTCTTCCTTCAAGGTGGCCGGTACACTGTTGATGATATTCATTATGTTGCAGACTCTGAAAGGTAGTCTGTGTACAATCACTATGCAATGTATTTGAATACAAAAATAACACATAACAATATTGAGGTCCAACATTCTCTAACAGATTGATTCCTGCTGGTGAGACTGAGTTTGCCAAGGATGCAGCTTTTGGCTATACATCTTCCAATCTCAAACAGGTACTGTTGTGGAATTGTTTGATTGGTAAAGCGAAGAGCAAGACCTTAGTAACTTGCTTTGTACATGAACGTACAGTGGGTTGAAGAAAAGACTAAAGGAAGGATTTTGGAGAACCAAGTTTCAACAATTTCCATAAGTCTTTTACGTAAAGAAGGACCAGATGCAGTCTGTCAGTTTCTCTGCAGCTTGGAGAAGGTATATGATAATAAACATGGAACATATGATTGGCGGAGCTTGGAACAAAATGAAGGAGAGGCCAGCACTAATTGTTAGATGAATTAAGATGTATTTTTGTTGTTTAATTAGCAAAGAAGCTTCACCTATTTAAACAAAGTATACAAGATTAAGGGCAGGCCAAGGCGCACCTTGGTCACCACTACGCCCCTCCAGTGCATATGAAGAGTTATTTTTTAGTCAGTTTAAACTTTTTTGGATATAATTATAAATATTTAGTTTTATTGATATTTTATATTCTCATTTCTGTATGCACTCATGGTAGCTATGTACTTGAAATGGCTAATAAAATGTTGCAGGCGTTTTAGGGACCCTAGAATTGTACTGACCGATTCAACCATATAGTATCATAAATCCTGTTTTGTTTCTCTCTCTTCTTGATTTAGCTGGAGAATTTCCTGATGGGCATTTTGAATCTTTTTAGGGCTCTGTGTGTATTGTCAATGCTGCTAGTGAGAGGGACATGAATGTCTTTGCTGCTGGAATGATCCAGGCACGTTATGCCGCTCCATTTCTACGAGAAGCATCTGTTCTTAGTACCTATTCCTTACAAAAGATATGATAATACGTCTTATTCAAGTATTGATGCTCTGTTTTGATCTGCTATTCTTCTGTTTCTTTTTACGTAAACTCAACAGGCTGAATTGCAAGGAAAGCGGTTTCTATGTCGCACAGCTGCTAGTTTTGTGAGTGCTAGAATTGGAATCAAGCCAAAGCCACCTATCCGCCCAAATGACCTTGGGTTAAAAAGAAATTTAGCGGGAGGCCTCATAGTTGTTGGTTCTTATGTGCCAAAAACTACGAAGCAGGTTAGCCTTGTAATGCTTTAAGATTTTGTCAGTCATATTTATCTCATTCACATGTTCTTTTTGCATTTGTTAGGTCGACGAGCTTCGCTCACAATGCACACAATCCCTCAGAGTGATAGAGGTAATTTATATCTTGGCTGTCATGCCTAAACATGAACCAGCAACCATCATATACATCTACTTGGATAGAATTTGTGGATACTACTCTCTTAAGTTGGATGATTTTGCTTGAGATCAATTTGTGGTGTTACTACCGTGTTCTCCTTTTCCTCACTGTAGGTATCTGTTGAGATGATCTCACTGAAATCAACTGAGAGAGACCAAGAAATCAGCAGAATTGTTGAACTGGGAAATGCTTATATACAGTCTGGGAGGGACACACTAGTCGTCACCAGCCGCCAACTCATTACTGGAAAAAGTTAGCATCTTTCTGATTATCATATGGCTAAATATGTTGTTTGTTCCATTAGCAAATACAGTGATCAAATGCTGATTCAATTTTGATTTCTAGTTTCTTAATGCCAACAATTCCTCAGCCACATCCTACCTGCCGAATTGTTGAGCAAGTTGTGCTGGTAAGGAACTTTTTACTAACAAACGATGTGGAGATCCTCAGGGCTAGCACACAATTGCCCCCAAACTCCACACCGTATCAGAGACTCTCAGCCTAATTCTAGTCCCTGAGCTCAACTCAGATCACCAGTCAACCACCACCAACATTGTCATCTATCAATCTGCCATGATCCCTCCACTGACAGCCATTCCCAGGCATTTGACTTATCTGGGGAGATAGTTTGTTTTCTTTTATCATATTCTAGGCATGAACCGGGAGTCTGGGGCTAACTGTAATGGAAGACAGGTCAAACTGTCGAAACTTGTTAAAAGGGGGGGATTGATAAAATAAAGTTGCTTATTGTTGTCAAAGTCAAGCCCAAAAATGCATTAGTCATCGGTAGAGCCATGAATCTCTACATTCAACCACAACCACAATCACAACGTGAGCGCATTGTCCCAATCATTTGAATAGAACATCTCCAGTTTGCATCATAATCTTTTCTAGTGACCAAAACCAAACTAACTTCAGTATACGTTCCTGAAATTGTGTGCTAGATACCTAACTCAGCTTTTTTTGACGGGAGATACCTAACTCAGCTTTTTTTGACGGGAGATACCTAACTCAGCTTTTCACAGTATATTCAAGAACAGCCGCTGTTATCTTCATGTAAGCATAAGCAGTACAAGACAACTGACCTATTAGTATTTTTGCTACCTTTTGTGTGCCAAACGAAAGAAGATAGTTTCTTTCTTGGATATCGAAGTAGTTTGATCACCTAAAAAGATTTTACCTGTCATGTTGCAGCTCCTGAAGAAAGCTTAGAAATTAATTACAAAGTGAGCTCAGCACTAGTAGAGATTGTGCGAAGAATTGATAGTCGACCCCGTTACATCCTTGCAAAGGTAAAATTGCACAGCCTATTTCTTCTTTCTGAACAAATTGAAATTTAGTTGTTACTTGGTTCCTGGAAATTTGCCAATCTCTGGAGCTGTTACTGTTAGGTCAAAACATTTGTTCTCTTTTATTGGACCTATGCCATTAAATACTTGATGAAATATTAAGATAGCATTACACCTACATGGTTACATGTTTCATTCATCAGAACAAAAAAAGAAAAAGAAAAAAGAATAGTATCTACAAAAAAAAAACAGTGCCTGCAAATTCAACTGTCCATATCAAACAAAATGATTGATTCCACAAGTTGTGCATGGAATACTTCTGGAGGTACTCCTTACTATATTCTTTATACAGGGAGGAATCACTTCATCTGATCTTGCTACAAAAGCTTTGGAAGCTCGGCGTGCCAAAGTAATGGGACAAGCTTTAGCTGGTGTGCCTTTGTGGCAGCTTGGCCCTGAGAGTAGACATCCTGGTGTCCCCTACATTGTTTTTCCTGGTAATTAAAACATATCTCATTTCCGTACCAACAGATAAATAACGTTACCTTTTTGCTCAAGAAACTATCTTGCCATTCCCCCAATGACAGGTAATGTTGGTGATAACAGTGCTCTTGCAGAAGTGGTCCAGAATTGGGCTTGCCCTTCTAGAAGTTCAACAAAGGAACTTCTCCTTGTAAGTTCTTATCCACCATCTACTTCTCATCAAGGTTATATATATCGTTGTGTATTGCTTTTAAATACTTAATCAGCTATTTTTTCTTATTGTGAAGAACGCGGAGAAGAGTGGCTATGCAGTTGGTGCTTTCAATGTATATAATCTTGAGGGAATTGAAGCTGTAATTGCAGCTGCTGAGGCTGAAGAAAGTCCTGCTATCCTGCAGGTTAGAATTCTTTGTTAGTATAGGATGTTTTCTTTGGCAGTTTACGGTGAAAATTATGTAATTTATCATGTTGGGTGTCCTCTAATACCACTCTTTACTGGAGTACGTTATGATAGGACTAGTAAGTACTCCCTCCGTCCCAAAATAAGTGTCTCAAACTTAGTATAACTTTGTACTAGAGTTAGTACAAAGTTGAGGCACTTATTTTGGGACGGAGGGAGTAGGTTGCAACAGCTAGCTCCAGAGGGATAGAAGCAATACCACACAGATCCTGAAATGGATTTCTACCCGTGTTTTTTCCGTAGAGAGAATTGCATTGATTCTCTCAACTCATGAGCTTTTCTCACTCTCAACACATGAGCTTTTCTCACTCTCAACTCATGAGCTTTCCTGCACCCATGCTTCCTGAACTCATTATCCATATTTTTTGTAGATGATATGTATCGTCTTGATTTCTAACCACGCTTATTGTGGTTGTTATTTAGGTTCATCCCAGTTCCCTGAAGCAAGGTGGAGTTCCGTTGGTAGCATGCTGCATTGCTGCAGCAGAACGAGCCAGCGTAAGACAAACAGAACCTAGAATGCTTAAAGAGTCAATGTGGACACCCAGTGATCTGGATAAAAATAGTTCATAAATGTTTATATAACTTGGGTTCCCACATATTACCTTCTTCTAGCCACCCTTGTTTTTTGAAACAGATAGCCACCCTTGTTTTTATGTTCTTTAAAAGGTGATCATTCTGTGATTGTCACTCAGGTACCTATCACCGTCCATTATGATCACGGGGCTGACAAGTATGATTTGCTTGGAGCTCTTGAAATGGTAAGCGAAAAAATGTGTTGTTTTCTCAAATTTGTGGTACCAAAATGTTTTCCTAATCATGAATGATAAATGACCACATCTGAATCTTAATTCTCTGGACCATCTACTATGACCTTTTATTTTTCAGGGATTTGATTCAGTCATGGTGGATGGTTCCCATCTAACTTTAGAAGAGAACATCTTATACACAAAGAACATATCTTCCCTGGCTCATGCTAAAGGCATGCTTGTGGAAGCTGAACTTGGGAGACTATCAGGCACTGAAGATGGCCTGACAGTTAAAGAATATGAAGCGAGATTTACTGATATTGCTCAGGTTATTTTATCTTCCCAACAAATTTCAACTCTATGGCATTCTATCATTACAATCCTGTAATAATGCTTAACTTATATGTTACATATTTTCAGGCTGAGCAGTTTATTGATGAAACTGGTATTGATGCATTAGCAGTATGCATTGGGAATGTTCACGGAAAATATCCTCCCAGTGGACCGAACCTGAGACTTGACTTGCTAAAGGTTTGACAGAACAGCTATGAAAATTGTTTGATCTTTCAGATTATGTGTGTGTTACCAGATCTTTTACCCTGTTTTCTGTTTTTCCGATTTTTCTAAAATTGTTAAGATTTTTCCAAAAAAGTATGAACCTTCTATGATTTTGTGTGTGTTTTACTTAATCTGGTAACATGGCAAGGTGCTAATGCGTAATATGATGCTATCTGTCTTCCATGTGTTGTTTGAGTCAGCTTGAACCGCTTGGATAGAACCAAGGGGGTAAACCAGTAAACATATTCAACAGTTCAAGGTTTAAGACAACTGTTTTTCTGGTTTTTGAGTTTAAGATTGAAAAATGAACTTCTGCAATGGTTCAGGGTTGTAAAGTGTTTTTTTTTTTCAATGGCTTGTGAAGTATTCTGTAAAGAATTACCAAGCAAATTTGTGCTTTTTGCAAGCGACTTCTTTTGAGTAATGGACTCGGCATTTTTTTCATTGAAACGATGACAGGAACTTCGCTCATTAACTATGAAGAAAGGAATTAGCTTGGTACTTCATGGAGCATCTGGCCTCCCTCATGAACTTGTACAGGTTTGATAAACTGTTTCCTTCTTTATTAAGATCAGTGAATCTGTACCCTGCAGTAGTTCTTATTGAGTTTCCCACACCAACTTATATCCTGAAAGGTTCAAGTTATAGGAGAATTGGGGGGCAATCGTTGCCCTCCGTAAGACAATCATTAGTCATGGTTGCAGTGCATAAAATAATTCAACGACAAGGTTAAAACTGCTGGAGGGCTACAGTTTCTGTGTCTATATCAGCTTCACAGTTTTGTAAAGAATCAGTAAAACGCTTCCTTTTGCGAAATAATTATACTAGAGCTTATCGGTTCATGAAACCGGTCTTATTACTAACTACTGTCTGAGATGTTGTCGTGCAAGTGATAATAACCTGTGACCAACTTGTGGAGCAGGAATGCATAGATTTGGGGGTGAGGAAATTCAACGTGAACACGGAGGTCCGCAACAGCTACCTGCAGTCACTCAAGAAGCCAGAAAAAGACCTGGTTCAGGTCATGGCGTCCGCTAAGGAAGCAATGAAAGCTGTTGTAGCAGAGAAGATGCGCCTCTTCGGATCCGCAGGCAAAGCCTGA

>AshFBA-1
CTACGCCGACGAGCTCGTCTCCACCGCGGTGAGCGCCCCCCGCCGACCACCAACCCTACGCCTCCCTCCCCCCCCTCCGTTCCTCGTAGCGTCGCCTAGGTCTAGGTAGGAGCCGGTGGCCCGCGGGAGGATCTCGCCCTTGGGGCGTTGCACGCGTCGTGTGCGGCGATCTGTGGTGCTGGCTCTGTGTCTGGTTGGCGTCTAGCGATCCGTGATGGGGACTGCTGTGTGGGGTTGGGGAAAATTGGGGCGTCGCGTGCGTTTTTTTCCAGCGAATTAAATTTGGATTGGAACGAACCTTGTCTGCATGCATCAGGAGCGAAGAGGTCACAATCTCCTCCGTGCAGCCGAATTTGGGCCGGTAGATGTTCAGGAAAGTGGTTGTATATACGCCGTGTCCATGGATTTCTCCTGCTATTTTAGATAGAGATGGCAGGTTTCGTGATCCCAGTTACTCTGTTGCGTCTGATACTTGCATCTGTCCCAGATCAGGCCATGGTAAATCTGGCGGTGCATTTGGCTGTCTTTGTTAGGGTTGACTTTTAAATTGAGGCGCAAGTCCTAATTAAGGACGATTGTCCCAGTAGCTACGGAAGGAGGCCGTGTGATGCTGGCGTTGCTCTGAAGATAAACTCTCACTTCCAAATACCATCGAATTGTTTCTTGGCAGTGAGGCCATCTGTTGATATCTAGTAGCTTGATGGGTCGATCTTCTGACATCTGATTGCTCTGCAATAATTGTCTGCGCGGAAAGCCTACTGGCCGTAGCAGGTTTAAGTTATGGGTTTGTTAGGTTTTAATCTTGGCTTTTCAGCTTCGGTGAAAAGGATTTGCTTGCTTTCACATTAGCATGATGGGTGGACTTTCTGCTGTGCGATTGCTCTGTAATAATTGCCTGTGCTAAGAACCTACTAGCAGCAATTTAAGTTCTTGTTCTTGTCAGAATTAATTTTGGCTTTTCTGCTTCCATGAAAAGGATTTGCTTGCTTTCGCGCCATCTGCTCTGCATCATGCATATATTAGGTTTTATTTTGTTTCAACTGTAATGTTCTGTTGAACTGTTGATTTGTCAATTAGTGTGAAGCATGCCCTGATGCAAATGAACCGTGCCTTTAGATTTTGAACCACCGCAAGTCTAAAACTAACACTGATGATTGTATTAATTGCTTGATGTTGGGTATGCCAAACTGGTCTTGTAAGCTATTTCCTGTTTATTTTTCTTCAGTGTTCCTTCCTTCACAGCTGCAATGCATTCTCTGTTGTCTTTCATGACTGCAAATCTAATAGTTCGCCCCATTGCAGAAAACTGTTGCTTCCCCTGGCCGTGGGATCCTTGCGATCGACGAGTCGAGTGCAACATGTGGAAAGAGATTGGCATCCATTGGTTTGGACAACACGGAAGTTAACCGCCAGGCTTACAGGCAGCTTTTGCTGACCACTGCTGGTCTTGGTGAATATATCTCTGGTGCTATTCTTTTTGAGGAAACTCTCTACCAGTCCACCACAGATGGCAAGACCTTTGTTGACGTCTTGAAGGACCAGAATATCATGCCTGGTATCAAGGTTGACAAGGTATATGCATGCCATGATCTGACAACCGTTGATTCATCATGCTGTTGCAGTCAGCAAGTCAGCGCTAGCATTCTAATCTTTATTACTTGATTTATTTTGTTCTGCCCAAAAGGGTTTGGTTCCATTGCCCGGATCCAACAATGAATCCTGGTGCCAAGGTCTTGATGGTTTGGCCTCAAGGTGTGCTGAGTACTACAAGCAGGGTGCACGCTTCGCAAAGTGGTCAGTTCATACCCTCCTTGTGCATTTTCTGTATTGTTTTGTTCTCTTGCCCCTTCTAAACTTGCTATGCTATATTGACCTTCTACAGGCGGACTGTTGTTAGCATCCCTTGTGGTCCTACTGCATTAGCTGTCAAGGAAGCGGCATGGGGACTCGCTCGCTATGCTGCTATTGCTCAGGTCACTATACATGCTTTCAACTGCTGAACGTTTTGCAATGAAGAAGTGATCCTTTATTTAGTTTGATATTTTACTCATGGAGAGTTGATGAACAGCATAATCATTTTTATTGTTGTATTTGATATCTTATACCTGGAAACCTGTGTGACGAAGAACCTATTCTACAGTATATTCATCCATTGAACACTATCTCATAGTAAGTAGGGAGAACTAATTAACAATTGAAAAAAGTAAGTATCTGTATGCTCGTTAGGTATGCTGTTATTGAAATCATATATACCATTCAACACTATCACATGGTGGTTTTGTTCTGACACCACCAATCAAAACCATTTTCCCTTTGAAATTTCCAAATCAGGTTCTTGGTTGTAAGCTGATACTAGAATTCGATGAAATGAATGCAATAATAGTACTACTACATAATATGATTGCAGAAAATTTATGCAACCAAACACACTATAATCTCTACCATTTTGCTCTCCTCTTTATCTTTACTCAGCTTGTTTCAGCACGAATAATCTGCAGGACAATGGTTTAGTGCCAATTGTGGAGCCAGAGATCCTCCTCGACGGTGACCATGGCATCGAGAGAACTCTTGAGGTGGCAGAGAAGGTGTGGTCCGAGGTGTTCTTCTACCTGGCCCAAAACAATGTTCTGTTTGAGGGCATCCTGCTGAAGCCCAGCATGGTTACCCCTGGTGCTGAGCACAAGGAGAAGGCTTCTCCAGAAGCCATTGCAAAGAACACGCTCACAATGCTGAGGAGGAGAGTACCACCTGCTGTCCCTGGAATCATGGTATTGTCTTCAACCTTGAAGCATTTTAGCTTCTGCTGACTATCTTTCTTCAGTCCACTTCCGATGGGCATACATAAACAGAGTAAGAAACAGTAGCTATAGGTAACCTGATCGGCCTTTTTCTCCAGTTCCTTTCCGGCGGACAGTCTGAACTGGAGGCGACCATGAACCTGAACGCGATGAACCAGTCGGCCAACCCGTGGCACGTGTCCTTCTCCTACGCCCGGGCCCTCCAGAACTCGGTGCTGAAGACATGGCAGGGGCAGCCCGAGAACATCGAGGCGGCGCAGAAGGCCCTGCTGGTCCGCGCCAAGGCCAACTCGTTGGCGCAGCTCGGCAGCTACACGGGCGAGGGCGAGAGCGACGAGGCCAAGAAGGGCATGTTCCAGAAGGGGTACACCTACTGA

>AshFBA-2
ATGGCGTCTGCTACTCTCCTCAAATCGTCTTTCCTTCCCAAGAAGGCCGAATGGGGCGCCACGCGCCAGGCCGCGGCCCCCAAGCCGGTGACCGTCTCCATGGTTGTCCGTGCCAGCGCATACGCTGATGAGCTCGTGAAAACCGCGGTATGCTTTCTTAACCAAAAGTGTAATTCTACAATTTTGCCATGCATATGTGTGTATTAGTTTGATGGGCAGTGACTTCTGGTTGGAATCGTCTTTACATCTGCGGGAAGGGGAGATCTGGATGTATTGTCAATACAGAAACTACCACTGATAAGGAGATAAAATCAAATGTTATTCTTATTAGGATGAACAGTTATCCTAGTATCGTTTATCATCCAGTGGACGTAAGACGGATGTTTTGTCACGCAGTGGAAATTATTTGGCTGCTTTTGATCACACCAAAACCACTAGTCTGAATGAACATGCATAACATATGTTTTCGATATTGCATTGGTACAGTAACTTTTCTATCTTCATCGCAGCAAGCTAAATAGATATGATTGATGTTGTGTTGTACCAAAAAAGAGCTTGTGAAAATCCAAACATAAATGTGATGTGTTTCTGGATTAGACATCTGCAGTAAGACATGACACGGGTTAATCACCACTAGCTTAACGATAAGGCAGGATGCATCATGGCGCACAGAAATTAAGCAACTCGCATTCCAGTGATATCATTGTTTGAATCCATGCGTCCGGCTTAAGCTCAGCAATCCATCTGAAGGTTCATAAGTCATAACAAAACTACATAGTTTCTTCTAAACTTTAAATCTACGATAGCATAAATCATCAAGTTTACAACAGTAAAATTTCTACCAAAAAAGCAAAGCTTTCAATCGGTTATGGACTTATGGTTCAGAAGATCTCAAGCTTTATTCTTCCTGCTGCAGAAAACCATCGCATCGCCAGGCAGGGGTATCCTTGCCATGGATGAGTCGAATGCCACCTGTGGCAAGAGACTTGCTTCGATTGGCCTTGAGAACACAGAGGCTAACCGCCAGGCTTACCGGACCCTCCTTGTCACTCCACCAGGCTTGGGAAACTACATCTCTGGTGCTATCCTCTTCGAGGAGACCCTCTACCAGTCGACTGTTGATGGCAAGAAGATTGTTGACATCCTTGTCGAGCAGGGAATCGTTCCCGGTATCAAGGTTGACAAGGTAGGCTGTCCACTGATTTGTGATTTCACTCCAAACTGACACATGATTTTCTTCGTGCATTCCCTTATCAGAGTTTTTTAATTAAAACAATTCTAAACTAAAGATCCAAACTGCCACTATTATTAATGCATCAGAACAATCATATGTGCTCATGTGACTAGCTATACATTACAAGCAAAAACTGATGATCCCAGGTTTATTTCAAGCTTAGAAACAAAACATTCTTCTAAACTGGTGCTCATTCTCAGGGTCTTGTGCCACTTGTTGGTTCCAACGATGAGTCATGGTGCCAAGGTCTCGATGGCCTTGCCTCCCGTGAAGCAGCATACTACCAGCAAGGCGCCCGCTTCGCCAAGTGGTTAGATATTTGCTCCTACAACTACAAGGACAGTTTACCTTCCATTAAGTCACCCTAGCTGACATGAAGTTCTCTTGCAGGCGCACTGTTGTCAGCATTCCTAACGGCCCATCTGAGCTTGCTGTCAAGGAAGCTGCCTGGGGTCTTGCCCGTTACGCGGCCATCTCACAGGTATTGTTCCCATTTCCTAACAGTCCAAACTTCTACAGCACAATGGCCAGGCACAACATTCTAGTGGATATGTAAACCTCTTGTTTGTCGATGTTCTAGGACAATGGGCTGGTGCCGATTGTGGAGCCTGAGATCATGCTCGACGGTGAGCACGGCATCGAGAGGACCTTCGAGGTCGCACAGAAGGTGTGGGCGGAGACCTTCTACTACATGGCCCAGAACAACGTCATGTTTGAGGGCATCCTCCTGAAGCCAAGCATGGTGACCCCTGGTGCCGAGTGCAAGGACAGGGCCACCCCTGAGGAAGTAGCCAGCTACACCCTCAAGCTCCTCCAGAGAAGGATCCCCCCTTCCGTCCCCGGCATCATGGTGAGCAGAGCACCCTCCCGAACCTAAACGCACAATCATGAAACATCTTGGCTTCTCATTGTTCAAGAATACAAGATTATATTGACAAGACACTATCCTCAACAACCAATTTGCATTGTGACATACAGTAGTAACTAACTCAAAAGTGCAAAAAAAGGTATGCCTTCAGAAATCTACAAGTCATTATTTCTGCAGAAGCTTACATTCTATACTGTTTCTTTTCTGTGGTGCAGTTCTTGTCTGGTGGTCAGTCGGAGGTGGAGGCGACGCTGAACCTGAACGCGATGAACCAGGCACCGAACCCGTGGCACGTGTCCTTCTCCTACGCGCGGGCGCTGCAGAACACCTGCCTCAAGACGTGGGGCGGGCGGCCGGAGAACGTGGCCGCGGCGCAGGAGGCGCTGCTGCTGCGTGCCAAGGCCAACTCCCTGGCGCAGCTCGGCAAGTACACCAGCGACGGCGAGGCCGCGGCCGCCAAGGAGAACATGTTCGTCAAGAACTACAGCTACTGA       

>AshFBA-3
ATGGCATCTGCTACTCTCCTCAAGTCCTCCTTCCTCCCCAAGAAGGCCGAATGGGGCGTCGCGCGCCAGGTCGCCGCCCCGAGGGTGTCCATGGTCGTCCGCGCCGGCGCCTACGACGATGAGCTCGTCAAGACCGCGGTACGTACGCTGCAGGCAGCTTCTCGCCGGCCGAATTACACGTACTAGTATAATTCACTGATGGACTGGAGTGGACTGGACTGACATGCTGCTGCTGCTTTGCACGCACGTGCAGAAAACCATCGCGTCGCCGGGGCGCGGCATCCTGGCCATGGACGAGTCCAATGCCACCTGCGGGAAGCGCCTCGACTCGATCGGCCTGGAGAACACAGAGGCGAACCGGCAGGCGTTCCGCACGCTGCTGGTCTCCGTCCCTGGCCTCGGCAACCACATCTCCGGCGCCATCCTCTTCGAGGAGACGCTCTACCAGTCCACCGTCGACGGCAAGAAGATCGTCGACATCCTGGTGGAGCAGGGCATCGTGCCCGGGATCAAGGTGGATAAGGGCCTGGTGCCGCTCACCGGCTCCAACGACGAGTCTTGGTGCCAGGGCCTCGACGGCCTCGCCTCCCGGGAGGCCGCCTACTACCAGCAGGGCGCCCGCTTCGCCAAGTGGCGCACCGTGGTCAGCATCCCCAACGGCCCCTCCGAGCTGGCCGTCAAGGAGGCCGCCTGGGGCCTCGCCCGCTACGCCGCCATCTCGCAGGACAACGGTCTGGTGCCCATCGTGGAGCCGGAGATCCTGCTGGACGGGGAGCACGGCATCGAGCGCACCTTCGAGGTGGCGCAGAAGGTGTGGGCCGAGACCTTCTACCAGATGGCCCAGAACAACGTCATGTTCGAGGGCATCCTGCTCAAACCCAGCATGGTCACCCCCGGCGCCGAGTGCAAGGACAGGGCCACACCGGAGCAGGTCGCCGACTACACCCTCAAGCTCCTCAGCCGCCGCGTGCCGCCCGCCGTCCCCGGCATCATGTTCCTGTCGGGAGGGCAGTCCGAGGTGGAGGCCACGCTCAACCTCAACGCCATGAACCAGGGGCCCAACCCGTGGCACGTCTCCTTCTCCTACGCCAGGGCGCTGCAGAACACGTGCCTCAAGACGTGGGGCGGCCGGCCGGAGAACGTCAAGGCGGCGCAGGAGGCGCTGCTGCTGCGTGCCAAGGCCAACTCGCTCGCGCAGCTCGGAAAGTACACAAGCGACGGCGAAGCCGCTGAGGCCAAGGAGGGCATGTTCGTTAAGAACTACAGCTACTAA

>AshFBA-4
ATGTCGGCCTACTGCGGCAAGTACAAGGGTATGATCCGTCCTCTTCCTCCTCCTCCCGCCCCCCTCGCTCGTCGTTCTCTCGATACGCCTGCCCTCTTCGGGTGTAGACAGATCTGTTACCTGTTTCGCTGTTCTGCATGCTTTAGATCTACCGATGCCCGCGATTCTATGCCATGGTTTGTTAGATCCGCACTCGCGGGTTAGATCCGTACGCGCTGTGTTTGTATCCGCTTGGTTCCAGCGGTTACGCTGTTTCTTCGGATCGGGTGCTTGGGGGGTCGTCGGTTGCGTCCGATGATGCGTTGCATGCTGGTAATTCTATACTTCGCTGCTGCTGTTAGGTTCATGCTAGTGATTATTTTGTGCGAATGATGATACTGGCGTTCCTTCCTTTTCAAGTAGTTTGTGGTTAAGTTGATTTACACATCTGCACATGTTTCTGTTGGGTTCGTGGTAGTGGTAATTCTGGCTTTAGTTACAGAAGATTGCATCTGTAAATCTAGATCTGTATAGGTCATAGGGGCATCTTTTGCTAAGGAATATGCCGTGCTAATATAGTCACAAGTTATATGTTTTTCTCGCCTGTGTTGTTAATTATTAGTTGCACCTGCCCTTATGTTTACCACCTTCCTGTTGTGCACGTGCAAGTTTTAGAAAAAAAATGTTGAAATTTCATAGTCAATTGTCAGAATTATGTTAGTAAATTTAATCTGCATTTGCTGTTATGTTTGCTAAACGTTGTGAATGGTTGCACTCAACTTGCAGTTATTTAGATTTGAGCACACTTTATAATATCTTTACAGTTATGGCAATTGATTGTAATACTGTTGGTTTGTTATCTTGCAGATGAGCTCATCAAGAACGCTGCCTACATCGGCACCCCTGGCAAGGGTATCCTCGCTGCTGATGAGTCCACCGGCACCATCGGCAAGCGCTTCGCCAGCATCAATGTTGAGAACGTCGAGGACAACCGTCGTGCCCTCCGTGAGCTCCTCTTCTGCACCCCTGGTGCCCTCCAGTACCTCAGTGGTGTGATCCTCTTCGAGGAGACCCTGTACCAGAGCACCAAGGGTGGCAAGCCCTTCGTCGACATCCTCAAGGCGGGCAATGTCCTCCCTGGCATCAAGGTGGACAAGGGTACCATCGAGCTCGCTGGAACCAACGGCGAGACCACCACCCAGGGCTTTGATGACCTTGGCAAGCGCTGCGCCAAGTACTACGAGGCTGGTGCCCGCTTCGCCAAGTGGCGTGCTGTCCTCAAGATCGGCGCCACCGAGCCATCGCAGCTCTCCATCGACCAGAACGCTCAGGGTCTGGCTCGCTATGCCATCATCTGCCAGGAGAATGGGTTGGTGCCCATTGTTGAGCCAGAGATCCTTGTTGATGGACCTCATGACATTGACCGCTGTGCTTACGTCACCGAGATCGTCCTTGCTGCCTGCTACAAGGCCCTCAACGACCAGCATGTCCTCCTCGAGGGCACCCTCCTGAAGCCCAACATGGTCACCCCTGGTTCCGACTCCAAGAAGGTGGCCCCTGAGGTGATTGCTGAGTACACTGTCCGCACCCTCCAGAGGACCGTCCCTGCTGCCGTCCCCGCCATTGTCTTCCTCTCTGGTGGGCAGAGCGAGGAGGAGGCGACCCTGAATCTGAACGCCATGAACAAGCTCCAGACCAAGAAGCCCTGGAACCTGTCCTTCTCCTTCGGGCGTGCCCTCCAGCAGAGCACCCTCAAGGCCTGGTCCGGCAAGACGGAGAACGAGGAGAAGGCCAGGGCGGCGTTCCTGGTGAGGTGCAAGGCCAACTCTGAGGCCACCCTCGGCACCTACAAGGGCGACGCCACCCTCGGCGAGGGCGCCTCTGAGAGCCTCCACGTCAAGGACTACAAGTACTGA

>AshFBA-5
ATGTCGGCCTACTGCGGAAAGTACAAGGGTACGCGATCCATCCCCCTCCTTCCCCCGCCTCTCCTACCTCGTCGTTCTCTCGATATGTTGGCGATTTGATCTGTTTCGCGTGTAGATCCGTTGCCTGTTCGCCGTTCGACATGCTTTAGATCTACCTTTGCTCGCGAATCCGATGTAGTGTATGCCGTCCGTACCCGCCGTGCTTTGATCTGCTTGGTTCTAGCGGTTACGTTGTTTTCGAGTGGATTTAGGCACTGCCTGTTATTAGATCGAGTGCTTTGGGTTCCCCAGTCGCGTCAGGTGATGGGCTGCATGCTGATGATTACTGCTAGGTCCATGCTAGTGATTATTTTGTATGGATGATGATACTAGCGTTCTTTCTTATTTTGCGAGTACTTTTTCGGGTAAGTTGATGGACTTGTAGTGGTAATTATGGCTTTAATTACTGAAGATTGCACCTGTAAATCTAGATCTATGTTGATCCTGGTGGCTTCTTTTGCTAAGCAATATCCTGTGCTTATATAGTTGCAAGCTGTATTGGTTTGCTCTGCTGCCTTGTTAATTCTTTGTTGCCCCTTTGTGTTAACCACCTTGTGCTGTTGTACAGAAACTTTATTGAGAAATTGTCAGAATTTCATAATCACTTGTCCGAATTATGGTAGTTAGTTTGTTAAGCAATATCCTGTGCTTATATAGTCGCAAGCTGTATGAGTTTGATCTGTTGCCACGTTAATTCTTTGTTGCCCCTGCCCGTGTTAGCCACCTTGTGCTGTTGCGCAGATACATCTTTGAGAAATTGTCAAAAATTCATAATCAGTTGTAAGAATCATGGTAGTCAGTTTGTTGTGCATGTGTTGTTAGTTACACTCAGCTTCTGCAGTTTTGTAGATTTTAGCACAATCTGAAATAGTTATGGCAATTGATCTTCAATACTGATGGTGGTTATCCTGCAGATGAGCTCATCAAGAACGCTGCCTACATTGGCACCCCTGGCAAGGGTATCCTCGCTGCTGACGAGTCCACCGGCACCATTGGCAAGCGCTTCGCCAGCATCAACGTTGAGAATGTTGAGGACAACCGTCGTGCCCTCCGTGAGCTCCTCTTCTGCACCCCTGGAGCCCTCCAGTACCTCAGCGGTGTGATCCTCTTTGAGGAGACCCTGTACCAGAGCACCAAGGGTGGCAAGCCCTTCGTCGACATCCTCAAGGAGGGCAACGTCCTCCCTGGCATCAAGGTGGACAAGGGTACCGTCGAGCTCGCTGGAACCAATGGTGAGACCACCACCCAGGGCTTTGATGACCTTGGCAAGCGCTGCGCCAAGTACTACGAGGCTGGTGCCCGCTTTGCCAAGTGGCGTGCCGTCCTCAAGATTGGCCCCACCGAGCCATCACAGCTTTCCATCAACCAGAATGCTCAGGGTCTGGCTCGTTATGCCATCATCTGCCAGGAGAATGGTCTGGTGCCCATTGTAGAGCCTGAGATCCTTGTTGATGGACCTCATGACATTGACCGCTGTGCTTATGTGACTGAGATGGTCCTTGCTGCCTGCTACAAGGCTCTCAACGACCAGCATGTCCTCCTTGAGGGTACCCTCCTGAAGCCCAACATGGTTACCCCTGGTTCCGACGCCAAGAAGGTAGCCCCTGAGGTCATTGCTGAGTACACCGTCCGCACCCTCCAGAGGACCGTCCCTGCTGCCGTCCCTGCCATTGTCTTCCTCTCCGGTGGACAGAGTGAGGAGGAGGCGACCCTGAACCTGAACGCCATGAACAAGCTCCAGACCAAGAAGCCCTGGAACCTGTCCTTCTCCTTCGGGCGTGCCCTCCAGCAGAGCACCCTCAAGGCCTGGGCTGGCAAGGCGGAGAACGAGGAGAAGGCCAGGAAGGCGTTCCTGGTGAGGTGCAAGGCCAACTCCGAGGCCACCCTCGGCACCTACAAGGGCGACGCCACCCTTGGCGAGGGCGCCTCCGAGAGCCTCCACGTCAAGGACTACAAGTACTGA

>AshFBA-6
ATGTCGCCGTCGTCCTCGGCGGCGAAGGTCGTCGCCTTCGTCGGCGCCGACGGGCTGAGCGCCGCGCTCGCCGCTTCTTTCGCCCGCTCCGGCGCGATCGTCCGCTTCTACATCGACCCCAAGGTCGCCTTCACTCGATCGCCCTTCCCTCGTTTCCCCGTTCCTTTCACCCCCGTTTTGGTTTCGTCTCTTCTCCGAGAGATGTTTTCGCGGGATGCTCTGTCCTGACGGTGCGTGTCCGTGCAGGCGGATGGATCCGCGGCGACGGCGCTCGCGGAGCAGGGCGGCGGCGTCCGATGCGCCAGCCCCGCCGAAGCCACGCGAGGTGAGCGTATATAACGGTCTCCTGCACTGGACCGGTTCCAGATATGGCCTTCTGGCGACGCGCGTGAATGGCATGCGTGCGTACGAGCCGTTTGTTGGAATGCCGAAGAGACCATGCTCTTACGTGCTGAAGAATACTTCGCGCCGTGTGTGAATTGCTTCTATCTGATCTATCAAAAACTCTTGGCGCCTGCAGATTCTGCGCTGGTCGTTGTGCTCAGTGACGCCGATGGTGTAGATGAGTTGTTCTTTGGAGCTCAGGGTATAGTGAAAGGTATGTACCACGTGTGTGCTATTGTGTTGCCTGCCAGTCTGTCAATCTCATGCACCTGTTTCTGTACAAGTTATATATACACTTGACATTTGATATCATATTTGATTGAGCATTTCATAGGATTGTGCAAAGAGGCCGTTGTATTAATTCGATCGACGTTGGTGCCTAGTCATCTTGAGAAGTTGGGGCAGAAGCTTGCAGGTATAATGCTAATTTGTGCATATATTGTCTTAGCTGGGAACAGTAGCTGCTGTGCTTAGAATTTTATGTGCACTTTTAGGAATTAGAAAGCTGCACATTTAACAATTGTAAGGCCTTCTTTGGATGACTGGAATTAAAGAACATAGGAATAGGAATAAACACATGATTGGAATTTCATGTACTACTATTCCTACAGGATTTTTTGTAGTGATGACCTTGGATGGTTCACAGGATGTTGGTGATGAATGACTGTACTAGTCAATCTGGATTTTTTTTTTTTTTTTGCAGATGAGAAGAAGGGTATCTTCCTTCTTGATGCTTACATTTTTAGTGGTTTATCTGATGAACTGAAGCAAAATATTGTCGTAAGTGATACACAGCTGAGAATCTGAACTGTGTGCTTGTATGCTTACGTTATTCTGTTATCACAATTTAGCTTTTGATTGTCAGGTTGTTGCATCTGGGAGAAAGGATGTAGCAGAAAGAGCTGGACAGTTCTTCTCCGGTAGTTCCAAATCTGTGTACCTTACTAATATTTTCTTCCTGGTCCTCATCTCATGATGCTGAAATTTTAAGCTATCTGACATTCCAGGTCTTGACAAAACCATTTACTTTGTCGAAGGTGAATTTGGCTGCAGCAGGTTGCATTCTTTCCTGAAAATAGCAAATATAAGCTAGTCGAGATATCAATTTTCACCCCTTCCATATATTCACCGTACTAAGTAGTGTAACTATTATTGTCACAATTTGAACTGTATGCCATTTATTTTTACAGCAAAATTAGGTTGGTTAATGATTTGCTGGAGAGCATTCATTTTGTTGCTTCTACTGAAGCAATGTTTATTGGTGTTCGAGCTGGGATTCATCCATCAATTATCTACGACATAATATCAAATGCTGCAGGAAGCTCAAGGTTACAAGGATTATTGAATTCTTTGTGTTCTGTCTGAACTCGTGATACTTGTAGGTTTATATTTCAACTTATGATCATACAATTTATTGACAGGATTTTTGTGGAGGTGGTCCCGAAAATTTTGAGTGAAGATCCATTGCTTATTGATTTTCTGAAGTCACTAAAGAAACATGCAGTAAGTTCCTTTGCTTCTCCTTTGGGGCGTGGTATGGGATTCTTAGGATACTTTACGCAATAAATAAACAGTGCAGATAATTAAGTATGTCCCTTTTCTCCCTTTTATGAAAGAGGGGATTGCACTAACTAGAATGTTATTTTAAGTAAAAGATATAAATACGTAGGTGATGTGCACATTTATGTTATTTTAAGTAAAAGATATAAATACGTAGGTGATGTGCACATTTATTGCTACGGAGTTTGTATGGACAATGAACGAAGGCATCCTATGCGTATTGGAGCCATGACCGGTGGTAAGAGCAGGGTAGCTGGGATGTGATATTGAAAATGGAGGGTCCGGTACTAGCAATTGGAAGAGAGGAGATTTCTTGTTTGATCGAGGTATTAATCCTCTTCCCAAAAATAGGGTAGGTACTGGACAGGAGATTAGATATACATGAGAATGTTGACGCGGCAAAGGTGGCAGGGTGCTGAAAAACCAGGGGAGGGGAAATGTCAGGGACGAAGCTAGGAAAAAAGTTTGTTGGGGTCATGTCTATGGCAGTGGGGTCATCTTCAATAAATAGATATTGTTTAGTGCTAAATTAATGAAGGATTTCCTAATTTCATTGGGGTCAATTGACACTATGCCTACAAGGCAGCTTTGTCCCTGGGAAATGGTGAGAAGTGATAAATAGTAGGAGTATCACATTGTACCTTGATAGATAGCAATCAAGTTACTTAAGAAAGCTAGCTAATCCCATGGACTTACTCATTTAGCAGCATATTTGAGATATTTCAGTGAAATTTTTGCACACTTTCTTTTAACTATAGTTTGCATTTCAGTTTTGTGTCCAGTTCCATGCTCTTAATCTTGTAAGTCAACCCCATTTTTGGGAGAGGATTAAATGGTTAATTAGTAATGTGCCACTCTGATCTTACAAACTGTAAAGGAATATTGCTACTGCATGGCTGATTGCCTGAATGCTTCTGTTTATTAAAACAAAGTTTTTGCTCTTAAACAATATAGAGCTACGTGATGGATACGGCTAAAGCAGCAACGTTCCCTCTGCCACTTCTAGCTGTTGCCTATCAACAATTAATACATGGTACGATGTTAAAGCTTCTTTACTTCCAATACATCTTGAAATTCTCCTGATAGCCCGAACATGCTAGTACCTTCTTATTCATGCACATTTTTTGTACTTATCTTCAGGTTCTTCAGCAGTAATTAGAGATGAATCCGCTTCGCCGTTGAAGGTGTGGAATAACTGTCAGCTTTCTCAAGATGCTTCAATTTATCAAAATTATCTTAATTTAAATCATCATTTGCAGGTCTGGGAACAACTATTTGGACTAAACATCGTAGATGCTGCCAGTCAACAAATCTATGACGCAAGCAAATTAGCTGACCAGCTTGTTATGGCCTCGAAAGCAGCAAAGAGGATCGGCTTTATTGGTCTTGGAGCTATGGGCTTTGGAATGGCATCTCATTTGTTAAAATCAGGGTTCTCCGTAACTGCTTATGATGTAGGAACTCTTCTGCTCTTGTTCTTCCCAACTGCATAATTGACCGTTTGAATTGCTTCAATTCAAAATACAAAGAATGAAAGGGTCTTCACTTGGTTTCTTATGCATTAGTGCTTCTGTACATATGTTGCATTTCAAGTACCCTGAACAATCTTATGGATCATAGATTTGACATCTGTGGTATTAAGCTTATAATTTTGCTAGATGGAACCGTGGATGGCTTAGATTAATCTTAAGGTATCAGAAAGGGCAGCAGTAATTCGAATAATAACGAATAGATCACAAACTCTTCTCTTTTCAGTAGTCCATTGGGCGCTCTGAATTTACACAAATATACAGTTGAGGAAATAGGATACTGCTCACCCTTTTCAACTTACATATCTTTTGTTTGTAAATGATGTTATAGACCTATAGTGTTATGCATGTTCTTTTGCAAAAAAAAAAAAGTTCTTCGGATCCACACGTGAATAATTTTATACCCTTTACCCATTAGGTCTACAAGCCAACACTGGCCAGGTTTGCTGCTTTAGGTGGATTGACTAAAGATTCTCCTGAGGAAGTATCAAGGGGTACGTTGCAACCTTCTAGTATAAAGTATAATTCTCTCTTCTGAAGTTTACATTTGTTACCTATAACAGTATAATCAGTATTATATGATTTTCTGACTGAATGAAATTAGTTCAGACCTCATTATTCTCTTGTATTTATCTTATTCTTTATTTTTGTGCCATTCATCGAGTCAAAAGGTAAATGACATGTGGGCCCAGCCCCACCTCATCACTACTTAACAGCAATAGCATGGAATGGAAATACTGTTTATGATGTATCAACCGTGATACCGTGTCTGAAGTATTAACCATAAATTGGTTTCAGATGTGGAAATCCTTATCATCATGGTTGCAAATGAAGTTCAAGCTGAAAGTGTCCTATATGGAAATGCTGGTGCTGTGTCAGGTAACATATAGAGCCCCCCCCCCCCCTTCCTGGCTCTGCTGATTATTAGCATCTCCCAGGTAGGTTAACTAATTTTTGAGCTGTACTTACATGGTTGTGGATATCCTTTGTCTTTCACTTTCAGTTTTGCCAGCAGGAACATCCATCATTCTGTCATCTACAGTTTCTCCTGGCTTTGTGACTCAACTCAAAGGAAGATTGGAAGGTAGCCGCTCTTTTTTATCTCTCCTGGGCATGTTTGCATTAAAAATAAGAAAGAATACCACAAACATTACTGGTCAACAAAAACCACATTGTGTAACTCATGAAATCTAAAATCTTCTGTTTGTGATTCTGGGTGAGAGTTGAGTCCTGTAGCTTCAGTGACTCACAAGTAATGTTCGTTTACCTTTTCTCATTATAAAACACCAGATTTATAATCATTTACAGAAGAAGTTGCAATGATTGCTGTGACAGCTAGCCTGTATTTTGTGTTGGGATATTGTTATGAAGTTGAAGTTGCATTTTAAGGGAAATGTTCCGGCAGAAGGCCTTTGGGGTGTTACCCAGGTTCCAAAAGTCACAGAAACATCCAAAAAGTAGTACAATGCTAACAGAAGATGAATCTATTACTAAACAAATCAGATCCATATTTGACCTATGATTAAGAAAGCTGTGATAGAAGCTTCAATCGTTTTCAGCTATTGTTGAAAGGAATCTGAATTTTGTTTTCTCCATGTGTAGGTTAAATCCGTATCTCGTTAGATTTATGTCATGTAAATTGCGTCAAGAGCACTTCTTTTTGGTCACTTTTTATATTGTTTCCCATAATACACCAAGGCCTTGCAGTACTAGAACCATTCTCTACATTTTAAATATGTCGGCAATGTTGTTTACTGCTTTCACTGATGAATCTTTTGGAATCTTTAACTACTTCTATACAGCCGAATGCCGAGAGATAAAGTTGGTTGATGCTCCGGTATCTGGTGGTGTCAAGAGAGCAGCGGACGGGACACTAACTGTATGATTAGCGAAACATTAATCTAGTAGAAGTGATGATGTAACCTTTATGGATATAAATATTTGCACTTCTTTTGACAGGTAATTGTTTCGGGAACAGATGAAGCTCTGCAATGTACGGGTAGAGTTTTGTCAGGTATGAAAAAGGTTATCTGAACACCATCATATGCTGTATACAAAGTGCGGAAACTGGTCGATAACTATTATCTTATTTTTGCGTAACAGCACTAAGTGAGAAACTATATCTCATCAAAGGAGGATGCGGAGCTGCGAGGTGATACACACATTTTGCAGTGATATACCTTCCTTACAGGGTCTTATTTCTGCATAATGGCTCTTTTTTCATTAGTGCTGGCGCTTGTGAATCAACATCTCTCTTCTGCTATTTTTCCCAGTTCTGTTAAAATGGTGAACCAACTTCTTGCTGGGGTCCATATAGCCTCAGCAGCTGAAGCAATGGCGTTTGGTGCTCGATTAAATTTGCGAACAAGAAGAGTTTTCGAAATTATTCAACATGCAAGAGGTTACTCGTGGTATGTGTCATTGTTTAATCCACTCTAATGAATCTTCCTTTTTTACTCTTCACTGTTTAGACTTGCTAATATTGGCCGAGTAATAAATGATTATGAGAAAGAAACGAAACAATTAGTTCTACTTGTTTTTGCTATCAGCTCCCTGTAGGTCAGTCTTTCAGATATCTAGTGGTGTGTTCTAGCATGAGTGAAGGTGGCTATCTGATGATTGATACACTCAATGTTCATATTGCAGGATGTTTGGAAACCGTGTGCCACACATGCTTGATAATGATTATACACCTTTATCTGCGGTGGACATATTCGTCAAGGATCTTGTATGGATAACCGAGCTATTAACTTATTTGTTTTATGAACTATTTTCTCTGTTCGTAAATGTAAGACGTTTTTGCAGTTCAATTTGAACTGCAAAAGCGTCTTACATTTAGGAACAGAGGGAGTACTAAAAAAGATAATAATGCATTTATCTCGTCTTGAACTGCAAAAACCTCTTACATTTGGGAACAGAGGGAGTACTAACAAAAGATAATAATGCATTTATCTTGTCTATTTCAGGGTATAGTATCTCGTGAAAGCTCCAACTTGAGGATCCCATTGCATGTCTCTAGTGTTGCTCATCAGCTGTTTGTTTCAGGTAATTGTCTGTGATAAATCAAAGATCATTTTCCATTATATGTTTTGGTTCCAATGTTCATCAAGTCATGCTATATTTCTTATCTTCAATGGAAGTAGTTACCCAAATTAACAGAACGTTGCATGGCCACCCCCTCTATTTTCTATACTAGTAGTATATTACAGTTAGTTTTAGAAGAAAACAAATCAGCTTACAGTTATTGTTTGGATAACAGTCTTAAAATAGGATGGCTATTGTTTTATTCATTTGATGTATTCCAACAGGCTCTGCTTCTGGATGGGGTCGATACGATGATAGTGCTGTTGTAAAGGTGAGCAGCTCACAGCTCTCAGTAGACAGAACGTATGCCAAAATATGATGCTCCCTCTGTTCATTAATATAAGACGTTTTGGCAGTTTAATTTGAACTGCCAAAACATCTTATATTAATGAACAGAGGTAGTATACTGATAGCCTTAATTTAATTCCCTTTCCTAAACGTGCCCGCTGATTGCGCCTGGCACAGGTATATGAGACATTATCTGGAGTAAAAGTAGAAGGAAGACCACCCATGCTTAATAAAGAAGATGTTCTGCGTTCTCTTCCTGTTGAGTGGCCAGAAGTTCCAATGGATGATCTTGTTTCCTCTGCATCTCATGATAGCAAAAAGGTTCTTGTAGTTTTAGATGATGATCCAACTGGAACTCAAACAGTTCATGATATAGAGGTCTTAACTGAATGGTAAATGAAAGCATATTGTCTTTTAGATTACATATGTTTTCTGCTAGCATTTTCGGTTTGCCCATGTTCTGTACATAGTTCCATAAGCTTTGCTTGTAATGCTGAACTGCAGGCCAGTTGAAGCCCTCACAGAGCAGTTTCTGAAACTACCAACCTGCTTTTTTATTTTGACAAACTCCCGTTCAATGATTGCTGATAAGGTAGGAAAGTGCGGTCTTAAACAGTTTATCTTTAGGGTCTTTAAATATATATTTAAAGCCTTCTCACTTTCATAGGCCGCACTGTTAGTAAAAGATATCTGCAGAAATCTTGAAGCTGCAGCAAAGACTGTCCCTGGTATTAGTTATACAGTGGTCTTGCGAGGTGATTCCACTCTACGTGGCCATTTCCCAGAGGTTAATATCTGAAACTCTCTCTGTTTTTCTGTTCCATTTCATTTCTCTGATCATATCATACTCTTCTACTTTCCAGGAAGCTGATGCAGTTGTTTCAGTATTAGGTGACATGGATGCTTGGATAATATGCCCATTCTTCCTTCAAGGTGGGCGGTACACTATTGATGATATTCATTATGTTGCAGACTCTGAAAGGTAGTCTGTGCACGATCACTATGCAATGTATTTAAATACGAAAATAACACATAACAATATTGATGTCCAACATTCTCTTAACAGATTGATTCCTGCTGGTGAGACTGAGTTTGCCAAGGATGCAGCTTTTGGCTATACATCTTCCAATCTCAAACAGGTACTGTTGTGGAATTGTTTGATTGGTAAAGCGAAGAGCGAAGAGCAAGACCTTAGTAACTTGCTTTGTCCTTGAATTTACAGTGGGTTGAAGAAAAGACTAAAGGAAGGATTTTGGAGAACCAAGTTTCAACAATTTCCATAAGTCTTTTACGTAAAGAAGGACCAGATGCAGTCTGTCAGCTTCTCTGCAGCTTGGAGAAGGTATATGATAGTAAACATGGAAAATATGATTGGCGGAGCTTGGAACAAAATGAAGGAGAGACCAACAATGATTGTTAGATGAATTAAGATGTATTTTTGTTGTTTAATTAGCAAAGAAGCTTCACCTATTTAAACAAAGTAGTTACAAGATTAAGGGCAGGCCAAGGCGCACCTTAGTCACCACTACGCCCCTCCAGTGCATATGAACAGTTATTTTGAGTCAGTTTAATTTTTTTAGGATATACTTATGAATTATTAGTTTTGTAGATATTTCATATTCCCATTTCTGTATGCACTCATGGCAGCTATTTACTTGAATGGCTAATAAATGTTGCAGGTGTTTTAGGGACTCTAGAACTGTACTGGCTGATTCAACCATATAGTATCATAAATCCTGTTTTGATTCCCTCTCTTCTTGATTTACCTTGAGAATTTCCTGACAGGCATTTTGACTCTTTCTAGGGCTCTGTGTGTATTGTCAACGCTGCCAGTGAAAGGGACATGAATGTCTTTGCTGCTGGAATGATCCAGGTATGTTATGCCACTCCATTTCTACGAGAAGCATTTGTTCTTAGTGTTAAGCTTCATGCACTAGCCAACGCAACCAAAAGTCTGAACTGATGGAAAGGGCTAGCAATCCACATGTACACTTCAACACCCCTTATCACGTGTGACGCGGAAAGTCAACACGTGGATAGACTTAGAGGTATGGCTCAAGAGGCCTATACGTGGACACAAAGGGGGGAACAACAATTTTTAGATTAATTCTGTAAGCCAGGACTTAAACTCAAGACCTTAGGCTCTGATACCATGTTAAGCTTCATGCACTAGTCAACGCAACCAAAAGTGCCAACTGATGGAAAGGGCTAGGCAATCCACATATACACTTAAACACTTGATACCTATTCCTTTCGAGTTGATATGATAATACGTCTTATTCTAGTATTGATGCTCTGTTTTGATCTCCTATTCTTCCTTTTCTTTTTACGTTAACTCAACAGGCTGAATTGCAAGGAAAGCGGTTTCTGTGCCGCACAGCTGCAAGTTTTGTGAGTGCTAGAATTGGAATCAAGCCAAAGCCACCTATCCGCCCAAATGACCTTGGATTAAAAAGAAATTTAGCGGGAGGCCTCATAGTTGTTGGTTCTTATGTGCCAAAAACTACGAAGCAGGTTAGCCTTGTGATGCTTTAAGATTTTGTCAGTCATATTTATCTCATTCGCATGTTCTTTTGCATTTGTTAGGTCGACAAGCTTCGTTCACAATGCGCACAATCCCTCAGAGTGATAGAGGTAATTTATATCTTGGCTGTCATGCCTAAACATGAACCATCAACCATCGTATACATCTACTTGGATAGAGTTTGTGGATAGTACTCCCTCCGTCCGGAAATACTTGTCATTGGAATGGATGTATCTAGATGTATTTTTTTAGATACATCCATTTTCATCTATTTTGATGACAAGTATTTCCGGACGGAGGGAGTACTATCTTAAGTCGGATGGTTTTGCTTGAGATCAATTTGTGGTGTTAGTATTGTGTTCTCTTTTTACTCACTGTAGGTATCTGTTGAGATGATCTCACTGAAATCAACTGAGGAGAGAGACCAAGAAATCAGCAGAATTGTTGAATTGGGAAATGCTTATATACAGTCCGGGAGAGACACGCTAGTCGTCACCAGCCGCCAACTCATTACCGGAAAAAGTTAGCATCTTTCTGATTATCATATGGCTAAATGTGTTGTTTGTTCCATTAGCAAATAAAGTGATCAAATGCTGAGTCAATTTTGATTTCTAGTCTCTTAATGCCAACAATTCCTAAGCCACAACCTACCTGCCGAAGTGTTGAGCAAGTTGTGCTGGTAAAAACTGTTTACTAACAAATGATGTGGAGATCCTCAGGGCTAGCACACAATTGCCCCCAAACTTCACACAGTATCAGAGGCTCTCAGCCTAATTCTATTCCCTGAGCTCAACTCAGATCACTTCTGGGGAGATAGTTTGTTTACTTTTATCATATTCTAGGCATGAACCGGGAGTCTGGGGCTAACTGTATTGGAAGACAGGTCAAACTGTCAAAACTTTTAAAAAGGGAGGAATTGATAAAATAAAGTTGCTTATTGTTGTCAAAGTCATGCCCAAAAACGCATTAGCCACCAGTAGAGCCATTGAATGAATCTCTACATTCAACCACAACCACAATCACAACGTGAGTGCATTGTCCCAATCATTTGAATAGAACATCTCCAGTTTGCATCATAATATTTTCTAGTGACCAAAACCAAACTAACTCCAGTATACGTTCCTGAAATTGTGTGCTAGAGGCAGATACCTAACTCAGCTTTTCAAAAGAGTATGTTCAAGAATAGCCGCTGTTATCTTCATGTAAGCATTAGCAGTACAAGATAACTGACCTATTAGTATAGTTTGCTACCTTTTGTGTGCCAAACTAAAGAAGATAATTTCTTTCTTTGATATCTGTCCTGAAGTAGTTTGACCACCTAACAAGATTGTACCTTTCATGTTGCAGCTCCTGAAGAAAGCTTAGAAATTAATTACAAAGTGAGCTCAGCACTAGTAGAGATTGTGCGAAGAATTGATAGTCGACCCCGCTACATCCTTGCAAAGGTAAAATTACACAGCCGATTTCTTCTTTCTGAACAAATTGGAATTTAGTTGTTACTTGGTTCATGGAAATTTGCCAATCTCTGGAGCTGTTACTGTTAGGTCAAAATAGTTGTTCTGTTTTATTGGACCTATGCCATTAAATACTTAATGAAATATTGAGATAGCATTACACCTACATGGTTACGTGTTTCATTCATCAGAACAAAAAGAAGAAGAAAAAAGAATAGCATCTACACACACACAAAAAAAACAGTGCCTGCAAATTCAACCGGCCATATCAAACAAAATGATTGATTCCACAAGTTGTCTCCTTACTATATTCTTTATACAGGGAGGAATCACTTCATCTGATCTTGCTACAAAAGCTTTGGAAGCTCGGCGTGCCAAAGTAATGGGACAAGCTTTAGCTGGTGTGCCTTTGTGGCAGCTTGGCCCTGAGAGTAGACATCCTGGTGTCCCCTACATTGTTTTTCCTGGTAATAAACGTATCTCGTTTCTGTACCAACAGATAAATAACGTTACCCTTCTACTCAAGAAACTATCTTGCCACTCCCCAAATGACAGGTAATGTTGGTGATAACAGTGCTCTTGCAGAAGTGGTCCAGAATTGGGCTTGCCCTTCTAGAAGTTCAACAAAAGAACTTCTCCTTGTAAGTTCTTATCCACCGTCTACCTCTCATCAAGGTTATACATCGTTGTGTATTGCTTTAAATACTTAATCAGCTATTTTTTTCTTATTGTGAAGAACGCGGAGAAGAGTGGCTATGCAGTTGGTGCTTTCAATGTATATAATCTTGAGGGAATTGAAGCTGTAATTGCAGCTGCTGAGGCTGAAGAAAGTCCTGCTATCCTGCAGGTTAGGAATTCTTTGTTAGCATAGGATGTTTTATTTGGCAGTTTATGGTGAAAATTATGTAATTTATCATGTTGGGTGTCCTCTGATACCACTCTTTACTGGAGTACGTTATGATAGGACTACTAAGTAGGTCGCAACAACTAGCTCCATAGGGATAGAAGCAATACCACACAGATCCTGAAATGGATTTCTACCCGTGTTTTTTCCATAGAGAGAATTGCATTGGTTCTCTCAACTCATGAGCTTTTCTCACGCTCAACACATGAGCTTTTCTCACTCTCAACTCATGAGCTTTTCTGCACCCATGCTCCCTGAACTCATTATCCATATTTTTTGTAGATGATATGTATCGTCTTGATTTCTAACCACGCTTATTGTGGTTGTTATTTAGGTTCATCCCAGTTCCCTGAAGCAAGGTGGAGTTCCGTTGGTAGCATGCTGCATTGCTGCAGCAGAACGAGCCAACGTAAGACAAACAGAACTTAGCATGCTTAAAGAGTAAATGTGGACACTCAGTGATCTGGATAAAAATAGTTCGTAATTATTTATACAACTTGGGTTCCCACATATTACCTTCCAGCCATCCTTGTTTTTTGAAACAGATAGCCATCCTTGTTTTTTGTTCTTTAAAGGTGATCATTCTGTGATTGTCATTCAGGTACCTATCACCGTCCATTATGATCACGGGGCTGACAAGCATGATTTGCTTGGAGCTCTTGAAATGGTAAGCGAAAAAATGTGTTGTTTTCTCAAATTTGCAGTACCAAAATGTTTTCCTAATCATGAATGATAATGACTACATCTGAATCTTAATTCTCTGGACCATCTACTATGACCTTTTATTTTTCAGGGATTTGATTCAGTCATGGTGGATGGTTCCCATCTAACTTTAGAAGAGAACATCTTATACACAAAGAACATATCTTCCCTGGCTCATGCTAAAGGCATGCTCGTGGAAGCTGAACTTGGGAGACTATCAGGCACTGAAGATGGCCTGACAGTTGAAGAATATGAAGCGAGATTTACTGATATTGCTCAGGTTATTTTATCTTCCCAACAAATTTCAACTCTATGGCATTCTATCATTACAATCCTGTAATAATGCTTAACTTATATGTTACATATTTTCAGGCTGAGCAGTTTATTGATGAAACTGGTATTGATGCATTAGCAGTATGCATTGGGAATGTTCACGGAAAATATCCTCCCAGTGGACCAAACCTGAGACTTGATTTGCTAAAGGTTTGACAGAACAGCTATGAAAATCTTTGTTTGATCTTTCAGATTATGTGTGTGTTACCAGATCTTTAACCCTGTTTTCGGATTTTCCGATTTGTCTAAAATTGTTAAGATTTCTCCAAAAAAGTATGATCCTTCTCTGATTTTGTGTGTGTTTTACTTAATCTGGTAACATGACAAGGTGCTAATGCGTATATGTGACGCTATCTGTCTTCCATGTGTTGTTTGAGTCAGCTTGAACCGCTTGGAATAGAACCAAGGGGGTAAACCAGTAAACATATTCAACAGTTCAAGGTTTAAGACAACTGGTTTTCTGGTTTTCGAGTTTAAGATTGAAAAATGAACTTCTGCAATGGTTCAGGGTTGTAAAGTGTTTTTTTTTTCAACGGCTTGTGAAGTACAGTATTCTGTAAAGAATTACCATGCAAATTTGTGCTTTTGCAAGCAACTTCTTTTGAGTAATGAACTCGGTATTTTTTTCCATTGAAATGATGACAGGAACTTCGCGCATTAACTATGAAGAAAGGAGTTAGCTTGGTACTTCATGGAGCATCTGGCCTCCCCCATGAACTTGTAAAGGTTTGATAAACTGTTTCCTTCTGTATTAAGATCAGTGAATCTGTACCTTGCAGTAGTTCTTGTTTAGTTTCCCGCACCAACTTATATCCTGAAAGGTTCAAGTTATAGGAGAATCGGGGGGCAATCGTTGCCCTCTATAAGACAATCATCAATCATGGTTGCAGTGCATAAAATAATTCATCGACAAGGTTAAAAATGCTGGAGGGCTAGAGTTTCTGTGTCTATACCAGCTTCATAGTTTTGCAAAGAATCAGTAAAACGCTTCCTTTTGTGAAATAATTATACTAGAGCTTATGAGTTGATGAAACCGCTCTTATTATCAACTACTGTCATATTTGAAATGCTGTTGTGCAAGTGTTAATAACGTGTAACCAACATGTGGAGCAGGAATGCATAGATTTGGGGGTGAGGAAATTCAACGTGAACACGGAGGTCCGCAACAGCTACCTGCAGTCACTCAAGAAGCCAGAAAAGGACCTGGTTCAGGTCATGGCGTCCGCCAAGGAAGCAATGAAAGCTGTTGTAGCAGAGAAGATGCGCCTCTTCGGATCCGCAGGGAAAGCCTGA

>AtaFBA-1
ATGGCGATGGTGACGGCGAAGCTCAGCTCCCCGGCCGCCGCCCGGCTCGCCCCCGTCCGGTCCGCGCAGCCCGCCCGCCGCGCCTCGCTCGTCCGCGTCCGCGCCTCCGGCGGCTCCTACGCCGACGAGCTCGTCTCCACCGCGGTGAGCGCCCCCGCCGACCAACCCTACGCCTCCCTCCTCCCTCTCCGTTCCCCGTAGCCTCGCCTAGGTCTAGGAGCCGGTGGCCCGCGGGAGGATCTCGCCTTTGGGGCGTTGCATGCGGCGATCTGTGGTGGTGGCTCTGTTTGTTTGTTTAGTTGGGTTGGCGTCTAGCGATCCGTGATGGGGACTGCTGTGTGGGGTTGGGGAAAACGGGGCCGTCGCGTGTGATTTTCCCAGCGAATTAAATTTCGATCGGGAACGAACCTTTTCTGCATGCATCAGGAGCGAGGAGGTCACAATCTCTTCCGTGCAATCGAATTTGGGCCGCTAGATGTGTGTATATATGCCGTGTCCATGGATTTCTTCTGTTATTTTAGATAGGGATAGCAGGTTTCACGATCTCAGTTACTCTGTTGCGTCTGGTACTTGCATCGGTCCCAGATCAGGCCACGGTAAATCTGGCGGTACATTTGGCTGTCTTTGTTAGGGTTGACTTGTAAATTGAGTCGCAAGACGATTGTCCCAGTAGCTATGGAAGTTGGCCATGTGATGCTGGTGTTGCTCTGAAGATAAACTCTCGCTTCCAAATACCATCGAATTGTTTCTAGGCAGTGTGGCCATCTGTTACTAGTAGCTTGATGGGTTGATCTTCTGACGTACGATTTCTCTGCAATAATTGCCTGCGCGGAAAGCGTACTAGCAGTAGCAGTTTTAAGTTATAGTTTTGTTAGGATTTAATCTTGGCTTTTCAGCTTCGGTGAAAACGGTTTACTTGCTTTCACATTGGCATGATGGGTGGACTTTCTGATGTGCGATTGCTCTGTAATAATTACCTGTGCTTAAAACCTACTAGCAGCATTTTAAGTTCTTGTTTTTGTTAGAATTAATCTTGGCTTTTCCGCTTCCATGAAAACGATTTGCTTGCTTTCACGCTATCTGCTCTGCGTCATGTGTATATTAGATTTTATTTTGTTTCAACTGTAATGTTCTGTTGAACTGTTGATTTGCCAATTAGTGTGAAGCATGCCCTCATGCAAATGAACCATGCCTTTAGGTTTTGAACCACCGCAAGTCTAAAACTAACACTGATGATCGTATTAATTGTTTGATGTTGGGTATGCCAAACTGGTCTTGTAAGCTATTTCCTGTTTATTTTTCTTCAGTGTTCCTTCCTTCACAGCTGCAATGCATTCTCTGTTGTGTTTCATGACTGCAAATCTAATAGTTCGCCCCATTGCAGAAAACTGTTGCTTCCCCTGGCCGTGGGATCCTTGCGATCGACGAGTCGAGTGCAACATGTGGAAAGAGATTGGCATCCATTGGTTTGGACAACACGGAAGTTAACCGCCAGGCTTACAGGCAGCTTTTGCTGACCACTGCTGGTCTTGGTGAATATATCTCTGGTGCTATTCTTTTTGAGGAAACTCTCTACCAGTCCACTACAGATGGCAAGACCTTTGTTGACGTCTTGAAGGATCAGAATATCATGCCTGGTATCAAGGTTGACAAGGTATGCATGCCATGAGCTGACAACCATTGATTCATCCTGCTGTTGCAGTCAGCAAGTCAGCGCTAGCATTCTAATCTTTATTACTTGATTTATTTTTTTCTGCCCAAAAGGGTTTGGTTCCATTGCCCGGATCCAACAATGAATCCTGGTGCCAAGGTCTTGATGGTTTGGCCTCAAGGTGTGCTGAGTACTACAAGCAGGGTGCACGCTTCGCGAAGTGGTCAGTTCATACCCTTGTGCATTTTCCGACTTGTTTTATTCTCCTGTCCTTTCTAAACTTGCTATGCTATATTGATCTTCTATAGGCGGACTGTTGTTAGCATCCCTTGTGGTCCTACTGCATTAGCTGTCAAGGAAGCGGCATGGGGACTTGCTCGCTATGCTGCTATTGCTCAGGTAATACATGCTCTCAACTGCTGAACATTTTGGAATGAAGAAGTGATCCTTTATTTAGTTTGATATTTTACTCATGGAGAGTTGATGAACAGCATAATCATTTTTATGCTCATATTTGATATCTTATTCCTAGAAACCTGTGCGATGACATAACCTATCCTACAGTATAATCATCCATTGAACACTATCTCATAGCAAGTAGGGAGAACTAATTAACACGTAGAAAAAGTAAATATCTGTATGCTCGTGTAGGTATGCTGTTATTGAGATCATATATACCAATGAACACTAGCATGGTGGTTCTGTTCTGACACCACCAATCGGAACATTTTTCCCTTTGAAATTTCCAAATCAGGTTCTTCTTTGTAAGCTGATACTAGAATTTGATGAAATGAATGCAAAAATAGTACTCCCTCTGTTCGCAAACATAAGATGTTCTAACTATTTTCTGAATCGGATGTATATAGACACGTTTTAGTGTATGGTGAAAGATTTAGTCCATATCTCAGTCCGTATGTAGTCCAATTGAAATACCCAAAACATCTTATATTTGTGAATGGAGGTAGTGTACATTATATGATTCAATAAAATTTATGCAACCAAATACACTATAATCTCTACTATTTTGGGCCCCTCTTTATCTTTACTTATCTTGTTTCGAACTTGAATAATCTGCAGGACAATGGTTTAGTGCCAATTGTGGAGCCAGAGATCCTTCTGGACGGTGACCATGGCATCGAGAGAACTCTTGAGGTGGCAGAGAAGGTGTGGTCAGAGGTGTTCTTCTACCTGGCCGAAAACAATGTTCTGTTTGAGGGCATCCTGCTGAAACCCAGCATGGTTACCCCTGGTGCTGAGCACAAGGAGAAGGCTTCTCCAGAAGCCATTGCGAAGAACACCCTCACAATGCTGAGGAGGAGAGTACCGCCCGCTGTCCCTGGAATCATGGTATGGTCTTCAACCTCTGAACCATTTTAGCTTCTGCTGATTATTTTTCTTCAGTCCATTTCCGGTGGACATATACTCCCTCCGTTCCTAAATATAAGTCTTTGTAGACATTTCAAATGGAATATAATATACGGATGCATGTAGACATATTTTAGTGTGTAGATTCACTCATTTTGCTCCGTATGTAGTCACCTGTTGAAATCTCTAGAAAGACTTATATTTGGGAACGGAGGGAGTACATAATAAACAGAGTAAGAAACAGTAGCAATAACCCCGATCGTCCCTTTCCCTTCAGTTCCTTTCCGGCGGACAGTCCGAGCTGGAGGCAACCATGAACCTGAACGCGATGAACCAGTCCGCCAACCCGTGGCACGTGTCCTTCTCGTACGCCCGGGCCCTCCAGAACTCGGTGCTGAAGACGTGGCAGGGGCAGCCCGAGAACATCGAGGCGGCGCAGAAGGCCCTGCTGGTCCGTGCCAAGGCCAACTCGTTGGCGCAGCTCGGCAGCTACACCGGCGAGGGCGAGAGCGACGAGGCCAAGAAGGGCATGTTCCAGAAGGGCTACACCTACTGA

>AtaFBA-2
ATGGCGTCTGCTACTCTCCTCAAGTCGTCTTTCCTTCCCAAGAAGGCCGAATGGGGCGCCACGCGCCAGGCTGCCGCCCCCAAGCCGATGACCGTCTCCATGGTTGTCCGTGCCAGCGCGTACGCCGATGAGCTTGTCAAAACCGCGGTATGCTTTCTTAACACCAACAGTATAATTCTACAATTTTGCCATGCATATGCGTGTATTAGTTTGATGGGCAGTAACTTCTCGGGAGAATCCTCTTTATTACATCAGTGGGAAGGGGAGATCTGGATGTATTGTCAGTACAGAAACTACCAGAGATAACTCAAATGTATTATTAGGATGAACAGTTACCCGGTACCGTTTATCATAATCCATTGGACGTAAGACCAATGTTTTGTCAGGCAGAGGAGTATTATTTGGCTGTTTTTGATCATACCAAAATCTCTAGTCCGAATTAACATTCATAACGTATTTTTCTATATTGCATTGGTACAGTAACTTTTCTATCTTGATCGCTGCAAATTAAATAGATATGATTGATGTTGTGTTGTACCAAAAAGGAGCTTGTGAAACTCCAAACATAAACGTGATATGTTTCTGGATTAGACATCTGCAGTAAGACATGACACAGGTTAATCAGCACTAGCTGTAATGATAAGGCACGATGCATCAAGGCACACAGAAATTAAACAACTTGCATTCCATTGATATCATTGTTTGAATCCATGTGTCCTGCTTCAGCTCAGCAATACATCTGAAGGTTCGTAAGTCATAACAAAACCACATAATTGCTTTTGACTTGAAATTTTGATAGCATAAATCATCAACTTCACAACAGTAAAATCTCTACTAAATGAGTAAAGCTTCCGTTCAGTATGGTTCAGAAGATCTCAAGCTTTATTATTCCTGCTGCAGAAAACCATCGCATCGCCAGGCAGGGGTATCCTTGCCATGGATGAGTCGAATGCCACCTGTGGCAAGAGACTCGCCTCGATTGGCCTTGAGAACACTGAGGCTAACCGCCAGGCTTACCGGACCCTCCTTGTCACTCCACCAGGATTGGGAAACTACATCTCTGGTGCTATCCTCTTTGAGGAGACCCTCTACCAGTCGACTGTTGATGGCAAGAAGATTGTTGACATCCTTGTCGAGCAGGGAATCGTTCCCGGTATCAAGGTTGACAAGGTAGGCTGTCCACTGATTTGTGATTTCACTCCAAACTGACACATGATTTTCTTCGTGCATTCCCTTATCAGAGTTTTTTAATTAAAACAATTCTAAACTAAAGATTCAAACTGCTACTATTACTAATGCATCAGAAGAATCATATGTGCTCATGTGACTAGCTATACATTACAAGCAAAAACTGATGATCCCAGGTTTATTTCAAGCTTAGAAACAAAACATTCTTCTAAACTGGTGCTCATTCTCAGGGTCTTGTGCCACTTGTTGGTTCCAACGATGAGTCATGGTGCCAAGGTCTCGATGGCCTTGCCTCCCGTGAAGCAGCATACTACCAGCAAGGCGCCCGCTTCGCCAAGTGGTTAGATATTTGCTCCTACAACTACAAGGACAGTTTACCTTCCATTAAGTCACCCTAGCTGACATGAAGTTCTCTTGCAGGCGCACTGTTGTCAGCATTCCTAATGGCCCATCTGAGCTTGCTGTCAAGGAAGCTGCCTGGGGTCTTGCCCGTTACGCGGCCATCTCACAGGTATTGTTCCCATTTCCTGACAGACCAAACTTCTACAGCACAATGGCGAGGCACAACATTCTAGTGGATATGTAAACCTCTTGTTTGTTGATGTTCTAGGACAATGGGCTGGTGCCGATTGTGGAGCCTGAGATCATGCTCGACGGTGAGCACGGCATCGAGAGGACCTTCGAGGTCGCGCAGAAGGTGTGGGCGGAGACCTTCTACTACATGGCCCAGAACAACGTCATGTTTGAGGGCATCCTCCTGAAGCCAAGCATGGTGACCCCTGGTGCCGAGTGCAAGGACAGGGCCACCCCCGAGGAAGTGGCCAGCTACACCCTCAAGCTCCTCCAGAGAAGGATCCCCCCTTCCGTCCCCGGCATCATGGTGAGCAGAGCACCCTCCCAAACCTAAATGCACAATCATGAATATAAGATTATGTTGACAAGACACTATCCTCAACAACCAGTTTGCATGGTAACTAAAAAGTGCCAAAATAGTATGCCTTCAGAAATCAACAAACCATTATATTATTTCTGCAGAAGCTTACATCCTATGTTGTTTCTTTTCTGTGGTGGTGCAGTTCTTGTCTGGCGGTCAGTCGGAGGTGGAGGCGACGCTGAACCTGAACGCGATGAACCAGGCGCCGAACCCGTGGCACGTGTCCTTCTCCTACGCGCGGGCGCTCCAGAACACCTGCCTCAAGACGTGGGGTGGGCGGCCGGAGAACGTGGCCGCGGCGCAGGAGGCGCTGCTGCTGCGCGCCAAGGCCAACTCCCTGGCGCAGCTCGGCAAGTACACCAGCGACGGCGAGGCCGCGGAAGCCAGCGAGAACATGTTCGTCAAGAACTACAGCTACTGA

>AtaFBA-3
ATGGCATCTGCTACTCTCCTCAAGTCCTCCTTCCTCCCCAAGAAGGCCGAATGGGGCGTCGCGCGCCAGGTCGCCGCCCCGAGGGTGTCCATGGTCGTCCGCGCCGGCGCCTACGACGATGAGCTCGTCAAGACCGCGGTACGTACGCTGCAGGCAGCTTCTCGCCGGCCGAATTACACGTACTAGTATAATTCACTGATGGACTGGAGTGGACTGGACTGACATGCTGCTGCTGCTTTGCACGCACGTGCAGAAAACCATCGCGTCGCCGGGGCGCGGCATCCTGGCCATGGACGAGTCCAACGCCACCTGCGGGAAGCGCCTCGACTCGATCGGCCTGGAGAACACAGAGGCGAACCGGCAGGCGTTCCGCACGCTGCTGGTCTCCGCCCCTGGCCTCGGCAACCACATCTCCGGCGCCATCCTCTTCGAGGAGACGCTCTACCAGTCCACCGTCGACGGCAAGAAGATCGTCGACATCCTGGTGGAGCAGGGCATCGTGCCCGGGATCAAGGTGGACAAGGGCCTGGTGCCGCTCACCGGCTCCAACGACGAGTCTTGGTGCCAGGGCCTCGACGGCCTCGCCTCCCGGGAGGCCGCCTACTACCAGCAGGGCGCCCGCTTCGCCAAGTGGCGCACCGTGGTCAGCATCCCCAACGGCCCCTCCGAGCTGGCCGTCAAGGAGGCCGCCTGGGGCCTCGCCCGCTACGCCGCCATCTCGCAGGACAACGGTCTGGTGCCCATCGTGGAGCCGGAGATCCTGCTGGACGGGGAGCACGGCATCGAGCGCACCTTCGAGGTGGCGCAGAAGGTGTGGGCCGAGACCTTCTACCAGATGGCCCAGAACAACGTCATGTTCGAGGGCATCCTGCTCAAACCCAGCATGGTCACCCCCGGCGCCGAGTGCAAGGACAGGGCCACACCGGAGCAGGTCGCCGACTACACCCTCAAGCTCCTCAGCCGCCGCGTGCCGCCCGCCGTCCCCGGCATCATGTTCCTGTCGGGAGGGCAGTCCGAGGTGGAGGCCACGCTCAACCTCAACGCCATGAACCAGGGGCCCAACCCGTGGCACGTCTCCTTCTCCTACGCCAGGGCGCTGCAGAACACGTGCCTCAAGACGTGGGGCGGCCGGCCGGAGAACGTCAAGGCGGCGCAGGAGGCGCTGCTGCTGCGTGCCAAGGCCAACTCGCTCGCGCAGCTCGGAAAGTACACAAGCGACGGCGAAGCCGCTGAGGCCAAGGAGGGCATGTTCGTTAAGAACTACAGCTACTAA

>AtaFBA-4
ATGTCGGCCTACTGCGGAAAGTACAAGGGTACGCGATCCATCTCCCTCCTTCCTCCTCCTCCTTCCCCTCCCTCGTCGTTCTCTCGATACGTCGGCGATTTGATCTGTCTCGCATGTAGATCCGTTACCTGTTCGCCGTTCGCCATGCTTAGATCTACCTTTGCTCGCGAACCCGATGTAGTGTATGCCGTCCGTATGCGCCGTGCTTTGTACATATATGCTTGGTTCTAGCGGTTACGCTGTCTTCGAGCGGATTTAGGCACTGCCTGTTATTATTAGATCGAGTGTTTTCGATTCCCCGGTCGCGTCAGGTGATGGGTTGCATGCCGATGATTCTGCAATTCCTGCTACTGCTGTAGGTCCATGCTAATGATTATCTTGTACTATGAATGATGATACTAGCGTTCACTTTTTTGGGTAAGTTGATGGACTACGTTGCTCCATCTTTACATATTTCTGTTTGTGTTCGTTGTAGTGGTAATTATGGCTATAGTTATTGAAGATTGCACCTGTAAACCTAGATCTATCTAGATCCTAGTGGGTTCTTTTGCTAAGCAATATACTGTGCTTATATAGACTCAAGCTGTATGAGTTTGATCTGTTGCCATGTTAATTCTTTGTTGCCCCTGCCCGTGTTGACCACCTTGTGCTGTTGTACAGATACTTTATTGAGAAATTGTCAAAATTTTGTAATCACTTGTCCGAATTATGGTAGTCAGTTTGTTGTGCATTTGTTGTTTGCTAAACGTTGTGAATCGTTACACTCAACTTGTGCAGTTTTGTAGATTTTGGCACAATCTGAATTTGTTATGGCAATTCATTGTAATACTGATGCTGATGCTGTTATCCTGCAGATGAGCTCATCAAGAACGCTGCCTACATTGGCACCCCTGGCAAGGGTATCCTTGCTGCTGATGAGTCCACAGGCACCATCGGCAAGCGCTTTGCCAGCATCAATGTTGAGAACGTTGAGGACAACCGTCGTGCCCTCCGTGAGCTCCTCTTCTGCACCCCTGGTGCCCTCCAGTACCTCAGCGGTGTGATCCTCTTTGAGGAGACTCTGTACCAGAGCACCAAGGGTGGCAAGCCCTTTGTCGACATCCTCAAGGCGGGCAATGTCCTCCCCGGCATCAAGGTGGACAAGGGTACCATTGAGCTCGCTGGAACCAACGGTGAGACCACCACCCAGGGCTTTGATGACCTTGGCAAGCGCTGCGCCAAGTACTACGAGGCTGGTGCCCGCTTCGCCAAGTGGCGTGCAGTCCTCAAGATCGGCGCCACCGAGCCATCGCAGCTCTCCATCGACCAGAACGCTCAGGGTCTGGCTCGCTATGCCATCATCTGCCAGGAGAATGGTCTGGTGCCCATTGTCGAGCCCGAGATCCTTGTTGATGGACCTCATGACATTGACCGCTGTGCTTACGTCACCGAGGTCGTCCTTGCTGCCTGCTACAAGGCCCTCAACGACCAGCATGTCCTCCTCGAGGGCACCCTCCTGAAGCCCAACATGGTCACCCCTGGTTCTGACTCCAAGAAGGTGGCCCCTGAGGTGATTGCTGAGTACACTGTCCGCACCCTCCAGAGGACCGTCCCTGCTGCCGTCCCCGCCATTGTCTTCCTCTCTGGTGGACAGAGTGAGGAGGAGGCGACCCTGAACCTGAACGCCATGAACAAGCTCCAGACCAAGAAGCCATGGAACCTGTCCTTCTCCTTTGGGCGTGCCCTCCAGCAGAGCACCCTCAAGGCCTGGTCCGGCAAGACGGAGAACGAGGAGAAGGCCAGGGCGGCGTTCCTGGTGAGGTGCAAGGCCAATTCCGAGGCCACCCTCGGCACCTACAAGGGCGACGCCACCCTCGCTGAGGGCGCCTCTGAGAGCCTCCACGTCAAGGACTACAAGTACTGA

>AtaFBA-5
ATGTCGGCCTACTGCGGCAAGTACAAGGGTATGATCCACCCCCTTCCTCCTCCTCCCGCCCCCGTCGCTCGTCATTCTCTCGATATGCCTGCCTGCTTCGGGTGTAGATAGATCTGTTACCCGTTTTGATGTCCTGCTCCTGCATGCTTTAGATCTACCGATGCTCGCGATTCTATGCCATGGTTTGTTAGATCCGCACTCGCGGGTTAGATCCGTAGGCGATGTGTTTGTGTCCGCTTGGTTCTAGCGGTTCGGTTGTTTTTTCGAATCGTTCTAGGCGCTGGCAGTTGGATCGGGTGCCTAGGGGGTCATCGGTTGCGTCGTCCGATGATGCGTTGCATGCTGATGATTCTGTACTTTGCTGCTGCTGTTAAGGTGCATGCTAGCGATTTATTTTGTGCGAATGATGATGCTGGCGTTCCTTCCTTTTGAAGTAGTTTGTGGTGAAGTTGGTATACACATCTGCACATGTTTCTGTTGGGTTCGTGGTAGAGGTAATTAATTCTGGTTTTAGTTATTGAAGGTTGCATCTGTTAATCTAGATCTGTATAGGTCCTAGGGGCATCTTTTGTTAAGGAATATACCGTGCTTATATAGTGACAAGCTGTATGTTTTTCTCTCCTGTGATGTTAATTATTAGTTGCACCTGCCCTTATGGCTTATGTTTATCACCTTCCTCTTGCGCACGTGCAATTTTTTAGAAAATTGTCGAAATTTCCTAGTCAATTGTCAGAATTATGTTAGTAAATTTGATCTGCATTTGCTGTTATGGTTGCTTAACGTTGTGAATGGTTGCACTCAACTTGCAATTCTGTAGTTTTAGTTTTGAGCACAATTTATAATATCTGTACAGTTATGTCAATTGATCACAATTTATAATATATGTACAGTTATGGCAATTGATTGTAATACTGTTGGTTGATTTATCTTGCAGATGAGCTCATCAAGAACGCTGCCTACATTGGCACCCCTGGCAAGGGTATCCTTGCTGCTGACGAGTCCACCGGCACCATCGGCAAGCGCTTCGCCAGCATCAATGTTGAGAACGTTGAGGACAACCGTCGTGCCCTCCGTGAGCTCCTCTTCTGCACCCCTGGTGCCCTCCAGTACCTCAGCGGTGTGATCCTGTTTGAGGAGACCCTGTACCAGAGCACCAAGGGTGGCAAGCCCTTCGTCGACATCCTCAAGGCGGGCAATGTCCTCCCCGGCATCAAGGTGGACAAGGGCACCATCGAGCTTGCTGGAACCAACGGTGAGACCACCACCCAGGGCTTTGATGACCTTGGCAAGCGCTGTGCCAAGTACTACGAGGCTGGTGCCCGCTTCGCCAAGTGGCGTGCAGTCCTCAAGATCGGCGCCACCGAGCCATCACAGCTCTCCATCGACCAGAACGCTCAGGGTCTGGCTCGCTATGCCATCATCTGCCAGGAGAATGGTCTGGTTCCCATTGTTGAGCCAGAGATCCTTGTTGATGGACCTCATGACATTGACCGCTGTGCTTACGTCACCGAGATCGTCCTTGCTGCCTGCTACAAGGCCCTCAACGACCAGCATGTCCTCCTCGAGGGCACCCTCCTGAAGCCCAACATGGTCACCCCTGGTTCCGACTCCAAGAAGGTGGCCCCTGAGGTGATTGCTGAGTACACCGTCCGCACCCTCCAGAGGACCGTCCCTGCTGCCGTCCCCGCCATTGTCTTCCTCTCTGGTGGACAGAGCGAGGAGGAGGCGACCCTGAACCTGAACGCCATGAACAAGCTCCAGACCAAGAAGCCATGGAACCTGTCCTTCTCCTTCGGGCGTGCCCTCCAGCAGAGCACCCTCAAGGCCTGGTCCGGCAAGACGGAGAATGAGGAGAAGGCCAGGGCGGCGTTCCTGGTGAGGTGCAAGGCCAACTCTGAGGCCACCCTCGGGACCTACAAGGGCGACGCCACCCTTGCCGAGGGCGCCTCGGAGAGCCTCCATGTCAAGGACTACAAGTACTGA

>AtaFBA-6
ATGTCGGCCTACTGCGGAAAGTACAAGGGTACGCGATCCATCCCCCTCCTTCTTCCGCCTCTCCTCCCTCGCTCGTCGTTCTCTCAATATCTTGGCGATTTGATCTGTCTCGCGTGTAGATCCGTTGCCTGTTCGCCGTTCGCCATGCTTAGATCTACCTTTGCTCGCGAATCCGATGTAGTGTATGCCGTCCGTACTCGCCGTGCTTTGATCTGCTTGGCTCTAGCGGATACGCTGTTTTCGAGCGGATTTAGGCGCTGCCTGTTAGATCGAGTTTTTTGGATTACCCAGTCGCGTCAGGGTGATGGGCTGCATGCTGATGATTACTGCTAGGTCCATGCTAGTGATTATTTTGTATGGATGATGATACTAGCGTTCTTTCTTATTTTGCGAGTACTTTTTCGGGTAAGTTGATGGACTCCGTTGCTCCATCTGTACATAATTCTGCTTGTGTTCGTTGTAGTGGTAATTATGGCTTTAATTACTGAAGATTGCACCTGTAAATCTAGATCTATGTTGATCCTGGTGGCTTCTTTTGCTAAGCAATATCCTGTGCTTATATAGTTGCAAGCTGTATTGGTTTGCTCTGCTGCCTTGTTAATTCTTTGTTGCCCCTTTGTGTTAACCACCTTGTGCTGTTGTACAGAAACTTTATTGAGAAATTGTCAGAATTTCATAATCACTTGTCCGAATTATGGTTGTTAGTTTGTTAAGCAATATCCTGTGCTTATATAGTCGCAAGCTGTATGAGTTTGATCTGTTGCCATGTTAATTCTTTGTTGCCCCTGCCCGTGTTAGCCACCCTGTGCTGTTGCGCAGATACATCTTTGACAAATTGTCAAAATTTCATAATCAGTTGTCAGAATCATGGTAGTCAGTTTGTTGTGCATGTGTTGTTAGTTACACTCAACTTCTGCAGTTTTGTAGATTTTAGCACAATCTGAAATAGTTATGGCAATTGATCTTAAATACTGATTTATCCTGCAGATGAGCTCATCAAGAACGCTGCCTACATTGGCACCCCTGGCAAGGGTATCCTTGCTGCCGACGAGTCCACCGGCACCATTGGTAAGCGCTTTGCCAGCATCAATGTTGAGAATGTTGAGGACAACCGTCGTGCCCTCCGTGAGCTCCTCTTCTGCACCCCTGGAGCCCTCCAGTACCTCAGCGGTGTGATCCTCTTCGAGGAGACCTTGTACCAGAGCACCAAGGGTGGCAAGCCCTTCGTCGACATCCTCAAGGAGGGCAACGTCCTCCCTGGCATCAAGGTGGACAAGGGTACCGTCGAGCTCGCTGGAACCAACGGTGAGACCACCACCCAGGGCTTTGATGACCTTGGCAAGCGCTGCGCCAAGTACTATGAGGCTGGTGCCCGCTTTGCCAAGTGGCGTGCCGTCCTGAAGATTGGCCCTACCGAGCCATCACAGCTTTCCATCAACCAGAATGCTCAGGGTCTGGCTCGTTATGCCATCATCTGCCAGGAGAATGGTCTGGTGCCCATTGTAGAGCCTGAGATCCTTGTTGATGGACCTCATGACATTGACCGCTGTGCTTATGTGACCGAGATGGTCCTTGCTGCCTGCTACAAGGCTCTCAACGACCAGCATGTCCTCCTTGAGGGTACCCTCCTGAAGCCCAACATGGTTACCCCTGGTTCCGACGCCAAGAAGGTAGCCCCTGAGGTCATTGCTGAGTACACCGTCCGCACCCTCCAGAGGACCGTCCCTGCTGCCGTCCCTGCCATTGTCTTCCTCTCCGGTGGACAGAGCGAGGAGGAGGCGACCCTGAACCTGAATGCCATGAACAAGCTCCAGACCAAGAAGCCCTGGAACCTGTCCTTCTCCTTCGGGCGTGCCCTCCAGCAGAGCACCCTCAAGGCCTGGGCTGGTAAGGCGGAGAACGAGGAGAAGGCCAGGAAGGCGTTCCTGGTGAGGTGCAAGGCCAACTCTGAGGCCACCCTCGGCACCTACAAGGGCGATGCCACCCTCGGCGAGGGGGCCTCTGAGAGCCTCCACGTCAAGGACTACAAGTACTGA

>AtaFBA-7
ATGTCGCCGTCGTCCTCGGCGGCGAAGGTCGTCGCCTTCGTCGGCGCCGACGGGCTGAGCGCCGCGCTCGCCGCTTCTTTCACCCGCTCCGGCGCGATCGTCCGCTTCTACATCGACCCCAAGGTCGCCCTCGCTCGATCGCCCTTCCCTCGTTTCCCCGTTCCTTTCAACCCCGTTTTGGTTCTGCCTCCTCTCGGAGGTGTTTTCGCGGGATGCTCTGTCCTGACGGTGCCTGTCCTTGCAGGCGGATGGATCGGCGGCGACGGCGCTCGCGGAGCAGGGCGGCGGCGTCCGATGCGCCAGCCCCGCCGAAGCCACGCGAGGTGAGCGTATATAACGGTCTCCTGCACTGGACCGGTTCCAGATATGGACTTCTTGTGACGCGCGTGAATGGCATGCGTGCGTACGAGCCGTTTGTTGGAATGCCGAAGAGACCGTGCTCTTACGTGCTGAAGAATACTTCGCGCCGTGTGTGAGTTGCTTCTATCTGATCTATCAAAAACTCTTGGCGCCTGCAGATTCTGCGCTGGTCGTTGTGCTCAGTGACGCCGATGGTGTAGATGAGTTGTTCTTTGGAGCTCAGGGTATAGTGAAAGGTATGTACCGCGTGTGTGCTATTGTGTTGCCTGCCAGTCTGTCAATCTCATGCACCTGTTTCTGTACAAGTTATATATACACTTGACATTTGATATGATGTTTGCTTAAGCATTTCATAGGATTGTGCAAAGAGGCCATTGTATTAATTCGATCGACGTTGGTGCCTAGTCATCTTGAGAAGTTGGGCCAGAAGCTTGCAGGTATAATGCTAATGTGTGCATATATTGTCTTAGCTGGGAACAGTAGCTGCTGTGCTTGGAATTTTATGTGCCCTTTTAAGAATTAGAAAGCTGCACATTTAACAATTGTAAGGCCCTCTTTGGATGACTGGAATTAAAGAACATAGGAATAGGAATAAACACATGATTGGAATTTCATGTACTACTATAGTCTCCTACATGATTTTTTGTAGTGATGACCTTGGATGGTTCACAGGATGTCGGTGATGAATGACTGTGCTAGTTAATCTGGATTTTTTTTTTTGCAGATGAGAAGAAGGGTATCTTCCTTCTTGATGCTTACATTTTTAGTGGTTTATCTGATGAACTGAAACAAAATATTGTCGTAAGTGATACACAGCTGAGAATCTGAACTGTGTGCTTGTATGCTTACGTTATTCTGTTATCACAATTTAGCTTTTGATTGTCAGGTTGTTGCATCTGGGAGAAAGGATGTAGCAGAAAGAGCTGGACAGTTCTTCTCCGGTAGTTCCAAATCTGTGTACCTTACTAATATTTTCTTCCTGGTCCTCATCTTATGATGCTGAAATTTTAAGCTATCTGACATTCCAGGTCTTGACAAAACCATTTACTTTGTCGAAGGTGAATTTGGCTGCAGCAGGTTGCATTCTTTCCTGAAAATAGCAAATATAAGCTAGTCGAGATATCAATTTTCACCCCTTCCATATATTCACCGTACTAAGTAGTGTAACTATTATTGTCACAATTTGAACTGTATGCCATTTATTTTTACAGCAAAATTAGGTTGGTTAATGATTTGCTGGAGAGCATTCATTTTGTTGCTTCTACTGAAGCAATGTTTATTGGTGTTCGAGCTGGGATTCATCCATCAATTATCTACGACATAATATCAAATGCTGCAGGAAGCTCAAGGTTACAAGGATTATTGAATTCTTTGTGTTCTGTCTGAACTCGTGATACTTGTAGGTTTATATTTCAACTTATGATCATACAATTTATTGACAGGATTTTTGTGGAGGTGGTCCCGAAAATTTTGAGTGAAGATCCATTGCTTATTGATTTTCTGAAGTCACTAAAGAAACATGCAGTAAGTTCCTTTGCTTCTCCTTTGGGGCGTGGTATGGGATTCTTAGGATACTTTACGCAATAAATAAACAGTGCAGATAATTAAGTATGTCCCTTTTCTCCCTTTTATGAAAGAGGGGATTGCACAAACTAGAATGTTATTTTAAGTAAAAGATATAAATACGTAGATGATGTGCACATTTATTGCTACGGAGTTTGTATGGACAATGAACGAAGGCATTCTATGCGTATTGGAGCCATGACCGGTGGTAAGAGCAGGGTAGCTGGGATGTGATATTGAAAATGGAGGGTCCGGGACTAGCAATTGGAAGAGAGGAGATTTTTTGTTTGATCAAGGTATTCAATCCTCTTCCCAAAAATAGGGTAGGTACTGGACAGGAGATTAGATATACATGAGACTGTTGCCGCGGCAAAGGTGGCAGGGTGCTGAAAAACCAGGGGAGGGGAAATGGCAGGGACGAAGCTAGGAAAAAAGTTTGTTGGGGTCATGTCTATGGCAGTGGGGATCTTCAATAAATAGATATTTAGTGCTAAATTAATGAAGGATTTCCTAATTTCATTGGGGTCAATTGACACTATGCCTACAAGGCAGCTTCGTCCCTGGGAAATGGTGAGAAGTGATAAATAGTAGGAGTATCACATTGTACCTTGATAGATAGCAATCAAGTTACTTAAGAAAGCTAGCTAATCCCATGGACTTACTCATTTAGCAGCATATTTGAGATATTTCAGTGAAATTTTTGCACACTTTCTTTTAACTATAGTTTGCATTTCAGTTTTGTGTCCAGTTCCATGCTCTTAATCTTGTAAGTCAACCCCATTTTTGAGAGAGGATTAAATGGTTAATTAGTAATGTGCCACTCTGATCTTACAAACTGTAAAGGAATATTGCTACTGCATGGCTGATTGCCTGAATGCTTCTGTTTATTAAAACAAAGTTTTTGCTCTTAAACAATATAGAGCTACGTGATGGATACGGCTAAAGCAGCAACGTTCCCTCTGCCACTTCTAGCTGTTGCCTATCAACAATTAATACATGGTACGATGTTAAAGCTTCTTTACTTCCAATACATCTTGAAATTCTCCTGATTGCCCGAACATGCTAGTACCTTCTTATTCATGCACATTTTTTGTACTTATCTTCAGGTTCTTCAGGAGTAATTAGAGATGAATCCGCTTCGCCGTTGAAGGTGTGGAATAACTGTCAGCTTTCTCAAGATGCTTCAATTTATCAAAATTATCTTAATTTAAATCATCATTTTGCAGGTTTGGGAACAACTATTTGGAGTAAACATCGTAGATGCTGCCAGTCAACAAATCTATGACGCAAGCAAATTAGCTGACCAGCTTGTTATGGCCTCGAAAGCAGCAAAGAGGATCGGCTTTATTGGTCTTGGAGCTATGGGCTTTGGAATGGCATCTCATTTGTTAAAATCAGGGTTCTCCATAACTGCTTATGATGTAGGAACTCTTCTGCTCTTGTTCTTCCCAACTGCATAATTGACCGTTTGAATTGCTTCAATTCAAAATACAAAGAATGAAAGGGTCTTCACTTGGTTTCTTATGCATTAGTGCTTCTGTACATATGTTGCATTTCAAGTACCCTGAACAATCTTATGGATCATAGATTTGACATCTGTGGTATTAAGCTTATAATTTTGCTAGATGGAACCGTGGATGGCTTAGATTAATCTTAAGGTATCAGAAAGGGCAGCAGTAATTCGAATAATAACGAATAGATCACAAACTCTTCTCTTTTCAGTAGTCCATTGGGCGCTCTGAATTTACACAAATATACAGTTGAGGAAATAGGATACTGTTCACCCTTTTCAACTTACATATCTTTTGTTTGTAAATGATGTTAGAGACCTATAGTGTTATGCATGTTCTTTTGAAAAAAAAAAGTTCTTCGGCTCCACACGTGAATAATTTTATACCCTTTACCCATTAGGTCTACAAGCCAACACTGGCCAGGTTTGCTGCTTTAGGTGGATTGACTAAAGATTCTCCTGAGGAAGTATCAAGAGGTACGTTGCAACCTTCTAGTATAAAGTATAATTCTCTCTTCTGAAGTTTACATTTGTTACCTATAACAGTATAATCAGTATTATATGATTTTCTGACTGAATGAAATTAGTTCAGACCTCATTATTCTCTTGTATTTATCTTATTCTTTATTTTTGTGCCATTCATCGAGTCAAAAGGTAAATGACATGTGGGCCCAGCCCCACCTCATCACTACTTAACAGCAATAGCATGGAATGGAAATACTGTTTATGATGTATCAACCGTGATACCGTGTCTGAAGTATTAACCATAAATTGGTTTCAGATGCGGAAATCCTTATCATCATGGTTGCAAATGAAGTTCAAGCTGAAAGTGTCCTATATGGAAATGCTGGTGCTGTGTCAGGTAACATATAGACCCCCCCCCTTTCCTGGCTCTGCTGATTATTAGCATCTCCCAGGTAGGTTAACTAATTTTTGAGCTGTACGTACATGGTTGTGAATATCCTTTGTCTTTCACTTTCAGGTTTGCCAGCAGGAACATCCATCATTCTGTCATCTACAGTTTCTCCTGGCTTTGTGACTCAACTCAAAGGAAGATTGGAAGGTAGCCGCTCTTTTTTATCTCTCCTGGGCATGTTTGCATTAAAAATAAGAAAGAATACCACAAACATTACTGGTCAACAAAAACCACATTGTGTAACTCATAAATCCAACTCATGAAATCTAAAATCTTCTGTTTGTGATTCTGGGTGAGAGTTGAGTCCTGTAGCTTCAGTGTCTCACAAGTAATGTTCGTTTACCTTTTCTCATTATAAAACACCAGATTTATAATCATTTGCAGAAGAAGTTGCAATGTCTGCTGTGACAGCTAGCCTGTATTTTGTGTTGGGATGTTGTTATGAAGTTGAAGTTGCATTTTAAGGGAAATGTTCCGGCAGAAGGCCTTTGGGGTGTTACCCAGGTTCCAAAAGTCACAGAAACATCCAAAAAGTAGTACAATGCTAACAGAAGATGAATCTATTACTAAACAAATCAGATCCATATTTGACCTATGATCAAGAAAGCTGTGATAGAAGCTTCAATCGTTTTCAGTTATTGTCGAAAGGAATCTGAATTTTGTTTTCTCCATGTGTAGGTTAAATCCGTATCTCGTTAGATTTATGTCGTGTAAATTGCGTCAAGAGCACTTCTTTTTGGTCACTTTTTATATTGTTTCCCGTAATACACCAAGGCCTTGCAGTACTAGAACCATTCTCTACATTTTAAATATGTCGGCAATGTTGTTTACTGCTTTCACTGATGAATCTTTTGGAATCTTTAACTACTTCTATACAGCTGAATGCCGAGAGATAAAGTTGGTTGATGCTCCGGTATCTGGTGGTGTCAAGAGAGCAGCGGACGGGACACTAACTGTATGATTAGCGAAACATTAATCTAGTAGAAGTGATGATGTAACCTTTATGGATATAAATATTTGCACTTTTTTTGACAGGTAATTGTTTCGGGAACAGATGAAGCTCTGCATTGTACGGGTAGAGTTTTGTCAGGTATGAAAAAGGTTATCTGAACACCATCATATGCAGTATACAAAGTGCGGAAACTGGTCGATAACTATTATCTTATTTTTGCGTAACAGCACTAAGTGAGAAACTATATCTCATCAAAGGAGGATGCGGAGCTGCGAGGTGATACACACATTTTGTAGTGATATACCTTCCTTACAGGGTCTTATTTCTGCATAATGGCTCTTTTTTCATTAGTGCTGGCGCTTGTGAATCAACATCTCTCTTCTGCCATTTTTCCCAGTTCTGTTAAAATGGTGAACCAACTTCTTGCTGGGGTCCATATAGCCTCAGCAGCTGAAGCAATGGCGTTTGGTGCTCGATTAAATTTGCGAACAAGAAGAGTTTTCGAAATTATTCAACATGCAAGAGGTTACTCGTGGTATGTGTCATTGTTTAATCCACTCTAATGAATCTTCCTTTTTTACTCTTCACTGTTTAGACTTGCTAATATTGGCCGAGTAATAAAATGATTATGAGAAAGAAACGAAACAATTAGTTCTACTTGTTTTTGCTATCAGCTCCCTGTAGGTCAGTCTTTCAGATATCTAGTGGTGTGTTCTAGCATGAGTGAAGGTGGCTATCTGATGATTGATACACTCAATGTTCATATTGCAGGATGTTTGGAAACCGTGTGCCACACATGCTTGATAATGATTATACACCTTTATCTGCGGTGGACATATTCGTCAAGGATCTTGTATGGATAACCGAGCTATTAACTTATTTGTTTTATGAACTATTTTCTCTGTTCGTAAATGTAAGACGCTTTTGCAGTTCAATTCAATTTGAACTGCAAAAGCGTCTTACATTTAGGAACAGAGGGAGTACTAAAAAAGATAATAATGCATTTATCTCGTCTTGAACTGCAAAAACCTCTTACATTTGGGAACAGAGGGAGTACTAACAAAAGATAATAATGCATTTATCTCGTCTATTTCAGGGTATAGTATCTCGTGAAAGCTCCAACTTGAGGATCCCATTGCATGTCTCTAGTGTTGCTCATCAGCTGTTTGTTTCAGGTAATTGTCTGTGATAAATCAAAGATCATTTTCCATTCTATGTTTTGGTTCCAATGTTCATCAAGTCATGCTATATTTCTTATCTTCAATGGAAGTAGTTACCCAAATTAACAGAACGTTGCATGGCCACCCCCTCTGTTTTCTATACTAGTAGTATATTACAGTTAGTTTTAGAAGAAAACAAATCAGCTTACAGTTATTGTTTGGATAACAGTCTTAAAATAGGATGGCTATTGTTTTATTCATTTGATGTATTCCAACAGGCTCTGCTTCTGGATGGGGTCGATATGATGATAGTGCTGTTGTAAAGGTGAGCAGCTCACAGCTCTCAGTAGACAGAACGTATGCCAAAATATGATACTCCCTCTGTTCATTAATATAAGACGTTTTGGCAGTTTAATTTGAACTGCCAAAACATCTTATATTAATGAACAGAGGTAGTATACTGATAGCCTTAATTTAATTCCCTTTCCTAAACGTGCCCGCTGATTGCGCCTGGCACAGGTATATGAGACATTATCTGGAGTAAAAGTAGAAGGAAGACCACCCATGCTTAATAAAGAAGATGTTCTGCGTTCTCTTCCTGTTGAGTGGCCAGAAGTTCCAATGGATGATCTTGTTTCCTCTGCATCTCATGATAGCAAAAAGGTTCTTGTAGTTTTAGATGATGATCCAACTGGAACTCAAACAGTTCACGATATAGAGGTCTTAACTGAATGGTAAATGAAAGCATATTGTCTTTTAGATTACATATGTTTTCTGCTAGCATTTTCGTTTTGCCCATGTTCCGTACATAGTTCCATAAGCTTTGCTTGTAATGCTTAACTGCAGGCCAGTTGAAGCCCTCACAGAGCAGTTTCTGAAACTACCAACCTGCTTTTTTATTTTGACAAACTCCCGTTCAATGATTGCTAATAAGGTAGGAAAGTGCGGTCTTAAACAGTTTATCTTTAGGGTCTTTAAATATATATTTAAAGCCTTCTCACTTTCATAGGCCGCACTGTTAGTAAAAGATATCTGCAGAAATCTTGAAGCTGCAGCAAAGACTGTCCCTGGTATTAGTTATACAGTGGTCTTGCGAGGTGATTCCACTCTACGTGGCCATTTCCCAGAGGTTAATATCTGAAACTCTCTCTGTTTTTCTGTTCCATTTCATTTCTCTGATCATATCATACTCTTCTACTTTCCAGGAAGCTGATGCAGTTGTTTCAGTATTAGGTGACATGGATGCTTGGATAATATGCCCATTCTTCCTTCAAGGTGGGCGGTACACTATTGATGATATTCATTATGTTGCAGACTCTGAAAGGTAGTCTGTGCACGATCATTATGCAATGTATTTAAATATGAAAATAACACATAACAATATTGATGTCCAACATTCTCTTAACAGATTGATTCCTGCTGGTGAGACTGAGTTTGCCAAGGATGCAGCTTTTGGCTATACATCTTCCAATCTCAAACAGGTACTGTTGTGGAATTGTTTGATTGGTAAAGCGAAGAGCGAAGAGCAAGACCTTAGTAACTTGCTTTGTCCTTGAATTTACAGTGGGTTGAAGAAAAGACTAAAGGAGGGATTTTGGAGAACCAAGTTTCAACAATTTCCATAAGTCTTTTACGTAAAGAAGGACCAGATGCAGTCTGTCAGCTTCTCTGCAGCTTGGAGAAGGTATATGATAGTAAACATGGAAAATATGATTGGCGGAGCTTGGAACAAAATGAAGGAGAGACCAACAATTATTGTTAGATGAATTAAGATGTATTTTTGTTGTTTAATTAGCAAAGAAGCTTCACCTATTTAAACAAAGTAGTTACAAGATTAAGGGCAGGCCAAGGCGCACCTTAGTCACCACTATGCCCCTCCAGTGCATATGAACAGTTATTTTGAGTCAGTTTAATTTTTTTAGGATATAATTATGAATTATTAGTTTTGTAGATATTTCATATTCCCATTTCTGTATGCACTCATGGCAGCTATTTACTTGAATGGCTAATAAATGTTGCAGGTGTTTTAGGGACTCTAGAACTGTACTGGCTGATTCAACCATATAGTATCATAAATCCTGTTTTGATTCCCTCTCTTCTTGATTTACCTTGAGAATTTCCTGACAGGCATTTTGACTCTTTCTAGGGCTCTGTGTGTATTGTCAACGCTGCCAGTGAAAGGGACATGAATGTCTTTGCTGCTGGAATGATCCAGGTATGTTATGCCACTCCATTTCTACGAGAAGCATTTGTTCTTAGTGTTAAGCTTCATGCACTAGCCAACGCAACCAAAAGTCCGAACTGATGGAAAGGACTAGCAATCCACATATACACTTCAACACCCCTTATCACGTGTGACGCGGAAAGTCAACACGTGGATAGACTTAGAGGTATGGCTCAAGAGGCCTATACGTGGACACAAAGGGGAGAACAACAATTTTTAGATTAATTGTGTAAGCCAGGACTTAAACTCAAGACCTTAGGCTCTGATACCATGTTAAGCTTCATGCACTAGTCAACGCAACCAAAAGTGCCAACTGATGGAAAGGGCTAGGCAATCCACATATACACTTAAACACTTGGTACCTATTCCTTTCGAGTTGATACGATAATGCGTCTTATTCTAGTATTGATGCTCTGTTTTGATCTCCTATTCTTCCTTTTCTTTTTACGTTAACTCAACAGGCTGAATTGCAAGGAAAGCGGTTTCTGTGCCGCACAGCTGCAAGTTTTGTGAGTGCTAGAATTGGAATCAAGCCAAAGCCACCTATCCGCCCAAATGACCTTGGATTAAAAAGAAATTTAGCGGGAGGCCTCATAGTTGTTGGTTCTTATGTGCCAAAAACTACGAAGCAGGTTAGCCTTGTGATGCTTTAAGATTTTGTCAGTCATATTTATCTCATTCGCATGTTCTTTTGCATTTGTTAGGTCGACAAGCTTCGTTCACAATGCGCACAATCCCTCAGAGTGATAGAGGTAATTTATATCTTGGCTGTCATGCCTAAACATGAACCATCAACCATCGTATACATCTACTTGGATAGAGTTTGTGGATAGTACTATCTTAAGTCGGATGGTTTTGCTTGAGATCAATTTGTGGTGTTAGTATTGTGTTCTCTTTTTACTCACTGTAGGTATCCGTTGAGATGATCTCACTGAAATCAACTGAGGAGAGAGACCAAGAAATCAGCAGAATTGTTGAATTGGGAAATGCTTATATACAGTCCGGGAGAGACACGCTAGTCGTCACCAGCCGCCAACTCATTACCGGAAAAAGTTAGCATCTTTCTGATTATCATATGGCTAAATGTGTTGTTTGTTCCATTAGCAAATAAAGTGATCAAATGCTGAGTCAATTTTGATTTCTAGTCTCTTAATGCCAACAATTCCTAAGCCACAACCTACCTGCCGAAGTGTTGAGCAAGTTGTGCTGGTAAAAACTGTTTACTAACAAATGATGTGGAGATCCTCAGGGCTAGCACACAATTGCCCCCAAACTCCACACAGTATCAGAGGCTCTCAGCCTAATTCTATTCCCTGAGCTCAACTCAGATCACTTCTGGGGAGATAGTTTGTTTACTTTTATCATATTCTAGGCATGAACCTGGAGTCTGGGCTAACTGTATTGGAAGACAGGTCAAACTGTCAAAACTTTTTAAAAGGGAGGAATTGATAAAATAAAGTTGCTTATTGTTGTCAAAGTCATGCCCAAAAACGCATTAGCCACCAGTAGAGCCATTGAATGAATCTCTACATTCAACCACAACCACAATCACAACGTGAGTGCATTGTCCCAATCATTTGAATAGAACATCTCCAGTTTGCATCATAATCTTTTCTAGTGACCAAAACCAAACTAACTCCAGTATACGTTCCTGAAATTGTGTGCTAGAGGCAGATACCTAACTCAGCTTTTCAAAAGAGTATGTTCAAGAATAGCCGCTGTTATCTTCATGTAAGCATTAGCAGTACAAGATAACTGACCTATTAGTATAGTTTGCTACCTTTTGTGTGCCAAACGAAAGAAGATAATTTCTTTCTTTGATATCTGTCCTGAAGTAGTTTGACCACCTAACAAGATTGTACCTTTCATGTTGCAGCTCCTGAAGAAAGCTTAGAAATTAATTACAAAGTGAGCTCAGCACTAGTAGAGATTGTGCGAAGAATTGATAGTCGACCCCGTTACATCCTTGCAAAGGTAAAATTACACAGCCGATTTCTTCTTTCTGAACAAATTGAAATTTAGTTGTTACTTGGTTTATGGAAATTTGCCAATCTCTGGAGCTGTTACTGTTAGGTCAAAATAGTTGTTCTGTTTTATTGGACCTATGCCATTAAATACTTAATGAAATATTGAGATAGCATTACACCTACATGGTTACGTGTTTCATTCATCAGAAGAAAAAAGAAGAAGAAAAAAGAATAGCATCTACACACACACAAAAAAAAAACAGTGCCTGCAAATTCAACTGGCCATATCAAACAAAATGATTGATTCCACAAGTTGTGCATGGAATACTTCTGGAGGTACTCCTTACTATATTCTTTATACAGGGAGGAATCACTTCATCTGATCTTGCTACAAAAGCTTTGGAAGCTCGGCGTGCCAAAGTAATGGGACAAGCTTTAGCTGGTGTGCCTTTGTGGCAGCTTGGCCCTGAGAGTAGACATCCTGGTGTCCCCTACATTGTTTTTCCTGGTAATAAACGTATCTCATTTCTGTACCAACAGATAAATAACGTTACCCTTCTACTCAAGAAACTATCTTGCCACTCCCCAAATGACAGGTAATGTTGGTGATAACAGTGCTCTTGCAGAAGTGGTCCAGAATTGGGCTTGCCCTTCTAGAAGTTCAACAAAAGAACTTCTCCTTGTAAGTTCTTATCCACCGTCTACCTCTCATCAAGGTTATACATCGTTTTGTATTGCTTTAAATACTTAATCAGCTATTTTTTTTCTTATTGTGAAGAACGCGGAGAAGAGTGGCTATGCAGTTGGTGCTTTCAATGTATATAATCTTGAGGGAATTGAAGCTGTAATTGCAGCTGCTGAGGCTGAAGAAAGTCCTGCTATCCTGCAGGTTAGGAATTCTTTGTTAGCATAGGATGTTTTCTTTGGCAATTTATGGTGAAAATTATGTAATTTATCATGTTGGGTGTCCTCTGATACCACTCTTTACTGGAGTACGTTATGATAGGACTACTAAGTAGGTCGCAACAACTAGCTCCAGAGGGATAGAAGCAATACCACACAGATCCTGAAATGGATTTCTACCCGTGTTTTTTCCATAGAGAGAATTGCATTGGTTCTCTCAACTCATGAGCTTTTCTCACTCTCAACACATGAGCTTTTCTCACTCTCAACTCATGAGCTTTTCTGCACCCATGCTCCCTGAACTCATTATCCATATTTTTTGTAGATGATATGTATCGTCTTGATTTCTAACCACGCTTAATGTGGTTGTTATTTAGGTTCATCCCAGTTCCCTGAAGCAAGGTGGAGTTCCGTTGGTAGCATGCTGCATTGCTGCAGCAGAACGAGCCAACGTAAGACAAACAGAACTTAGCATGCTTAAAGAGTAAATGTGGACACTCAGTGATCTGGATAAAAATAGTTCGTAATTTTTTATATAACTTGGGTTCCCACATATTACCTTCTAGCCATCCTTGTTTTTTGAAACAGATAGCCATCCTTGTTTTATGTTCTTTAAAGGTGATCATTCTGTGATTGTCATTCAGGTACCTATCACCGTCCATTATGATCACGGGGCTGACAAGCATGATTTGCTTGGGGCTCTTGAAATGGTAAGCGAAAAAATGTGTTGTTTTCTCAAATTTGCAGTACCAAAATGTTTTCCTGATCATGAATGATAATGACTACATCTGAATCTTAATTCTCTGGACCATCTACTATGACCTTTTATTTTTCAGGGATTTGATTCAGTCATGGTGGATGGTTCCCATCTAACTTTAGAAGAGAACATCTTATACACAAAGAACATATCTTCCCTGGCTCATGCTGAAGGCATGCTTGTGGAAGCTGAACTTGGGAGACTATCAGGCACTGAAGATGGCCTGACAGTTGAAGAATATGAAGCGAGATTTACTGATATTGCTCAGGTTATTTTATCTTCCCAACAAATTTCAACTCTATGGCATTCTATCACTACAATCCTGTAATAATGCTTAACTTATATGTTACATATTTTCAGGCTGAGCAGTTTATTGATGAAACTGGTATTGATGCATTAGCAGTATGCATTGGGAATGTTCATGGAAAATATCCTCCCAGTGGACCAAACCTGAGACTTGATTTGCTAAAGGTTTGACAGAACAGCTATGAAAATCTTTGTTTGATCTTTCAGATTATGTGTGTGTTACCAGATCTTTAACCCTGTTTTCGGATTTTCCGATTTTTCTTAAATTGTTAAGATTTCTCCAAAAAAGTATGATCCTTCTCTGATTTTGTGTGTGTTTTACTTAATCTGGTAACATGACAAGGTGCTAATGCGTATATGTGATGCTATCTGTCTTCCATGTGTTGTTTGAGTCAGCTTGAACCGCTTGGAATAGAACCAAGGGGGTAAACCAGTAAACATATTCAACAGTTCAAGGTTTAAGACAACTGGTTTTCTCGTTTTTGAGTTTAAGATTGAAAAATGAACTTCTGCAATGGTTCAGGGTTGTAAAGTGTTTTTTTTCCAACGGCTTGTGAAGTACAGTATTCTGTAAAGAATTACCATGCAAATTTGTGCTTTTGCAAGCGACTTCTTTTGAGTAATGAACTCGGTATTTTTTCCCATTGAAATGATGACAGGAACTTCGCGCATTAACTATGAAGAAAGGAGTTAGCTTGGTACTTCATGGAGCATCTGGCCTCCCCCATGAACTTGTAAAGGTTTGATAAACTGTTTCCTTCTGTATTAAGATCAGTGAATCTGTACCTTGCAGTAGTTCTTGTTTAGTTTCCCGCACCAACTTATATCCTGAAAGGTTCAAGTTATAGGAGAATCGGGGGGCAATCGTTGCCCTCTATAAGACAATCATCAATCATGGTTGCAGTGCATAAAATAATTCATCGACAAGGTTAAAAATGCTGGAGGGCTAGAGTTTCTGTGTCTATACCAGCTTCATAGTTTTGCAAAGAATCAGTAAAACGCTTCCTTTTTGTGAAATAATTATACTAGAGCTTATGAGTTGATGAAACCGCTCTTATTATCAACTACTGTCATATTTGAAATGCTGTTGTGCAAGTGTTAATAACGTGTAACCAACATGTGGAGCAGGAATGCATAGATTTGGGGGTGAGGAAATTCAACGTGAACACGGAGGTCCGCAACAGCTACCTGCAGTCACTCAAGAAGCCAGAAAAAGACCTGGTTCAGGTCATGGCGTCCGCCAAGGAAGCAATGAAAGCTGTTGTAGCAGAGAAGATGCGCCTCTTCGGATCCGCAGGCAAAGCCTGA
